# Supplementary material for: Crystal structure of poly[[hexa­aqua­tris­(μ-3,6-di­oxo­cyclo­hexa-1,4-diene-1,4-diolato)dierbium(III)] octa­deca­hydrate]
Source: Acta Crystallogr E Crystallogr Commun. 2019 Jan 1;75(Pt 1):64–7. doi: 10.1107/S2056989018017516 (PMC6323882; doi:10.1107/S2056989018017516)
Supplement: Supplementary file 1 [file e-75-00064-sup1.cif]

##############################################################################
#                                                                            #
# This CIF contains the data in a paper accepted for publication in          #
# Acta Crystallographica Section E. It conforms to the requirements of       #
# Notes for Authors for Acta Crystallographica Section E, and has been       #
# peer reviewed under the auspices of the IUCr Commission on Journals.       #
#                                                                            #
# Full details of the Crystallographic Information File format               #
# are given in the paper "The Crystallographic Information File (CIF):       #
# a New Standard Archive File for Crystallography" by S. R. Hall, F. H.      #
# Allen and I. D. Brown [Acta Cryst. (1991), A47, 655-685].                  #
#                                                                            #
# The current version of the core CIF dictionary is obtainable from          #
# ftp://ftp.iucr.org/pub/cif_core.dic.                                       #
#                                                                            #
# Software is freely available for graphical display of the structure(s)     #
# in this CIF. For information consult the CIF software page                 #
# http://www.iucr.org/resources/cif/software.                                #
#                                                                            #
# This file may be used for bona fide research purposes within the           #
# scientific community so long as proper attribution is given to the journal # 
# article from which it was obtained.                                        #
#                                                                            #
##############################################################################
data_I
_audit_creation_method
;
Olex2 1.2
(compiled 2018.05.29 svn.r3508 for OlexSys, GUI svn.r5506)
;
_journal_date_recd_electronic     2018-11-19
_journal_date_accepted     2018-12-11
_journal_name_full     'Acta Crystallographica, Section E'
_journal_year     2019
_journal_volume     75
_journal_issue      1
_journal_page_first     64
_journal_page_last     67
_journal_paper_category     GM
_journal_paper_doi     10.1107/S2056989018017516
_journal_coeditor_code     HB7788
_publ_contact_author_name     'Dr. Kittipong Chainok'
_publ_contact_author_address
;Materials and Textile Technology
Faculty of Science and Technology
Thammasat University
Khlong Luang
Pathum Thani
12121
Thailand
;
_publ_contact_author_email     kc@tu.ac.th
_publ_contact_author_fax     '+66 2 564 4485'
_publ_contact_author_phone     '+66 86 339 5079'
_publ_section_title
;
Crystal structure of
poly[[hexaaquatris(\m-3,6-dioxocyclohexa-1,4-diene-1,4-diolato)dierbium(III)]
octadecahydrate]
;
loop_
    _publ_author_name
    _publ_author_footnote
    _publ_author_address
    'Ponjan, Nutcha' .
;
Materials and Textile Technology
Faculty of Science and Technology
Thammasat University
Khlong Luang
Pathum Thani 12121
Thailand
;
    'Kodchasanthong, Kenika' .
;
Materials and Textile Technology
Faculty of Science and Technology
Thammasat University
Khlong Luang
Pathum Thani 12121
Thailand
;
    'Jiajaroen, Suwadee' .
;
Division of Chemistry
Faculty of Science and Technology
Thammasat University
Khlong Luang
Pathum Thani 12121
Thailand
;
    'Chainok, Kittipong' .
;
Materials and Textile Technology
Faculty of Science and Technology
Thammasat University
Khlong Luang
Pathum Thani 12121
Thailand
;
_publ_section_synopsis
;
The title lanthanide complex is isostructural with its La, Gd, Yb and Lu
analogues. The Er^3+^ ion, located on a threefold rotation axis, is
nine-coordinated in a distorted tricapped trigonal--prismatic geometry, which
is completed by six oxygen atoms from three dhbq^2-^ ligands and three oxygen
atoms from coordinated water molecules. Each dhbq^2-^ ligand acts as a
\m~2~-bis(bidentate) bridging mode to connect two Er^3+^ ions to form
honeycomb (6,3) two-dimensional sheets extending in the <i>ab</i> plane.
;
_chemical_name_systematic
;
Poly[[hexaaquatris(\m-3,6-dioxocyclohexa-1,4-diene-1,4-diolato)dierbium(III)]
octadecahydrate]
;
_chemical_name_common     ?
_chemical_formula_moiety     '1(C18 H18 Er2 O18), 18(H2 O)'
_chemical_formula_sum     'C18 H54 Er2 O36'
_chemical_formula_iupac     '[Er2 (C6 H2 O4)3 (H2 O1)6], 18H2 O'
_chemical_formula_weight     1181.13
_chemical_melting_point     ?
_space_group_crystal_system     trigonal
_space_group_name_H-M_alt     'R -3'
_space_group_name_Hall     '-R 3'
loop_
    _space_group_symop_id
    _space_group_symop_operation_xyz
    1 'x, y, z'
    2 '-y, x-y, z'
    3 '-x+y, -x, z'
    4 'x+2/3, y+1/3, z+1/3'
    5 '-y+2/3, x-y+1/3, z+1/3'
    6 '-x+y+2/3, -x+1/3, z+1/3'
    7 'x+1/3, y+2/3, z+2/3'
    8 '-y+1/3, x-y+2/3, z+2/3'
    9 '-x+y+1/3, -x+2/3, z+2/3'
    10 '-x, -y, -z'
    11 'y, -x+y, -z'
    12 'x-y, x, -z'
    13 '-x+2/3, -y+1/3, -z+1/3'
    14 'y+2/3, -x+y+1/3, -z+1/3'
    15 'x-y+2/3, x+1/3, -z+1/3'
    16 '-x+1/3, -y+2/3, -z+2/3'
    17 'y+1/3, -x+y+2/3, -z+2/3'
    18 'x-y+1/3, x+2/3, -z+2/3'
_cell_length_a     14.0947(3)
_cell_length_b     14.0947(3)
_cell_length_c     18.0603(5)
_cell_angle_alpha     90.00
_cell_angle_beta     90.00
_cell_angle_gamma     120.00
_cell_volume     3107.18(13)
_cell_formula_units_Z     3
_cell_measurement_reflns_used     8655
_cell_measurement_theta_min     2.806
_cell_measurement_theta_max     31.683
_cell_measurement_temperature     296
_exptl_crystal_description     'Hexagonal prism'
_exptl_crystal_colour     'dark red'
_exptl_crystal_size_max     0.28
_exptl_crystal_size_mid     0.22
_exptl_crystal_size_min     0.2
_exptl_crystal_density_diffrn     1.894
_exptl_crystal_density_meas     ?
_exptl_crystal_density_method     'not measured'
_exptl_crystal_F_000     1758
_exptl_absorpt_coefficient_mu     4.133
_exptl_absorpt_correction_type     multi-scan
_exptl_absorpt_process_details
;
(SADABS; Bruker, 2016)
;
_exptl_absorpt_correction_T_min     0.6773
_exptl_absorpt_correction_T_max     0.7464
_exptl_special_details     ?
_diffrn_ambient_temperature     296.0
_diffrn_source     'microfocus sealed x-ray tube'
_diffrn_radiation_type     MoK\a
_diffrn_radiation_wavelength     0.71073
_diffrn_radiation_monochromator     'graphiteDouble Bounce Multilayer Mirror'
_diffrn_measurement_device_type     'Bruker D8 QUEST CMOS'
_diffrn_measurement_device     'four-circle KAPPA diffractometer'
_diffrn_measurement_method     '\f and \w scans'
_diffrn_detector     'Bruker PHOTON 100 area detector'
_diffrn_detector_area_resol_mean     10.5
_diffrn_reflns_number     32360
_diffrn_reflns_av_R_equivalents     0.0648
_diffrn_reflns_av_unetI/netI     0.0291
_diffrn_reflns_theta_min     2.81
_diffrn_reflns_theta_max     32.59
_diffrn_reflns_theta_full     32.59
_diffrn_measured_fraction_theta_max     0.999
_diffrn_measured_fraction_theta_full     0.999
_diffrn_reflns_limit_h_min     -21
_diffrn_reflns_limit_h_max     21
_diffrn_reflns_limit_k_min     -19
_diffrn_reflns_limit_k_max     21
_diffrn_reflns_limit_l_min     -27
_diffrn_reflns_limit_l_max     27
_diffrn_standards_number     0
_diffrn_standards_interval_count     ?
_diffrn_standards_interval_time     ?
_diffrn_standards_decay_%     ?
_diffrn_radiation_probe     x-ray
loop_
    _refln_index_h
    _refln_index_k
    _refln_index_l
    _refln_F_squared_meas
    _refln_F_squared_sigma
    -2 1 0 6966.8 105.69
    -2 1 0 6563.44 110.79
    1 -2 0 6743.33 120.19
    -1 2 0 7207.48 123.79
    -1 2 0 6918.51 121.59
    -1 -1 0 6703.53 104.49
    2 -1 0 6797.92 117.79
    -1 2 0 7007.9 104.99
    3 0 0 700.63 29.6
    3 0 0 655.23 28.2
    0 -3 0 663.53 26.2
    0 -3 0 685.43 20.3
    3 0 0 684.23 24.4
    3 0 0 700.23 24.1
    0 -3 0 675.93 26.9
    -3 3 0 694.93 28.3
    -3 3 0 639.44 31
    -3 3 0 683.63 37.8
    3 -3 0 684.93 27.6
    -3 0 0 667.33 28.4
    0 3 0 731.63 30.2
    0 3 0 686.53 20.3
    0 3 0 679.93 30.1
    -3 0 0 708.83 30.4
    3 -3 0 660.53 37.8
    3 -3 0 716.13 32.5
    3 -3 0 664.03 38.2
    2 -4 0 4142.59 107.19
    2 -4 0 4424.06 77.29
    2 2 0 4260.77 83.39
    2 -4 0 4314.77 109.69
    2 2 0 4240.38 102.59
    -4 2 0 4186.38 93.69
    -4 2 0 4294.87 84.79
    -4 2 0 4413.06 102.69
    2 -4 0 4304.77 106.79
    -2 4 0 4132.29 76.39
    -2 4 0 4477.45 110.39
    4 -2 0 4204.68 83.99
    -2 -2 0 4166.98 83.39
    4 -2 0 4309.57 93.69
    4 -2 0 4326.97 105.49
    -2 4 0 3933.81 104.99
    4 -2 0 4261.07 104.59
    -2 4 0 4280.87 111.19
    1 4 0 3072.29 64.99
    1 4 0 3075.59 74.79
    -5 1 0 3174.48 72.39
    4 -5 0 3136.49 94.29
    4 -5 0 2883.41 102.09
    1 4 0 3112.39 65.19
    -5 1 0 3132.09 72.49
    4 -5 0 3069.09 73.59
    1 4 0 3173.18 73.79
    -5 1 0 3046 84.89
    -5 1 0 3035.8 74.09
    -4 5 0 3005.3 74.29
    5 -1 0 3154.78 83.69
    5 -1 0 3156.48 84.29
    5 -1 0 3125.19 75.49
    -4 5 0 3030.8 92.89
    -4 5 0 3070.99 105.59
    5 -1 0 3139.99 85.29
    -4 5 0 3052.99 103.09
    -5 4 0 3513.85 90.29
    1 -5 0 3663.23 96.59
    -5 4 0 3582.04 109.29
    1 -5 0 3577.14 94.09
    -5 4 0 3405.26 88.39
    4 1 0 3573.34 87.79
    4 1 0 3480.45 92.49
    1 -5 0 3608.24 67.59
    5 -4 0 3661.93 113.89
    -1 5 0 3731.03 114.59
    -4 -1 0 3547.04 88.49
    -1 5 0 3708.23 68.59
    -1 5 0 3505.05 101.99
    5 -4 0 3662.93 113.59
    -1 5 0 3827.72 102.49
    5 -4 0 3723.93 90.29
    5 -4 0 3727.23 91.89
    3 3 0 2774.92 93.29
    3 3 0 2822.82 71.99
    3 -6 0 2688.43 63.09
    3 -6 0 2871.51 98.89
    -6 3 0 2798.62 72.99
    -6 3 0 2772.52 90.49
    -6 3 0 2684.23 83.09
    6 -3 0 2730.63 71.59
    6 -3 0 2733.73 95.69
    -3 6 0 2728.03 98.59
    -3 6 0 2705.63 99.09
    -3 6 0 2775.22 102.39
    6 -3 0 2745.13 83.89
    -3 6 0 2837.62 64.79
    6 -3 0 2799.12 96.39
    0 -6 0 6248.27 125.49
    6 0 0 5943.91 135.89
    -6 6 0 6106.59 171.98
    6 0 0 6347.26 128.99
    6 0 0 6378.76 143.39
    -6 6 0 6160.08 135.99
    -6 6 0 6245.38 151.38
    -6 6 0 5778.82 172.38
    0 -6 0 6319.87 124.49
    6 0 0 6265.17 130.49
    0 6 0 6108.09 148.39
    6 -6 0 6413.66 152.68
    6 -6 0 6388.96 180.38
    0 6 0 6088.49 108.99
    6 -6 0 6524.85 155.68
    -6 0 0 6272.37 137.29
    6 -6 0 5770.42 171.38
    0 6 0 6173.78 144.79
    -6 0 0 5962.3 141.59
    0 6 0 5857.61 171.18
    -7 2 0 4736.83 113.09
    -7 2 0 4774.22 107.69
    5 -7 0 4891.01 154.88
    5 -7 0 4871.61 153.18
    -7 2 0 4907.31 114.69
    -7 2 0 4675.03 126.29
    2 5 0 4570.24 145.19
    2 5 0 4768.62 104.69
    5 -7 0 4782.52 106.29
    2 5 0 4773.32 103.69
    2 5 0 4745.53 100.09
    5 -7 0 5133.99 145.89
    2 5 0 4813.32 100.69
    7 -2 0 4856.91 132.49
    -5 7 0 4917.71 143.59
    7 -2 0 4739.53 124.99
    -5 7 0 4756.92 155.48
    -5 7 0 4980.6 155.18
    -5 7 0 4942.91 109.79
    7 -2 0 4952.5 109.69
    -7 5 0 2599.74 80.89
    5 2 0 2637.14 80.09
    5 2 0 2657.03 90.69
    2 -7 0 2639.54 59.49
    -7 5 0 2433.26 101.69
    2 -7 0 2630.84 92.39
    -7 5 0 2589.94 85.69
    2 -7 0 2663.43 94.69
    -5 -2 0 2574.34 80.29
    7 -5 0 2730.03 109.39
    7 -5 0 2528.45 80.19
    -2 7 0 2570.84 59.69
    -2 7 0 2486.35 105.59
    7 -5 0 2425.26 104.19
    -2 7 0 2582.24 101.29
    -2 7 0 2693.63 99.89
    7 -5 0 2545.85 83.69
    1 7 0 6313.07 156.78
    7 -8 0 6550.84 203.38
    -8 1 0 6680.03 147.09
    7 -8 0 6501.35 178.08
    1 7 0 6565.74 124.19
    1 7 0 6399.26 196.78
    -8 1 0 6568.14 165.48
    7 -8 0 6422.16 146.39
    7 -8 0 7052.79 206.78
    1 7 0 6755.42 158.28
    1 7 0 6853.91 126.49
    -7 8 0 6394.76 203.08
    8 -1 0 6317.87 159.78
    -7 8 0 6479.65 175.98
    -7 8 0 6551.94 149.59
    -7 8 0 6419.36 197.38
    8 -1 0 6359.76 157.28
    8 -1 0 6632.34 158.28
    8 -1 0 6686.33 149.09
    -8 4 0 1113.09 48.2
    4 -8 0 1066.79 68.49
    4 -8 0 1242.68 71.29
    -8 4 0 1187.48 64.49
    4 4 0 1044.9 63.29
    4 -8 0 1041.2 40.1
    4 4 0 1193.18 58.89
    -8 4 0 1166.78 64.39
    4 4 0 1174.78 68.49
    4 -8 0 1028.9 67.89
    -8 4 0 1087.49 58.59
    8 -4 0 1090.39 47.9
    -4 8 0 1150.48 42.9
    -4 8 0 1231.88 76.09
    8 -4 0 1087.39 67.89
    -4 8 0 1125.29 70.89
    8 -4 0 1107.49 67.29
    8 -4 0 1012.4 55.59
    -8 7 0 4005.1 147.59
    7 1 0 4150.58 121.49
    7 1 0 3990.8 95.59
    -8 7 0 3976.5 120.99
    1 -8 0 4217.88 115.59
    -8 7 0 3959.1 116.69
    7 1 0 4121.39 98.09
    7 1 0 4065.09 117.69
    1 -8 0 4183.18 112.69
    -8 7 0 4100.29 151.88
    8 -7 0 4148.38 117.09
    8 -7 0 4027.5 152.68
    8 -7 0 4177.78 156.88
    -7 -1 0 4081.39 120.49
    -1 8 0 4199.28 84.99
    -1 8 0 4046.7 134.49
    -1 8 0 4073.79 132.99
    8 -7 0 4063.99 124.69
    3 6 0 2801.32 79.79
    6 -9 0 2882.81 128.59
    6 -9 0 2982.6 128.59
    -9 3 0 2745.03 102.59
    3 6 0 2987.9 80.59
    -9 3 0 2772.82 91.69
    -9 3 0 2853.61 93.29
    6 -9 0 2993.5 122.29
    3 6 0 2815.52 79.69
    3 6 0 2806.22 79.19
    6 -9 0 2868.71 114.59
    3 6 0 2881.41 122.89
    3 6 0 2826.22 118.59
    -9 3 0 2810.42 82.29
    9 -3 0 2788.22 81.99
    -6 9 0 2744.33 117.39
    -6 9 0 2775.12 126.69
    9 -3 0 2971.9 104.49
    9 -3 0 2753.62 108.99
    -6 9 0 2762.12 83.09
    -6 9 0 2612.44 127.09
    9 -3 0 2727.43 110.19
    -9 6 0 2410.56 92.89
    -9 6 0 2455.25 84.59
    6 3 0 2510.95 100.19
    3 -9 0 2442.76 101.39
    6 3 0 2540.75 86.19
    3 -9 0 2460.05 102.99
    -9 6 0 2500.65 110.49
    -9 6 0 2579.14 113.99
    3 -9 0 2511.15 62.89
    -6 -3 0 2415.96 86.29
    9 -6 0 2491.95 117.69
    -3 9 0 2416.96 117.59
    -3 9 0 2218.18 104.69
    9 -6 0 2459.85 92.19
    -3 9 0 2472.35 112.79
    9 -6 0 2428.46 116.49
    9 -6 0 2470.15 85.69
    -3 9 0 2507.95 64.09
    9 0 0 2185.98 91.09
    -9 9 0 2207.08 121.89
    9 0 0 2222.38 83.29
    0 -9 0 2164.98 59.09
    -9 9 0 2137.59 86.19
    -9 9 0 2077.29 115.39
    -9 9 0 2067.49 96.69
    9 0 0 2144.39 84.89
    0 9 0 2181.68 60.19
    9 -9 0 2194.58 121.79
    0 9 0 2291.37 98.59
    -9 0 0 2207.18 94.99
    9 -9 0 2169.98 84.39
    0 9 0 2183.28 119.09
    0 9 0 2212.78 60.19
    9 -9 0 2182.48 99.99
    9 -9 0 2209.08 121.49
    0 9 0 2193.18 98.19
    2 8 0 1674.83 56.99
    8 -10 0 1510.65 66.39
    8 -10 0 1664.83 93.19
    2 8 0 1727.73 103.49
    2 8 0 1643.24 56.59
    2 8 0 1635.94 99.29
    2 8 0 1551.04 71.39
    2 8 0 1662.93 74.89
    8 -10 0 1601.44 104.59
    -10 2 0 1644.44 65.59
    8 -10 0 1691.63 105.59
    -10 2 0 1492.55 79.69
    -8 10 0 1688.53 71.19
    -8 10 0 1620.04 91.39
    10 -2 0 1626.24 83.39
    10 -2 0 1801.52 86.29
    -8 10 0 1635.24 107.69
    -8 10 0 1678.33 104.19
    10 -2 0 1594.64 65.69
    5 -10 0 1680.53 92.59
    5 -10 0 1531.35 90.69
    -10 5 0 1413.26 74.79
    5 5 0 1351.76 81.19
    5 5 0 1494.35 62.89
    5 5 0 1492.65 86.39
    -10 5 0 1577.64 82.59
    5 -10 0 1590.64 54.49
    -10 5 0 1577.04 62.49
    -10 5 0 1384.86 77.19
    -5 10 0 1475.55 95.99
    10 -5 0 1529.45 91.99
    10 -5 0 1432.26 59.29
    -5 10 0 1518.25 55.39
    10 -5 0 1426.36 86.79
    -5 10 0 1571.74 95.49
    10 -5 0 1481.95 74.89
    8 2 0 3452.35 122.09
    8 2 0 3516.95 115.09
    -10 8 0 3701.63 132.79
    -10 8 0 3537.25 117.39
    -10 8 0 3506.15 150.88
    8 2 0 3594.84 89.39
    2 -10 0 3710.03 119.39
    -10 8 0 3442.86 148.09
    2 -10 0 3559.74 119.69
    10 -8 0 3387.86 154.68
    10 -8 0 3471.35 155.48
    -2 10 0 3607.24 142.99
    -2 10 0 3639.74 139.59
    -2 10 0 3362.06 152.68
    10 -8 0 3474.05 117.79
    10 -8 0 3323.07 115.49
    -8 -2 0 3452.95 117.69
    -2 10 0 3526.25 79.69
    10 -11 0 1840.72 122.39
    1 10 0 1847.62 147.89
    1 10 0 1741.93 57.49
    10 -11 0 1780.02 100.29
    1 10 0 1687.43 113.89
    1 10 0 1731.23 57.39
    1 10 0 1759.32 92.59
    1 10 0 1745.83 90.39
    -11 1 0 1699.83 92.19
    10 -11 0 1754.52 120.59
    10 -11 0 1723.23 80.09
    -10 11 0 1964.7 88.79
    -10 11 0 1657.03 113.19
    11 -1 0 1922.81 91.39
    -10 11 0 1930.91 125.09
    11 -1 0 1571.04 106.19
    -10 11 0 1800.82 103.09
    11 -1 0 1884.31 92.99
    11 -1 0 1805.52 86.09
    -11 4 0 1577.44 61.99
    7 -11 0 1590.74 62.39
    7 -11 0 1475.25 95.69
    -11 4 0 1522.35 82.89
    4 7 0 1558.04 98.49
    -11 4 0 1520.45 72.09
    4 7 0 1575.44 62.89
    7 -11 0 1457.85 98.59
    4 7 0 1623.04 62.09
    4 7 0 1563.74 95.99
    4 7 0 1599.64 61.69
    4 7 0 1533.55 62.39
    -11 4 0 1580.54 73.19
    7 -11 0 1737.03 104.49
    11 -4 0 1605.84 93.19
    11 -4 0 1502.15 61.99
    11 -4 0 1611.44 83.49
    -7 11 0 1574.04 64.79
    -7 11 0 1489.25 101.29
    -7 11 0 1387.46 90.79
    11 -4 0 1466.15 91.89
    -7 11 0 1420.36 103.19
    7 4 0 1582.34 86.99
    7 4 0 1587.34 73.39
    -11 7 0 1584.44 94.49
    -11 7 0 1555.24 81.89
    -11 7 0 1734.43 73.59
    7 4 0 1674.03 92.09
    4 -11 0 1781.82 93.69
    4 -11 0 1590.94 90.59
    4 -11 0 1652.33 52.29
    -4 11 0 1678.23 104.99
    11 -7 0 1570.54 103.19
    -4 11 0 1627.34 54.39
    -4 11 0 1771.92 104.59
    11 -7 0 1639.14 104.19
    -4 11 0 1565.34 103.29
    11 -7 0 1756.62 74.29
    11 -7 0 1641.24 83.29
    10 1 0 2200.18 83.99
    1 -11 0 2185.68 74.89
    -11 10 0 2236.08 102.79
    -11 10 0 2259.37 98.39
    1 -11 0 2168.38 77.19
    10 1 0 2271.87 97.29
    -11 10 0 2338.27 134.89
    10 1 0 2161.68 97.49
    11 -10 0 2219.88 133.79
    -1 11 0 2242.48 132.99
    -1 11 0 2292.27 61.39
    11 -10 0 2256.27 135.09
    11 -10 0 2208.78 95.39
    11 -10 0 2139.09 103.19
    -10 -1 0 2327.87 103.59
    -1 11 0 2283.47 112.69
    -1 11 0 2301.27 62.39
    -1 11 0 2256.57 116.19
    -12 3 0 1616.54 65.99
    3 9 0 1706.73 63.39
    3 9 0 1650.03 77.09
    9 -12 0 1671.33 115.59
    9 -12 0 1700.63 74.19
    3 9 0 1705.63 111.79
    3 9 0 1646.74 62.79
    3 9 0 1571.94 76.79
    9 -12 0 1782.22 107.79
    9 -12 0 1406.06 105.49
    -12 3 0 1693.13 92.49
    3 9 0 1581.44 106.59
    -9 12 0 1652.93 103.19
    12 -3 0 1504.15 90.59
    -9 12 0 1699.73 76.19
    12 -3 0 1592.74 66.59
    -9 12 0 1651.63 117.39
    -9 12 0 1474.45 108.39
    12 -3 0 1580.34 94.69
    6 6 0 1448.96 91.09
    6 -12 0 1325.37 53.49
    6 -12 0 1365.16 93.19
    6 6 0 1384.46 65.89
    6 -12 0 1440.76 94.59
    6 6 0 1358.96 91.19
    -12 6 0 1492.85 63.39
    -12 6 0 1403.26 82.69
    -12 6 0 1417.76 85.49
    12 -6 0 1439.26 90.99
    -6 12 0 1448.26 103.79
    12 -6 0 1409.26 96.89
    -6 12 0 1105.09 90.59
    12 -6 0 1470.45 99.89
    -6 12 0 1522.35 59.29
    12 -6 0 1444.16 63.39
    -6 12 0 1281.87 100.19
    9 3 0 1172.08 49.1
    3 -12 0 1177.38 72.19
    -12 9 0 1117.59 89.89
    9 3 0 1119.99 73.59
    -12 9 0 1131.89 66.39
    9 3 0 1101.09 47.9
    9 3 0 1236.08 78.29
    9 3 0 1182.08 69.29
    -12 9 0 1254.57 76.39
    -3 12 0 1109.09 93.89
    12 -9 0 1189.58 69.79
    -9 -3 0 1288.37 72.79
    -3 12 0 1238.48 44
    12 -9 0 1228.88 74.49
    -3 12 0 1172.18 91.29
    -3 12 0 1239.08 89.19
    12 -9 0 1149.78 98.39
    12 0 0 1668.03 85.89
    -12 12 0 1696.03 123.99
    12 0 0 1837.12 88.39
    -12 12 0 1646.04 97.89
    -12 12 0 1648.14 87.49
    12 0 0 1725.83 84.79
    12 -12 0 1759.52 127.79
    0 12 0 1697.83 54.39
    12 -12 0 1646.34 125.99
    0 12 0 1735.13 125.69
    0 12 0 1683.23 54.09
    0 12 0 1784.32 105.19
    -12 0 0 1667.53 95.39
    12 -12 0 1757.02 88.69
    12 -12 0 1617.04 99.29
    0 12 0 1729.63 98.29
    2 11 0 524.15 34.1
    11 -13 0 553.74 83.59
    11 -13 0 317.97 59.89
    2 11 0 624.34 36.7
    11 -13 0 558.84 49
    2 11 0 662.63 94.29
    11 -13 0 379.26 58.09
    2 11 0 577.74 53.69
    2 11 0 543.15 52.89
    -13 2 0 574.64 58.69
    -11 13 0 539.45 47.9
    -11 13 0 589.04 63.59
    -11 13 0 650.13 91.79
    13 -2 0 526.25 54.69
    -11 13 0 634.54 98.79
    13 -2 0 551.14 56.09
    -13 5 0 2175.38 74.69
    -13 5 0 2055.09 106.99
    5 8 0 2018 75.79
    5 8 0 2129.69 76.79
    5 8 0 2086.99 80.59
    5 8 0 2103.59 124.19
    5 8 0 2067.39 80.19
    -13 5 0 2150.68 91.99
    8 -13 0 2237.68 131.69
    5 8 0 1999.6 121.69
    8 -13 0 2101.49 78.09
    13 -5 0 2117.89 122.89
    -8 13 0 2386.66 133.29
    -8 13 0 2104.79 79.69
    13 -5 0 2086.79 74.19
    -8 13 0 2082.59 133.39
    13 -5 0 2094.09 118.49
    -8 13 0 2064.39 136.09
    -13 8 0 729.83 61.69
    -13 8 0 738.93 69.59
    5 -13 0 683.73 34.5
    -13 8 0 673.53 47.9
    5 -13 0 760.62 66.59
    8 5 0 783.92 67.49
    8 5 0 640.24 62.39
    13 -8 0 811.12 81.69
    -5 13 0 682.33 72.69
    -5 13 0 662.63 72.19
    13 -8 0 757.22 50.79
    -5 13 0 749.13 38.2
    13 -8 0 734.53 78.09
    -5 13 0 723.53 76.99
    -13 11 0 652.43 77.09
    11 2 0 772.52 61.29
    11 2 0 655.93 57.29
    11 2 0 703.93 46.7
    -13 11 0 730.43 62.19
    -13 11 0 722.73 59.79
    2 -13 0 693.13 47.5
    13 -11 0 663.73 59.69
    -2 13 0 693.43 70.59
    -2 13 0 627.34 29.7
    -2 13 0 662.73 77.59
    -2 13 0 564.84 61.09
    -2 13 0 711.63 30.6
    13 -11 0 476.85 71.59
    -11 -2 0 661.93 58.79
    13 -11 0 450.25 73.89
    1 13 0 811.42 73.69
    1 13 0 539.35 82.29
    -14 1 0 887.01 75.79
    1 13 0 694.33 67.99
    1 13 0 782.42 36.7
    13 -14 0 887.31 104.39
    1 13 0 797.22 36.8
    14 -1 0 828.82 69.29
    14 -1 0 750.32 54.19
    14 -1 0 806.02 56.69
    -13 14 0 758.22 74.49
    14 -1 0 870.21 71.79
    -13 14 0 842.52 119.29
    -13 14 0 669.53 57.29
    10 -14 0 484.75 73.59
    4 10 0 580.14 49.1
    10 -14 0 581.54 47
    4 10 0 423.36 67.89
    4 10 0 649.74 42.5
    4 10 0 623.24 48.9
    -14 4 0 678.93 64.39
    4 10 0 603.44 41
    -10 14 0 541.05 78.59
    -10 14 0 576.84 46.1
    14 -4 0 591.84 82.29
    14 -4 0 670.23 68.69
    -10 14 0 720.93 101.59
    -10 14 0 659.53 93.09
    14 -4 0 559.84 38.7
    7 7 0 1395.26 71.59
    7 -14 0 1357.06 57.09
    -14 7 0 1450.75 91.89
    7 7 0 1485.35 104.69
    -14 7 0 1442.56 90.19
    -14 7 0 1292.27 60.79
    7 -14 0 1574.84 107.69
    7 7 0 1471.25 73.29
    14 -7 0 1405.46 107.99
    14 -7 0 1137.29 94.89
    -7 14 0 1335.47 59.09
    -7 14 0 1246.08 108.69
    -7 14 0 1462.45 113.89
    -7 14 0 1525.85 113.39
    14 -7 0 1495.45 65.39
    10 4 0 1209.78 105.79
    -14 10 0 1208.88 70.99
    10 4 0 1280.87 87.39
    -14 10 0 1278.07 84.39
    10 4 0 1201.98 50.89
    -14 10 0 1265.57 101.99
    10 4 0 1182.28 51.29
    -4 14 0 1102.89 94.09
    14 -10 0 1094.49 69.39
    14 -10 0 1169.08 108.39
    -4 14 0 1197.18 43.8
    -4 14 0 1253.47 102.39
    -4 14 0 1294.77 110.99
    14 -10 0 1274.57 111.39
    13 1 0 1086.09 67.79
    13 1 0 1123.79 72.39
    -14 13 0 1111.29 109.39
    -14 13 0 1092.59 78.49
    13 1 0 995 69.79
    13 1 0 1051.49 67.99
    -14 13 0 1062.79 81.09
    -13 -1 0 995.5 78.69
    -1 14 0 1104.19 94.39
    14 -13 0 1020.3 107.29
    14 -13 0 1067.69 83.09
    -1 14 0 1341.97 118.49
    -1 14 0 977.2 84.09
    14 -13 0 1063.89 108.89
    3 12 0 646.14 40.7
    -15 3 0 843.72 76.59
    3 12 0 749.73 86.19
    3 12 0 810.62 66.29
    3 12 0 776.02 64.99
    3 12 0 701.03 41.1
    12 -15 0 681.33 107.99
    15 -3 0 673.93 67.69
    15 -3 0 722.13 70.09
    -12 15 0 688.03 76.59
    -12 15 0 729.73 57.49
    15 -3 0 715.03 45.6
    -12 15 0 916.31 103.29
    9 -15 0 968.8 94.89
    -15 6 0 970.2 62.29
    9 -15 0 1060.19 56.29
    6 9 0 1080.79 56.89
    -15 6 0 911.91 77.89
    6 9 0 1206.88 60.49
    -15 6 0 1084.89 49.4
    6 9 0 1035.5 93.09
    6 9 0 949.9 56.49
    6 9 0 1144.19 62.79
    -9 15 0 1055.59 107.19
    15 -6 0 1002.3 48.8
    -9 15 0 1037.3 57.79
    -9 15 0 1042 104.69
    15 -6 0 1107.29 94.99
    15 -6 0 1069.59 94.79
    -9 15 0 958.3 92.89
    9 6 0 1410.06 100.59
    -15 9 0 1215.08 93.09
    -15 9 0 1276.17 65.19
    -15 9 0 1256.47 89.49
    6 -15 0 1355.46 94.49
    6 -15 0 1094.89 62.49
    -6 15 0 1340.47 52.39
    15 -9 0 1484.45 119.29
    -6 15 0 1302.47 112.29
    15 -9 0 1063.19 105.19
    -6 15 0 1277.07 111.89
    -6 15 0 1398.26 114.49
    15 -9 0 1222.78 67.09
    -15 12 0 463.25 84.19
    12 3 0 399.76 35.8
    -15 12 0 415.46 63.39
    12 3 0 394.46 35.5
    12 3 0 444.96 63.39
    15 -12 0 255.17 54.39
    -3 15 0 371.96 71.19
    15 -12 0 328.57 51.09
    -3 15 0 424.36 84.59
    15 -12 0 343.77 81.99
    -3 15 0 250.77 54.29
    15 0 0 766.42 58.19
    -15 15 0 908.71 73.29
    -15 15 0 970.6 86.29
    15 0 0 979 74.59
    15 0 0 861.71 64.69
    -15 15 0 878.91 126.79
    15 0 0 983.3 96.09
    0 15 0 922.31 89.09
    -15 0 0 898.91 82.69
    15 -15 0 783.82 111.49
    0 15 0 917.61 106.69
    0 15 0 719.43 78.19
    2 14 0 471.25 29
    2 14 0 435.56 67.79
    2 14 0 467.15 86.69
    -16 2 0 627.94 85.59
    14 -16 0 488.25 86.89
    2 14 0 584.14 76.79
    2 14 0 465.75 29.9
    -14 16 0 480.05 84.89
    -14 16 0 610.04 72.29
    16 -2 0 517.95 73.89
    16 -2 0 503.95 59.09
    -14 16 0 478.05 52.99
    16 -2 0 450.25 36.9
    5 11 0 861.21 52.19
    5 11 0 994.7 98.39
    5 11 0 855.71 60.29
    5 11 0 974.8 64.79
    -16 5 0 1000.7 87.49
    5 11 0 860.41 53.49
    11 -16 0 837.92 58.79
    11 -16 0 683.53 98.39
    -11 16 0 823.02 118.19
    -11 16 0 902.11 94.59
    16 -5 0 890.91 86.29
    -11 16 0 941.41 105.49
    -11 16 0 969.1 61.59
    16 -5 0 819.32 79.09
    8 -16 0 881.51 48.9
    -16 8 0 923.51 46.9
    8 8 0 856.81 61.09
    8 8 0 995 91.79
    -16 8 0 910.71 76.39
    8 8 0 794.12 59.59
    -16 8 0 954.4 82.19
    16 -8 0 884.31 47.6
    -8 16 0 1001.6 103.09
    -8 16 0 1006.7 101.29
    -8 16 0 1055.69 109.79
    16 -8 0 1135.09 106.89
    -8 16 0 894.51 49
    16 -8 0 937.01 97.09
    -16 11 0 967.8 114.99
    -16 11 0 1008.6 64.79
    11 5 0 1111.59 88.89
    -16 11 0 976.6 80.79
    5 -16 0 1199.48 87.69
    16 -11 0 994.4 103.99
    -5 16 0 1076.19 111.79
    16 -11 0 1003.8 68.19
    16 -11 0 1057.29 112.89
    -5 16 0 1096.99 106.29
    -5 16 0 1124.09 107.99
    -16 14 0 807.32 122.29
    -16 14 0 731.93 69.69
    14 2 0 619.14 59.39
    14 2 0 758.12 56.09
    14 2 0 696.23 53.79
    -16 14 0 653.63 64.99
    16 -14 0 390.76 75.19
    -2 16 0 751.52 85.29
    -2 16 0 675.23 93.99
    -2 16 0 617.14 103.99
    1 16 0 836.42 87.09
    -17 1 0 788.42 80.29
    1 16 0 654.13 113.59
    1 16 0 700.13 81.49
    16 -17 0 717.53 110.79
    17 -1 0 773.42 48.8
    -16 17 0 645.04 103.69
    17 -1 0 948.11 82.19
    17 -1 0 800.52 77.59
    -16 17 0 761.02 82.49
    -16 17 0 870.21 78.79
    4 13 0 848.62 120.19
    4 13 0 813.62 69.89
    4 13 0 860.41 48
    4 13 0 885.31 72.89
    -17 4 0 887.11 81.99
    13 -17 0 591.14 87.39
    4 13 0 802.82 47.3
    17 -4 0 825.82 83.69
    17 -4 0 669.43 77.99
    -13 17 0 902.21 93.69
    -13 17 0 869.41 65.29
    -13 17 0 741.83 113.59
    7 10 0 861.11 53.39
    7 10 0 792.62 87.59
    7 10 0 716.83 53.49
    10 -17 0 867.81 50.59
    -17 7 0 857.41 81.39
    7 10 0 896.71 53.39
    10 -17 0 818.52 115.59
    7 10 0 818.22 56.19
    -10 17 0 755.62 108.49
    17 -7 0 791.42 90.19
    -10 17 0 593.24 127.49
    -10 17 0 923.51 59.89
    -10 17 0 816.62 94.29
    17 -7 0 770.22 165.18
    -17 10 0 1005.8 84.29
    10 7 0 888.81 67.09
    -17 10 0 1091.39 55.99
    10 7 0 920.81 86.49
    -17 10 0 898.51 92.09
    7 -17 0 865.21 40.9
    7 -17 0 1061.49 93.19
    17 -10 0 1071.09 109.99
    -7 17 0 969.9 42.3
    -7 17 0 1064.79 108.89
    17 -10 0 804.92 124.89
    -7 17 0 936.41 104.49
    -7 17 0 824.02 113.29
    13 4 0 333.77 33.9
    13 4 0 384.36 59.29
    -17 13 0 399.96 66.39
    -17 13 0 406.36 77.89
    -17 13 0 381.66 52.99
    -4 17 0 348.07 68.89
    17 -13 0 544.15 93.69
    -4 17 0 356.46 82.79
    -4 17 0 380.96 69.09
    17 -13 0 333.07 79.99
    16 1 0 833.62 78.39
    -17 16 0 802.12 129.89
    -17 16 0 813.62 80.29
    -17 16 0 890.21 79.59
    16 1 0 927.11 69.29
    16 1 0 866.71 68.99
    -1 17 0 677.73 108.09
    -1 17 0 839.22 91.79
    17 -16 0 1077.89 119.59
    -1 17 0 862.61 94.49
    3 15 0 456.35 98.69
    -18 3 0 281.67 57.49
    3 15 0 399.26 63.09
    15 -18 0 191.18 72.99
    3 15 0 378.86 63.09
    -15 18 0 263.67 70.89
    18 -3 0 432.46 72.59
    18 -3 0 321.27 61.19
    -15 18 0 349.87 50.79
    -18 6 0 520.15 75.29
    6 12 0 509.35 73.09
    6 12 0 464.05 42.2
    6 12 0 533.45 50.59
    12 -18 0 479.05 94.39
    6 12 0 611.24 54.39
    6 12 0 361.96 71.69
    -12 18 0 462.45 94.49
    -12 18 0 576.04 50.89
    18 -6 0 497.15 79.99
    18 -6 0 456.45 76.29
    -12 18 0 509.05 85.39
    9 9 0 874.11 93.39
    -18 9 0 1037.2 90.29
    9 -18 0 749.03 45.1
    9 -18 0 950.2 97.09
    -18 9 0 736.43 109.49
    9 9 0 776.72 60.99
    18 -9 0 737.53 105.29
    -9 18 0 759.82 112.09
    -9 18 0 831.72 46.3
    -9 18 0 668.33 108.49
    18 -9 0 653.13 96.79
    -9 18 0 651.43 97.99
    -18 12 0 464.75 68.39
    -18 12 0 500.35 44.6
    -18 12 0 514.75 84.09
    12 6 0 457.65 71.39
    6 -18 0 486.95 96.59
    18 -12 0 503.25 143.89
    -6 18 0 595.44 95.19
    -6 18 0 453.65 85.49
    -6 18 0 457.05 88.29
    -18 15 0 504.25 67.89
    -18 15 0 336.27 56.59
    15 3 0 465.35 45.5
    15 3 0 556.94 61.39
    -18 15 0 512.85 90.79
    15 3 0 566.04 47.9
    -3 18 0 565.64 108.19
    -3 18 0 498.45 79.39
    -3 18 0 455.25 83.49
    18 -15 0 803.12 136.69
    18 0 0 418.26 61.79
    -18 18 0 434.26 74.99
    18 0 0 297.27 54.59
    -18 18 0 417.86 62.29
    0 18 0 500.35 107.59
    0 18 0 445.66 79.39
    18 -18 0 166.28 62.59
    2 17 0 473.65 77.99
    17 -19 0 448.96 117.19
    2 17 0 413.26 72.29
    2 17 0 402.66 89.09
    -17 19 0 328.67 73.09
    19 -2 0 407.06 74.19
    19 -2 0 420.96 73.29
    -17 19 0 274.17 95.19
    -17 19 0 406.06 60.59
    14 -19 0 185.18 82.99
    5 14 0 291.97 34.4
    5 14 0 238.18 65.89
    -19 5 0 262.77 55.29
    5 14 0 357.56 56.09
    5 14 0 294.57 54.69
    19 -5 0 265.87 58.29
    -14 19 0 271.77 77.39
    -14 19 0 363.26 65.09
    19 -5 0 183.58 51.49
    -14 19 0 228.68 41.8
    8 11 0 506.15 40.7
    -19 8 0 423.16 69.99
    11 -19 0 623.54 136.19
    8 11 0 439.06 46.4
    8 11 0 449.95 79.89
    19 -8 0 480.05 81.39
    -11 19 0 582.04 101.79
    -11 19 0 382.46 38.5
    19 -8 0 606.84 95.49
    -11 19 0 361.46 79.49
    11 8 0 456.65 50.39
    -19 11 0 471.15 69.69
    11 8 0 549.65 88.99
    19 -11 0 499.05 93.69
    -8 19 0 361.96 74.79
    -8 19 0 623.74 109.39
    -19 14 0 266.97 56.99
    14 5 0 306.37 57.69
    -5 19 0 351.36 78.69
    19 -14 0 225.88 76.09
    -5 19 0 399.86 81.29
    17 2 0 355.86 67.89
    -19 17 0 221.08 61.09
    -19 17 0 265.17 54.69
    17 2 0 282.77 41.5
    17 2 0 308.77 48
    19 -17 0 310.67 85.89
    -2 19 0 196.28 69.69
    -2 19 0 267.27 60.99
    4 16 0 217.18 65.09
    4 16 0 182.28 44.5
    4 16 0 251.27 53.59
    -20 4 0 141.09 61.89
    -16 20 0 194.98 85.89
    -16 20 0 250.57 69.69
    20 -4 0 147.79 63.19
    -16 20 0 261.67 47.5
    7 13 0 274.57 39.6
    7 13 0 155.58 48.9
    7 13 0 239.08 39.7
    -20 7 0 285.27 57.49
    7 13 0 290.57 43.7
    -13 20 0 224.98 73.89
    20 -7 0 266.17 60.99
    -13 20 0 262.57 40.4
    -13 20 0 198.28 60.39
    10 10 0 185.78 56.89
    10 10 0 232.18 40.9
    -20 10 0 301.47 65.39
    -10 20 0 296.57 76.79
    20 -10 0 204.98 53.29
    -10 20 0 380.56 87.89
    13 7 0 327.57 106.19
    13 7 0 284.77 47.6
    -20 13 0 436.26 72.89
    20 -13 0 517.85 97.59
    -7 20 0 407.76 89.69
    -7 20 0 375.36 77.39
    16 4 0 111.79 42.2
    -20 16 0 138.89 43.3
    -4 20 0 224.28 65.29
    20 -16 0 316.77 92.69
    -4 20 0 229.78 56.59
    9 12 0 151.88 51.49
    -21 9 0 125.19 54.89
    9 12 0 182.18 36.8
    21 -9 0 138.09 52.59
    -12 21 0 101.69 54.49
    -12 21 0 126.39 65.79
    12 9 0 254.37 57.19
    -21 12 0 258.57 64.49
    12 9 0 206.58 45.1
    -9 21 0 194.08 69.79
    -9 21 0 211.28 80.09
    21 -12 0 184.78 63.39
    -1 3 -1 60.99 13.5
    3 -2 -1 23.7 8.9
    -2 -1 -1 54.39 8.8
    -1 3 -1 24.2 9.3
    3 -2 -1 42.6 11
    3 -2 -1 48.8 10.8
    -1 3 -1 56.09 8.9
    -1 3 -1 45.1 11.9
    3 -2 -1 31.6 7.2
    1 -3 1 42.6 7.4
    2 1 1 52.09 7.2
    -3 2 1 39.2 10.7
    -3 2 1 33.8 8.6
    -3 2 1 45.6 10.3
    1 -3 1 78.59 14.1
    -3 2 1 37.2 8.9
    2 1 1 43.8 6.4
    2 1 1 51.19 10.3
    2 1 1 48.9 9.1
    0 -2 -1 67.59 14.2
    -2 2 -1 76.09 10.3
    2 0 -1 100.59 7.8
    -2 2 -1 90.09 14.3
    2 0 -1 88.89 7.8
    -2 2 -1 97.59 11.7
    2 -2 1 66.79 11.3
    0 2 1 116.89 14.8
    -2 0 1 92.19 12.4
    0 2 1 93.89 11
    2 -2 1 130.19 20.9
    5 -3 -1 514.65 31
    5 -3 -1 519.55 37.9
    -2 5 -1 545.35 40.4
    5 -3 -1 547.65 38.4
    -2 5 -1 583.64 40.8
    -2 5 -1 585.04 25.6
    -3 -2 -1 503.05 26.7
    -2 5 -1 548.45 37.8
    5 -3 -1 560.14 32.1
    3 2 1 554.94 19.7
    -5 3 1 479.45 35
    2 -5 1 525.55 36.9
    -5 3 1 529.35 31.6
    2 -5 1 554.84 24.7
    3 2 1 548.25 34.3
    2 -5 1 535.85 36
    -5 3 1 601.44 38.4
    3 2 1 500.85 26.3
    -5 3 1 555.54 32
    2 -3 -1 353.46 15.4
    2 -3 -1 350.06 26.4
    1 2 -1 354.06 25.6
    2 -3 -1 383.46 26.1
    -3 1 -1 377.46 22.9
    -3 1 -1 366.96 21.9
    1 2 -1 390.86 18.4
    -2 3 1 385.46 28.5
    -2 3 1 405.56 27.6
    -2 3 1 335.07 25.1
    3 -1 1 358.86 12
    3 -1 1 371.06 23.6
    3 -1 1 345.97 23.9
    -2 3 1 375.26 16.1
    3 -1 1 369.76 21.3
    4 -1 -1 13.1 7.2
    -1 -3 -1 16.4 4.8
    4 -1 -1 11.5 7.5
    4 -1 -1 21 7.7
    -3 4 -1 22.4 8
    -3 4 -1 11.8 6.9
    -3 4 -1 17.1 10.2
    -3 4 -1 31.1 11.6
    4 -1 -1 14 6.6
    -1 -3 -1 32.2 6.1
    -4 1 1 17.6 6.4
    1 3 1 29.3 9
    1 3 1 38.4 6.6
    -4 1 1 19.4 8.2
    3 -4 1 27.3 8.1
    1 3 1 -0.8 7.2
    -4 1 1 31.9 10
    3 -4 1 14.9 8.6
    -4 1 1 27.7 8.3
    1 3 1 12.5 6.7
    3 -4 1 40.7 13
    3 -4 1 12.7 7.6
    7 -4 -1 446.06 34
    -3 7 -1 432.46 41
    7 -4 -1 504.55 44.2
    -4 -3 -1 528.75 31.4
    7 -4 -1 505.75 34.4
    7 -4 -1 555.84 45.5
    -3 7 -1 504.35 27
    -3 7 -1 440.46 42.5
    -3 7 -1 510.55 44.8
    -7 4 1 522.55 34.9
    3 -7 1 440.86 39.4
    4 3 1 535.95 40.2
    4 3 1 516.65 40.3
    3 -7 1 485.25 26.3
    3 -7 1 487.85 42.3
    -7 4 1 546.15 38.3
    4 3 1 512.95 30.4
    0 4 -1 27.3 11
    4 -4 -1 43.9 15.8
    -4 0 -1 28.9 8.6
    0 4 -1 45 14.4
    4 -4 -1 16.4 8.5
    4 -4 -1 29.8 8.9
    4 -4 -1 45.7 15.4
    -4 0 -1 39.8 6.6
    0 4 -1 46.7 13.2
    0 4 -1 34.4 7.8
    0 -4 1 36.3 8.1
    -4 4 1 22.2 10.8
    -4 4 1 51.59 11
    0 -4 1 42.6 8.9
    4 0 1 40.2 8.8
    -4 4 1 23 11
    0 -4 1 34.2 8.5
    4 0 1 54.89 12
    4 0 1 52.49 13.4
    4 0 1 47.5 10.2
    -4 4 1 26.7 11.7
    3 1 -1 1639.34 50.39
    -4 3 -1 1590.14 52.09
    1 -4 -1 1697.83 31.6
    -4 3 -1 1646.74 65.19
    1 -4 -1 1611.14 58.69
    3 1 -1 1764.22 59.79
    -4 3 -1 1624.94 46.7
    1 -4 -1 1698.53 66.39
    -4 3 -1 1577.24 64.59
    4 -3 1 1662.83 66.19
    4 -3 1 1640.24 65.99
    -1 4 1 1553.84 58.39
    -1 4 1 1677.83 62.09
    -3 -1 1 1765.82 60.99
    4 -3 1 1651.63 52.19
    -1 4 1 1689.23 31.7
    4 -3 1 1701.93 47.5
    -3 -1 1 1660.63 51.29
    -1 4 1 1576.24 64.89
    -4 6 -1 4110.99 129.69
    6 -2 -1 4286.57 109.29
    6 -2 -1 4166.98 102.39
    -4 6 -1 4159.58 122.29
    -4 6 -1 4097.79 133.39
    6 -2 -1 4175.88 114.79
    6 -2 -1 4277.07 115.59
    -4 6 -1 4367.86 96.29
    4 -6 1 4246.18 131.89
    -6 2 1 4003.4 107.89
    4 -6 1 4150.68 131.09
    2 4 1 4238.48 92.09
    2 4 1 4212.88 91.19
    4 -6 1 4117.29 121.49
    -6 2 1 4113.29 101.59
    -6 2 1 4221.88 103.39
    2 4 1 4214.68 85.59
    2 4 1 4420.66 127.49
    4 -6 1 4296.07 94.79
    -6 2 1 4140.79 103.79
    -4 9 -1 320.07 24.2
    -4 9 -1 370.36 54.29
    9 -5 -1 338.27 31.5
    -4 9 -1 294.97 42.3
    9 -5 -1 306.17 46.1
    9 -5 -1 371.66 34.9
    -5 -4 -1 294.07 26.6
    -4 9 -1 290.07 49.2
    9 -5 -1 398.06 45.4
    -9 5 1 387.46 41.1
    -9 5 1 329.07 31.5
    4 -9 1 345.87 51.19
    4 -9 1 317.17 23.1
    -9 5 1 339.47 45.5
    5 4 1 317.67 20.1
    -9 5 1 372.86 35.7
    5 4 1 373.96 21.1
    5 4 1 381.06 39.2
    5 4 1 317.17 27.6
    5 4 1 349.77 38.4
    4 -9 1 340.57 39.3
    -1 6 -1 80.49 12
    -1 6 -1 38.1 14.1
    6 -5 -1 68.29 16.2
    6 -5 -1 92.39 23.5
    -1 6 -1 78.49 18.7
    -1 6 -1 68.49 17.8
    6 -5 -1 84.79 23.3
    -5 -1 -1 92.59 17.9
    6 -5 -1 84.69 17.3
    -6 5 1 51.79 12.8
    -6 5 1 66.59 15.7
    5 1 1 120.59 19.4
    -6 5 1 80.79 26.7
    1 -6 1 69.79 14.8
    1 -6 1 71.49 11.6
    -6 5 1 56.59 21
    1 -6 1 85.09 17.9
    5 1 1 112.19 16.7
    5 1 1 67.59 11.7
    5 1 1 73.19 15.3
    3 -5 -1 1073.09 55.89
    2 3 -1 1093.69 38.7
    3 -5 -1 1075.49 33.2
    2 3 -1 1128.69 55.19
    -5 2 -1 1016.8 48
    3 -5 -1 1069.69 54.79
    -5 2 -1 1055.09 31.9
    -5 2 -1 1000.4 47.4
    -5 2 -1 1031.1 45.7
    -3 5 1 1073.49 55.39
    -3 5 1 1027.7 57.79
    5 -2 1 1142.99 52.99
    5 -2 1 1098.69 31.7
    -3 5 1 1029.3 55.39
    -3 5 1 1039.2 33.5
    -5 5 -1 -2.3 6.5
    0 -5 -1 2 7.7
    -5 5 -1 7.5 7
    0 -5 -1 18.9 7.2
    -5 5 -1 5.1 6.2
    5 0 -1 10.6 7.4
    5 0 -1 6.6 4.1
    0 -5 -1 14.9 7.1
    5 0 -1 10 8.2
    -5 5 -1 9.3 6.6
    -5 0 1 -4.2 6
    -5 0 1 5.8 6.4
    5 -5 1 12.3 8.8
    0 5 1 12.5 6.4
    0 5 1 11.4 4.3
    0 5 1 7.6 7.3
    0 5 1 6.9 6.4
    5 -5 1 7.7 6.1
    5 -5 1 9.9 19.9
    5 -5 1 18.9 9.9
    0 5 1 7.8 3.8
    -5 8 -1 100.79 26.4
    8 -3 -1 107.19 23
    8 -3 -1 143.69 26.6
    -5 8 -1 90.89 16
    -5 8 -1 91.29 24.4
    8 -3 -1 112.79 20.8
    -5 8 -1 105.89 27.3
    8 -3 -1 98.29 22.7
    -8 3 1 148.59 25
    -8 3 1 85.59 18.3
    5 -8 1 104.79 27.5
    5 -8 1 103.99 17.6
    5 -8 1 147.59 34.3
    -8 3 1 64.29 17.4
    3 5 1 131.99 19.2
    3 5 1 104.79 16.6
    3 5 1 97.09 16.2
    3 5 1 83.29 23.7
    -8 3 1 119.59 22.4
    5 -8 1 76.19 21.7
    -5 11 -1 169.78 24
    11 -6 -1 187.38 31.9
    -5 11 -1 120.29 39.6
    -5 11 -1 75.29 24.9
    11 -6 -1 115.79 24
    -5 11 -1 251.47 49.5
    11 -6 -1 157.58 36.2
    11 -6 -1 144.89 29.9
    -11 6 1 222.18 39.8
    5 -11 1 149.39 22.4
    -11 6 1 176.68 33.5
    5 -11 1 229.18 46.2
    5 -11 1 250.67 47.4
    -11 6 1 188.88 30.9
    6 5 1 133.89 32.2
    -11 6 1 152.68 32.7
    6 5 1 195.18 39
    6 5 1 151.78 15.7
    6 5 1 184.28 18.3
    6 5 1 171.38 26.9
    8 -6 -1 11.7 9
    8 -6 -1 5.9 7.3
    -2 8 -1 12.3 7.2
    -6 -2 -1 0.2 6.9
    8 -6 -1 8.7 10.2
    -2 8 -1 5.6 10.7
    -2 8 -1 -2.1 7.3
    8 -6 -1 10.4 8.4
    -2 8 -1 -3.5 9.7
    6 2 1 17.5 10.2
    6 2 1 -3.3 3.6
    6 2 1 0.3 6.4
    -8 6 1 -8.5 6.7
    6 2 1 6.9 6
    2 -8 1 10.2 7.8
    6 2 1 7.5 4.6
    2 -8 1 -3.7 4.8
    2 -8 1 -6.6 6.5
    -8 6 1 10.8 8.9
    -8 6 1 0.8 9
    -8 6 1 18.2 12.2
    5 -6 -1 75.39 21.5
    1 5 -1 50.19 11.1
    -6 1 -1 58.29 15.4
    5 -6 -1 52.99 11.5
    -6 1 -1 42.6 10.6
    -6 1 -1 56.49 11.7
    -6 1 -1 45.5 9.5
    1 5 -1 62.29 13.8
    1 5 -1 51.99 17.9
    1 5 -1 58.89 11.3
    1 5 -1 14.4 9.3
    5 -6 -1 54.49 19.5
    6 -1 1 48.5 10.4
    6 -1 1 53.39 14.1
    -5 6 1 40.8 17.5
    6 -1 1 67.79 17.5
    -5 6 1 56.69 13.4
    -5 6 1 72.29 22.7
    6 -1 1 54.29 15.7
    -5 6 1 69.19 20.7
    2 -6 -1 278.27 32.4
    -6 4 -1 348.37 33.7
    2 -6 -1 273.77 29.1
    4 2 -1 247.28 22.1
    2 -6 -1 274.47 13.7
    -6 4 -1 286.77 21.6
    -6 4 -1 261.17 25.4
    -6 4 -1 285.77 31.1
    4 2 -1 279.77 28.2
    6 -4 1 301.27 33.9
    -2 6 1 305.37 31.4
    6 -4 1 307.67 26.3
    -2 6 1 277.97 14.4
    6 -4 1 290.07 21.3
    -2 6 1 306.57 32.4
    -2 6 1 255.87 37.5
    -4 -2 1 276.47 23.5
    6 -4 1 313.77 42.7
    7 -1 -1 -1.7 5
    7 -1 -1 4.8 6.5
    7 -1 -1 3.1 7
    7 -1 -1 20.8 11.2
    -6 7 -1 9.6 8.3
    -6 7 -1 4.7 13
    -6 7 -1 6 8.2
    -6 7 -1 14.2 10
    1 6 1 7.6 7.6
    1 6 1 1.2 3.8
    6 -7 1 0.8 7
    1 6 1 9.8 4.5
    6 -7 1 8.4 8.4
    -7 1 1 0.5 7.3
    1 6 1 0.7 6.7
    1 6 1 3.3 4.9
    6 -7 1 8.5 13.9
    6 -7 1 1 5.5
    -7 1 1 7.9 8.8
    -6 10 -1 21.2 18
    10 -4 -1 10 13
    -6 10 -1 14.8 17.1
    -6 10 -1 11.5 8.9
    10 -4 -1 -0.2 8.5
    10 -4 -1 34.6 18.4
    10 -4 -1 5.2 7.1
    -6 10 -1 -2.1 9.1
    4 6 1 6.4 10.8
    -10 4 1 0.5 9.9
    -10 4 1 11.7 13.2
    4 6 1 7.7 11.3
    4 6 1 3 5
    -10 4 1 -0.4 6.7
    6 -10 1 1.1 10.8
    4 6 1 0.4 5.9
    4 6 1 19.5 8.7
    -10 4 1 5.4 8.3
    6 -10 1 1.6 7.6
    6 -10 1 5.1 15
    -6 13 -1 138.69 40.3
    -6 13 -1 92.49 34.1
    13 -7 -1 157.68 29.7
    -6 13 -1 121.39 35.9
    -6 13 -1 135.09 24.6
    13 -7 -1 192.78 51.39
    13 -7 -1 159.98 39.5
    7 6 1 232.78 67.29
    -13 7 1 125.69 35.5
    7 6 1 144.19 21.3
    6 -13 1 153.48 23.1
    7 6 1 147.49 21.4
    7 6 1 124.19 33.1
    -13 7 1 156.38 37.1
    7 6 1 112.29 25.1
    -13 7 1 156.38 28.2
    -7 -3 -1 88.49 20.9
    10 -7 -1 84.59 29.1
    -3 10 -1 64.99 21.3
    10 -7 -1 81.29 19.6
    -3 10 -1 118.99 18.1
    10 -7 -1 84.59 31.3
    -3 10 -1 98.99 29.6
    10 -7 -1 102.99 24.1
    3 -10 1 96.19 15.8
    -10 7 1 81.99 27.9
    -10 7 1 109.89 32.8
    3 -10 1 80.29 29.9
    7 3 1 129.49 24.9
    7 3 1 115.19 26.1
    3 -10 1 89.29 22.8
    7 3 1 127.79 28.8
    -10 7 1 147.59 28.4
    7 3 1 106.39 16.2
    7 3 1 104.49 16.5
    7 -7 -1 70.99 20.7
    0 7 -1 60.59 24.1
    7 -7 -1 44.8 18.8
    0 7 -1 48.9 15.2
    0 7 -1 86.79 22.7
    -7 0 -1 84.89 21.7
    7 -7 -1 75.99 16.3
    0 7 -1 66.89 12
    7 -7 -1 91.29 27.6
    -7 7 1 80.59 21.1
    0 -7 1 67.69 13.6
    0 -7 1 65.99 12.6
    7 0 1 62.09 15.2
    -7 7 1 65.49 25.5
    7 0 1 71.99 15.8
    -7 7 1 79.09 17.9
    7 0 1 47.1 14.3
    7 0 1 51.39 15.2
    -7 7 1 55.69 22
    4 -7 -1 69.39 11.5
    -7 3 -1 39.5 14.2
    3 4 -1 64.79 13.7
    -7 3 -1 101.89 22
    4 -7 -1 69.09 22.2
    4 -7 -1 55.59 16.5
    3 4 -1 86.29 24.1
    -7 3 -1 82.09 13.4
    4 -7 -1 64.89 19.2
    -7 3 -1 48.6 15.4
    -4 7 1 67.49 22.4
    7 -3 1 71.59 12.4
    -4 7 1 63.89 11
    7 -3 1 85.79 22.3
    7 -3 1 41.3 13.5
    -4 7 1 70.89 19.9
    7 -3 1 65.69 17.4
    1 -7 -1 439.96 33.7
    -7 6 -1 407.96 33.6
    1 -7 -1 431.46 35.5
    6 1 -1 420.46 22.3
    6 1 -1 414.06 32.8
    6 1 -1 443.56 23.4
    6 1 -1 386.96 34.8
    -7 6 -1 399.16 32.2
    -7 6 -1 381.86 41.9
    7 -6 1 388.86 32
    -1 7 1 452.85 46.2
    7 -6 1 408.56 44.1
    7 -6 1 395.76 43.8
    -1 7 1 434.66 39.5
    -1 7 1 428.16 18.2
    7 -6 1 442.96 33.5
    -6 -1 1 375.76 34.5
    -1 7 1 403.56 37.1
    -6 -1 1 456.25 34.8
    -7 9 -1 317.17 29.7
    9 -2 -1 308.07 34.3
    9 -2 -1 284.27 32.3
    -7 9 -1 230.78 43.7
    9 -2 -1 302.07 33
    9 -2 -1 308.27 30.3
    -7 9 -1 408.26 61.59
    -7 9 -1 375.96 54.99
    7 -9 1 194.98 33.7
    2 7 1 278.87 20.9
    7 -9 1 293.07 27.9
    2 7 1 322.57 53.99
    7 -9 1 199.18 34.6
    2 7 1 280.97 21
    2 7 1 295.27 29.5
    2 7 1 262.57 28.4
    7 -9 1 326.97 52.39
    -9 2 1 291.97 40.7
    -9 2 1 287.37 28.3
    -7 12 -1 60.89 28
    -7 12 -1 -1.4 11.3
    12 -5 -1 48.6 20
    -7 12 -1 57.89 17
    -7 12 -1 29.7 19.5
    12 -5 -1 11.4 16.1
    12 -5 -1 19.4 12.9
    5 7 1 53.69 16.5
    5 7 1 13.7 16
    -12 5 1 33.5 12.5
    7 -12 1 19.5 18
    7 -12 1 37.4 18.2
    5 7 1 42.2 14.2
    5 7 1 29.8 13.7
    7 -12 1 19.2 13
    -12 5 1 45.2 17.6
    5 7 1 47.8 15.4
    -12 5 1 18.6 15.1
    15 -8 -1 -18.7 16.8
    -7 15 -1 8.4 18.4
    -7 15 -1 7.1 15.1
    -7 15 -1 14.8 26.3
    15 -8 -1 -7.4 11.3
    15 -8 -1 -1.1 15.4
    -7 15 -1 -5 8.6
    -15 8 1 -16.6 9.7
    -15 8 1 16.5 19.8
    8 7 1 7.9 9.1
    8 7 1 8 8.3
    7 -15 1 -9.9 16.6
    8 7 1 -4.4 10.7
    -15 8 1 7.4 12
    7 -15 1 6 9.8
    8 7 1 -23.1 13.6
    12 -8 -1 34.5 15.5
    12 -8 -1 46.4 17
    -4 12 -1 41.3 23.8
    12 -8 -1 59.39 25.7
    12 -8 -1 25.3 18.1
    -4 12 -1 49.3 24
    -4 12 -1 51.39 14.1
    -4 12 -1 67.69 27.4
    8 4 1 34.6 12.1
    4 -12 1 48.9 13.2
    4 -12 1 33.6 17.4
    -12 8 1 40.2 23.8
    8 4 1 39.3 19.7
    8 4 1 76.49 20.3
    -12 8 1 64.39 20.4
    8 4 1 69.19 25.9
    8 4 1 49 11.4
    -12 8 1 22.8 10
    -8 -1 -1 52.19 16.9
    9 -8 -1 50.29 19.8
    9 -8 -1 68.09 26.2
    9 -8 -1 38.1 14.9
    9 -8 -1 25.9 17
    -1 9 -1 54.99 12
    -1 9 -1 64.99 23.4
    8 1 1 64.59 16.2
    8 1 1 44 11.4
    8 1 1 52.89 17.1
    1 -9 1 48.9 12.4
    -9 8 1 27.4 11
    -9 8 1 98.59 31.8
    1 -9 1 51.69 14.2
    8 1 1 53.09 16.2
    -9 8 1 21.8 14.1
    -9 8 1 66.89 23.2
    -8 2 -1 100.99 15.9
    2 6 -1 116.49 18.5
    6 -8 -1 82.79 25.8
    -8 2 -1 126.59 25.6
    6 -8 -1 113.69 25.3
    -8 2 -1 117.19 19.7
    2 6 -1 128.79 30.9
    2 6 -1 143.89 21.3
    2 6 -1 83.19 15.1
    -8 2 -1 80.09 17
    2 6 -1 90.39 16.9
    6 -8 -1 106.09 17.6
    6 -8 -1 59.79 19.9
    2 6 -1 126.99 32.1
    8 -2 1 127.49 24.4
    -6 8 1 85.19 27
    -6 8 1 89.59 24.7
    -6 8 1 92.09 25.2
    8 -2 1 108.89 22.6
    8 -2 1 133.89 18.3
    -6 8 1 77.19 15.8
    5 3 -1 0.6 8.9
    3 -8 -1 3.3 7.5
    -8 5 -1 -0.3 7.3
    3 -8 -1 4.2 3.6
    -8 5 -1 18 8.3
    5 3 -1 15.5 7.9
    -8 5 -1 18.8 11.5
    3 -8 -1 1.5 9.1
    -8 5 -1 13.7 11.1
    3 -8 -1 8.3 4.5
    8 -5 1 8.6 9.9
    -3 8 1 15.4 6
    -3 8 1 20.4 14.1
    8 -5 1 7.1 7.5
    8 -5 1 9.3 8
    -3 8 1 15.7 10.9
    -3 8 1 9.2 11
    8 -5 1 16.6 12.6
    0 -8 -1 16.5 6.8
    8 0 -1 18.4 8.3
    8 0 -1 13 9.4
    -8 8 -1 14.4 9
    8 0 -1 19.2 13.9
    0 -8 -1 -2.8 7
    -8 8 -1 23 12.1
    8 0 -1 8.7 8.2
    -8 8 -1 8.9 12.8
    -8 8 -1 5.8 12.3
    0 8 1 14.5 6.1
    -8 0 1 18 11.8
    8 -8 1 35.8 20.3
    0 8 1 8 11.4
    0 8 1 24.9 12.1
    8 -8 1 19.1 9.6
    8 -8 1 12.1 12.8
    -8 0 1 17.2 10.2
    0 8 1 13.1 11.7
    0 8 1 14.5 5.9
    8 -8 1 13.6 9
    -8 11 -1 7 13.3
    11 -3 -1 -8.9 9.2
    -8 11 -1 -9 7.1
    -8 11 -1 1.2 14
    11 -3 -1 -19.7 7.9
    11 -3 -1 15.3 14.7
    -8 11 -1 -9.1 6.7
    11 -3 -1 3.9 10.3
    -11 3 1 -3.1 6.4
    3 8 1 11.4 9.9
    3 8 1 7 6.3
    -11 3 1 9.5 9.9
    8 -11 1 -3 10.9
    8 -11 1 7 11.5
    3 8 1 9.3 16.5
    3 8 1 0.6 5.8
    -11 3 1 2.8 9.1
    -11 3 1 14.1 7.2
    3 8 1 -1 7.9
    8 -11 1 -0.8 15.1
    3 8 1 -16.2 10.7
    14 -6 -1 11.4 15.2
    -8 14 -1 -6.9 15.6
    14 -6 -1 7.7 12.9
    -8 14 -1 15.2 11.3
    -8 14 -1 18.5 23.1
    14 -6 -1 13.4 10.5
    -8 14 -1 1.3 25
    6 8 1 21.6 10.4
    -14 6 1 -7.6 7.4
    6 8 1 20 12.4
    8 -14 1 15.9 10.5
    -14 6 1 7.7 14.7
    6 8 1 5.6 16.3
    6 8 1 -1.8 8.5
    -14 6 1 -2.8 8.7
    8 -14 1 28.8 24.2
    6 8 1 6.2 9.9
    17 -9 -1 -10.9 15.8
    -8 17 -1 -7.7 34.8
    17 -9 -1 -69.59 25.8
    -8 17 -1 6 12.5
    17 -9 -1 35.5 24.1
    -8 17 -1 -1.3 24.2
    -17 9 1 -19.1 30.2
    9 8 1 -14.3 10.5
    -17 9 1 4.6 11.9
    9 8 1 1.5 18.6
    9 8 1 20.8 10.4
    8 -17 1 4.3 31.9
    -17 9 1 8.5 18.5
    9 8 1 3.6 13.2
    8 -17 1 -16.1 11.8
    -5 14 -1 48.2 24.9
    -5 14 -1 44.3 13.5
    14 -9 -1 34.2 25.5
    -5 14 -1 57.39 31.3
    14 -9 -1 39.8 21.1
    -5 14 -1 54.99 28.3
    14 -9 -1 49 35
    9 5 1 61.99 20.5
    -14 9 1 33.4 22
    5 -14 1 65.29 15.5
    9 5 1 28.3 22.5
    -14 9 1 81.19 23
    5 -14 1 45.1 19.6
    9 5 1 87.49 17.6
    9 5 1 33 21.5
    -14 9 1 81.19 28.5
    9 5 1 53.49 13.8
    -2 11 -1 83.49 15.5
    11 -9 -1 51.59 25.8
    -2 11 -1 92.29 30.3
    11 -9 -1 38.4 22.2
    11 -9 -1 53.59 23.2
    11 -9 -1 46.6 20.1
    -9 -2 -1 42.7 18.2
    -2 11 -1 38.7 18.3
    -2 11 -1 33.2 13.3
    -11 9 1 33.5 21.3
    2 -11 1 43.4 18.2
    9 2 1 34.5 14.3
    -11 9 1 65.19 22.8
    9 2 1 56.89 19.8
    2 -11 1 30.1 18
    9 2 1 33.5 15.9
    9 2 1 59.09 16
    -11 9 1 71.09 20.1
    9 2 1 63.89 21.3
    1 8 -1 51.69 22.8
    8 -9 -1 41.9 18.4
    1 8 -1 67.69 19.1
    1 8 -1 68.49 14.1
    8 -9 -1 12.6 17.1
    8 -9 -1 45.3 15.6
    1 8 -1 60.09 13.6
    8 -9 -1 63.49 22.9
    -8 9 1 39.6 22.3
    9 -1 1 50.99 16.8
    -8 9 1 21.6 15.8
    9 -1 1 62.79 15.2
    -8 9 1 73.19 24.7
    -8 9 1 66.39 17.9
    9 -1 1 43.1 14.2
    -9 4 -1 128.29 27.2
    4 5 -1 57.79 18.1
    -9 4 -1 99.29 16.3
    4 5 -1 98.69 18.2
    -9 4 -1 112.59 26.1
    -9 4 -1 100.59 23.1
    5 -9 -1 122.49 30
    5 -9 -1 101.79 27.5
    5 -9 -1 120.09 28.6
    5 -9 -1 99.79 15.8
    -5 9 1 134.39 18.4
    9 -4 1 86.99 26.5
    9 -4 1 93.79 24.6
    -5 9 1 89.89 29.2
    9 -4 1 118.39 17.2
    9 -4 1 94.29 19.8
    -5 9 1 119.89 29.9
    -5 9 1 135.09 32.8
    -9 7 -1 12 8.4
    -9 7 -1 5.4 13.2
    -9 7 -1 7.2 8.7
    7 2 -1 11.6 7.6
    2 -9 -1 5.4 11.6
    -9 7 -1 8.7 11.8
    2 -9 -1 4.3 9.1
    7 2 -1 7 9
    -2 9 1 55.39 19.1
    9 -7 1 10 10.2
    9 -7 1 7.4 9.3
    -7 -2 1 17.7 11
    -2 9 1 29.4 20.5
    -2 9 1 18.5 6.4
    9 -7 1 33.5 13
    -2 9 1 18.3 14.4
    9 -7 1 29.8 18.5
    -9 10 -1 62.79 22.3
    -9 10 -1 31.9 16
    -9 10 -1 34.1 18.5
    10 -1 -1 60.09 19.6
    10 -1 -1 55.49 17.1
    10 -1 -1 69.79 21.1
    10 -1 -1 45.8 17.2
    -9 10 -1 71.19 27.1
    -10 1 1 59.99 19.3
    1 9 1 48.2 17.4
    1 9 1 50.29 10.4
    1 9 1 57.79 22.9
    9 -10 1 56.69 23.6
    9 -10 1 62.39 19.7
    9 -10 1 18.1 19.2
    9 -10 1 58.59 20.6
    1 9 1 57.19 10.4
    1 9 1 53.39 18.7
    -10 1 1 24.1 12.2
    -9 13 -1 64.09 32.3
    -9 13 -1 134.39 28
    13 -4 -1 90.19 25.4
    -9 13 -1 60.39 26.6
    13 -4 -1 109.59 32.2
    -9 13 -1 66.79 28.8
    9 -13 1 97.19 23.8
    4 9 1 84.49 22.4
    -13 4 1 60.69 24.6
    -13 4 1 145.99 28
    4 9 1 130.79 38.5
    9 -13 1 44.1 23.1
    4 9 1 145.69 24.2
    4 9 1 82.59 18.2
    4 9 1 143.59 28.1
    16 -7 -1 -8.2 16.7
    16 -7 -1 -0.7 19.5
    -9 16 -1 2.1 21.5
    -9 16 -1 7 30
    -9 16 -1 25.1 20.5
    7 9 1 -10.7 8.6
    7 9 1 17.6 21.9
    7 9 1 -1.9 13.8
    -16 7 1 0.7 10.2
    -16 7 1 -12.7 10
    -16 7 1 6.3 17.8
    9 -16 1 8.1 10.4
    7 9 1 -5.4 9.2
    9 -16 1 -16.9 21.5
    7 9 1 0.8 11
    -9 19 -1 -3.8 29.9
    -9 19 -1 3.4 11.6
    19 -10 -1 -9.3 25.3
    -9 19 -1 19.6 29.9
    10 9 1 -12.7 17.3
    10 9 1 -3.4 13.2
    -19 10 1 -26.3 17.5
    -6 16 -1 9.8 9.1
    16 -10 -1 1.1 17.5
    -6 16 -1 38 28.5
    -6 16 -1 -28.2 11
    -6 16 -1 15.1 23.3
    16 -10 -1 -9.4 14.9
    -16 10 1 7.9 14.3
    -16 10 1 -26.6 23.5
    6 -16 1 -0.8 10.8
    -16 10 1 -3.9 10.8
    10 6 1 -1.2 13.6
    6 -16 1 -0.6 28.1
    13 -10 -1 280.37 63.09
    -3 13 -1 253.27 50.69
    -3 13 -1 167.58 47.2
    -3 13 -1 302.77 55.29
    -3 13 -1 232.38 22.2
    -10 -3 -1 213.28 39.7
    13 -10 -1 279.07 44.9
    13 -10 -1 268.97 60.19
    10 3 1 223.88 41.9
    -13 10 1 207.18 38.1
    3 -13 1 256.47 41
    -13 10 1 246.38 50.39
    10 3 1 307.87 48.8
    10 3 1 210.18 42.1
    10 3 1 245.78 27.1
    -13 10 1 252.77 42.7
    10 3 1 247.68 26.5
    -10 0 -1 54.79 19.9
    0 10 -1 51.59 20.5
    0 10 -1 69.89 14.1
    10 -10 -1 16 20.2
    0 10 -1 76.19 15.7
    10 -10 -1 26.6 17.1
    10 -10 -1 37.9 23.4
    0 10 -1 50.19 19.5
    0 10 -1 56.69 28.1
    10 -10 -1 64.09 20.6
    0 10 -1 100.59 26.3
    -10 10 1 79.49 31.3
    -10 10 1 57.39 23.6
    -10 10 1 62.19 28.5
    10 0 1 118.29 26.8
    10 0 1 91.59 23.6
    10 0 1 53.79 17.2
    -10 10 1 93.59 27.5
    10 0 1 84.39 19.2
    7 -10 -1 88.49 29.5
    -10 3 -1 77.09 14.9
    -10 3 -1 98.39 19.5
    3 7 -1 82.59 16.9
    -10 3 -1 97.89 25.8
    7 -10 -1 90.69 28.8
    -10 3 -1 94.89 18.9
    3 7 -1 85.59 16.8
    3 7 -1 76.59 16.4
    7 -10 -1 59.39 16.1
    3 7 -1 72.09 23.6
    7 -10 -1 68.69 22.3
    3 7 -1 59.29 24.1
    10 -3 1 43.9 14.5
    10 -3 1 86.59 25.3
    -7 10 1 58.99 25.9
    -7 10 1 63.99 21.8
    10 -3 1 94.19 26.3
    -7 10 1 72.09 16.8
    10 -3 1 80.69 14.7
    -7 10 1 74.29 24.5
    6 4 -1 10.8 12.5
    6 4 -1 15.6 9.6
    -10 6 -1 16.1 12.7
    -10 6 -1 13.6 8.7
    4 -10 -1 10.5 5.5
    4 -10 -1 6 14.4
    -10 6 -1 39.2 15.2
    4 -10 -1 8 11.8
    10 -6 1 6.2 8.8
    -4 10 1 6.9 9.7
    10 -6 1 16.9 9
    -4 10 1 -3.5 12.6
    -4 10 1 37.5 21.8
    10 -6 1 11.7 11.2
    10 -6 1 -7.4 8.4
    -4 10 1 14.9 7.5
    9 1 -1 277.47 26.3
    -10 9 -1 282.97 54.19
    9 1 -1 296.87 41.5
    -10 9 -1 337.17 36.2
    -10 9 -1 248.88 46.4
    -10 9 -1 301.27 34.2
    1 -10 -1 277.47 30.2
    9 1 -1 292.37 42.3
    9 1 -1 337.37 30.3
    1 -10 -1 320.07 30
    -9 -1 1 321.47 45.9
    10 -9 1 248.48 39.9
    10 -9 1 268.17 50.39
    10 -9 1 298.27 33.4
    -1 10 1 280.37 16.9
    -1 10 1 234.68 46
    -1 10 1 328.67 18.1
    10 -9 1 331.77 59.59
    -1 10 1 286.97 44.7
    -1 10 1 335.47 58.59
    -10 12 -1 51.49 28.2
    -10 12 -1 31.1 17.7
    12 -2 -1 55.09 21.6
    -10 12 -1 39.2 16.4
    12 -2 -1 75.29 21.5
    -10 12 -1 69.59 27.7
    12 -2 -1 76.99 27.3
    10 -12 1 63.09 28.3
    -12 2 1 45 20.2
    10 -12 1 28 16.3
    2 10 1 57.49 19.5
    2 10 1 89.09 24.2
    2 10 1 39.7 11.4
    2 10 1 44 25.2
    2 10 1 55.79 13
    -12 2 1 61.69 18.5
    10 -12 1 25.2 14.7
    15 -5 -1 8.6 20.1
    -10 15 -1 31.3 23.5
    -10 15 -1 15.8 12.3
    -10 15 -1 6.2 21.7
    15 -5 -1 5.3 15.3
    5 10 1 9 10.2
    -15 5 1 3.4 13.1
    5 10 1 11.8 8.8
    10 -15 1 6.3 18
    -15 5 1 5.4 12.3
    5 10 1 25.1 14.1
    5 10 1 19.5 19.9
    10 -15 1 -2.8 22.8
    5 10 1 -12 10.2
    18 -8 -1 28.5 34.9
    18 -8 -1 -16 14.2
    -10 18 -1 0.7 12.2
    -10 18 -1 -25.7 24.9
    -10 18 -1 25.2 35.5
    10 -18 1 -10.6 26.1
    8 10 1 -6.2 12.2
    10 -18 1 25.8 21.2
    8 10 1 -8.6 12.2
    -18 8 1 24.5 17.9
    8 10 1 23.9 11.9
    -10 21 -1 15.8 39.9
    -10 21 -1 -56.09 27.9
    21 -11 -1 -44.8 33
    11 10 1 -8.6 21.3
    -21 11 1 35.7 28.6
    11 10 1 -39.1 27.7
    -7 18 -1 -5.7 23.6
    -7 18 -1 -33.6 22.7
    18 -11 -1 -17.6 19.7
    -7 18 -1 -16.1 46.1
    18 -11 -1 -4.4 39.5
    -7 18 -1 -2.5 9.7
    18 -11 -1 -22.2 23
    -18 11 1 23.7 42.2
    11 7 1 -12.6 18.3
    -18 11 1 -24 13.1
    7 -18 1 22.8 47.2
    -18 11 1 -9.8 12.9
    -4 15 -1 -13.4 12.5
    15 -11 -1 -3 30.3
    -4 15 -1 -4.5 7
    -4 15 -1 20 23.6
    -4 15 -1 6.3 16.4
    15 -11 -1 -19.5 18.6
    11 4 1 16.3 19.7
    4 -15 1 15.3 19.8
    11 4 1 4.7 10.4
    -15 11 1 -4.2 13.9
    11 4 1 -3.5 10.1
    -15 11 1 -11.9 11.6
    -15 11 1 5.9 13.2
    11 4 1 8.3 14.9
    -1 12 -1 74.49 15
    12 -11 -1 16.7 13.5
    12 -11 -1 10.2 18.7
    -1 12 -1 69.49 23.6
    12 -11 -1 33.3 25.1
    -1 12 -1 53.99 13.6
    -11 -1 -1 50.19 21.7
    -1 12 -1 31.5 20.3
    12 -11 -1 47.8 26.9
    -1 12 -1 6.6 16.8
    11 1 1 8.8 12
    -12 11 1 49.99 19.7
    11 1 1 69.69 20
    11 1 1 52.39 19.2
    -12 11 1 23.5 17.8
    -11 2 -1 7.4 11.6
    9 -11 -1 -0.9 17.8
    2 9 -1 28.7 11.7
    9 -11 -1 5.7 16.9
    2 9 -1 3.1 5.8
    9 -11 -1 11.7 11.5
    9 -11 -1 13.3 16.7
    2 9 -1 30.7 23
    2 9 -1 3.9 10
    2 9 -1 4.5 9.5
    2 9 -1 13.4 9.3
    11 -2 1 6 8.3
    -9 11 1 34.8 14.7
    11 -2 1 -1.5 6.1
    -9 11 1 36.8 20.3
    -9 11 1 15.6 11.7
    -9 11 1 16 15.3
    11 -2 1 -16.9 9.1
    11 -2 1 2 7.3
    5 6 -1 67.39 26.1
    5 6 -1 46.2 15.5
    -11 5 -1 71.19 21.6
    -11 5 -1 66.19 13.3
    5 6 -1 48.9 14.6
    6 -11 -1 52.99 22.9
    6 -11 -1 60.49 24.8
    6 -11 -1 61.89 13.7
    5 6 -1 78.69 27.7
    -11 5 -1 30 14.6
    -11 5 -1 33 15.4
    11 -5 1 45.4 21.4
    -6 11 1 66.69 14.6
    11 -5 1 26.3 14.8
    -6 11 1 45.2 20.9
    11 -5 1 41.7 16.5
    11 -5 1 53.89 13.4
    -6 11 1 43.6 24.5
    -6 11 1 101.29 37.2
    -11 8 -1 17.1 12.7
    -11 8 -1 14.8 17.7
    8 3 -1 33.1 18.8
    -11 8 -1 14.4 17.1
    3 -11 -1 12.8 15.4
    3 -11 -1 24.1 14.3
    -11 8 -1 4.4 9.7
    8 3 -1 22.7 14.5
    11 -8 1 0.5 10.5
    11 -8 1 20.3 16
    -3 11 1 21.3 6.7
    -3 11 1 25 18.2
    11 -8 1 14.5 15.9
    11 -8 1 18.1 13.4
    -3 11 1 43.8 22.8
    -3 11 1 -4.5 10.1
    -11 11 -1 10.9 21.3
    11 0 -1 -3.6 7.3
    -11 11 -1 8.7 14.9
    -11 11 -1 -5 9.6
    11 0 -1 10.4 10.3
    11 0 -1 9.8 13
    -11 11 -1 3.9 17.5
    0 11 1 4.9 5.5
    0 11 1 10.4 11.3
    0 11 1 -6.5 6.7
    11 -11 1 37.3 17.8
    11 -11 1 8.3 20.9
    -11 0 1 4.3 9.5
    0 11 1 2.6 5.4
    0 11 1 1.9 15.4
    11 -11 1 15 16.9
    11 -11 1 -10.6 12.4
    -11 14 -1 53.39 27.3
    -11 14 -1 129.09 40.8
    14 -3 -1 85.89 33.4
    -11 14 -1 95.29 26.3
    14 -3 -1 123.89 26.9
    14 -3 -1 76.29 29
    -11 14 -1 130.79 37.7
    3 11 1 82.19 26.2
    11 -14 1 96.09 32.9
    3 11 1 133.59 20.7
    3 11 1 110.99 20.2
    3 11 1 91.79 37.4
    3 11 1 79.09 22.3
    11 -14 1 103.49 24.9
    -14 3 1 92.69 27.8
    -11 17 -1 24.3 15
    17 -6 -1 13.4 13.4
    17 -6 -1 34.2 29
    -11 17 -1 -33.3 16
    17 -6 -1 44.3 27
    -11 17 -1 22.7 27.8
    -11 17 -1 10.3 39
    6 11 1 42.2 27.5
    -17 6 1 38.3 24
    6 11 1 38.4 25.3
    6 11 1 34.7 18
    11 -17 1 64.59 27
    11 -17 1 21.5 34.2
    6 11 1 10.1 16.1
    6 11 1 16.3 13.3
    -11 20 -1 -26.2 27.7
    -11 20 -1 -9.9 16.5
    20 -9 -1 1.8 20.7
    -11 20 -1 -17.3 41.8
    9 11 1 -9.7 15.5
    -20 9 1 1.5 22.2
    9 11 1 5.7 30.7
    -8 20 -1 12 33.5
    -8 20 -1 6.1 28.6
    20 -12 -1 -51.89 24.8
    -20 12 1 -18.5 16.5
    12 8 1 -42.5 14.4
    12 8 1 -46.1 28
    17 -12 -1 -52.69 37
    -5 17 -1 -25.1 16.8
    -5 17 -1 19.5 24.9
    -5 17 -1 28.6 29.6
    17 -12 -1 -28 18.7
    17 -12 -1 7.3 25.9
    12 5 1 -28.9 17.2
    12 5 1 16.3 10.7
    -17 12 1 8.9 16.7
    -17 12 1 -35.6 21.9
    5 -17 1 2.1 26.3
    14 -12 -1 21.2 17
    14 -12 -1 75.09 43.8
    -2 14 -1 17.2 8.8
    -2 14 -1 29.6 20.2
    -12 -2 -1 29.9 16.9
    -2 14 -1 25.7 10.2
    14 -12 -1 34.3 29.7
    -2 14 -1 23.8 13.9
    -14 12 1 78.89 33.6
    12 2 1 36.3 21.8
    12 2 1 19.9 14.6
    -14 12 1 6.4 12.7
    12 2 1 4.4 13.7
    -14 12 1 31.6 20.5
    1 11 -1 143.69 40.2
    11 -12 -1 154.98 46.7
    1 11 -1 121.39 28.3
    11 -12 -1 169.18 42.1
    11 -12 -1 114.29 36
    -12 1 -1 168.68 35.5
    1 11 -1 94.89 28.1
    1 11 -1 154.58 23.5
    1 11 -1 157.28 23.7
    -11 12 1 100.89 29.6
    -11 12 1 124.29 27.2
    12 -1 1 201.58 39.6
    12 -1 1 174.68 28.5
    -11 12 1 133.19 45.1
    12 -1 1 210.38 39.4
    12 -1 1 169.98 28.3
    -11 12 1 168.48 38.9
    8 -12 -1 -23.1 18
    8 -12 -1 0.3 11.7
    8 -12 -1 -11.4 12.1
    -12 4 -1 0.1 8.5
    4 8 -1 3 9.7
    4 8 -1 16.2 9.2
    4 8 -1 -13 15.9
    4 8 -1 2.5 8.2
    -12 4 -1 -5 5.9
    4 8 -1 -4.7 8
    4 8 -1 -7.5 4.5
    -12 4 -1 4.8 11.9
    8 -12 -1 10.1 10
    12 -4 1 2.5 14.7
    12 -4 1 8.2 8.1
    12 -4 1 -4.4 11
    -8 12 1 19.8 16.8
    -8 12 1 22.3 14
    -8 12 1 15.4 10.5
    -8 12 1 5.7 14.8
    5 -12 -1 219.38 19.1
    7 5 -1 188.58 38.7
    -12 7 -1 235.98 25.3
    -12 7 -1 199.38 44.5
    7 5 -1 237.18 35.6
    7 5 -1 310.97 52.79
    -12 7 -1 139.99 26.9
    -5 12 1 266.97 55.09
    12 -7 1 305.97 57.99
    12 -7 1 269.27 43.5
    -5 12 1 272.47 56.29
    12 -7 1 251.87 25.6
    -5 12 1 285.27 21.2
    -5 12 1 184.78 42.6
    12 -7 1 332.47 59.99
    10 2 -1 331.47 29.2
    -12 10 -1 288.67 52.09
    10 2 -1 346.77 49.3
    10 2 -1 327.57 46
    10 2 -1 303.67 28.9
    2 -12 -1 308.07 41.8
    -12 10 -1 321.07 46.4
    -12 10 -1 364.76 39.5
    -2 12 1 210.38 48.5
    -2 12 1 260.07 51.49
    12 -10 1 329.07 71.29
    12 -10 1 241.68 51.49
    -10 -2 1 390.26 43.5
    12 -10 1 216.68 33.6
    12 -10 1 246.38 41.1
    -2 12 1 280.07 51.39
    13 -1 -1 16.6 14.4
    -12 13 -1 3.6 18
    13 -1 -1 -5.7 14.4
    -12 13 -1 14.4 14.8
    -12 13 -1 -23.3 15.8
    13 -1 -1 13.4 14.5
    1 12 1 7.9 11.6
    12 -13 1 -12.3 21
    1 12 1 -4.3 5.6
    1 12 1 25.1 16.6
    1 12 1 -25.1 9.7
    1 12 1 -0.4 5.2
    -13 1 1 10.1 10.4
    12 -13 1 -21.5 26.5
    16 -4 -1 -15.2 13.4
    -12 16 -1 -15.4 13.9
    16 -4 -1 -11.8 18.5
    16 -4 -1 26.1 21.1
    -12 16 -1 14.4 27
    -12 16 -1 7.8 13.3
    4 12 1 -24.6 8.4
    4 12 1 -3.1 16.7
    4 12 1 23.5 14.9
    4 12 1 13 12.2
    -16 4 1 8.5 20.3
    4 12 1 -21.7 11.9
    12 -16 1 -9.7 27.7
    19 -7 -1 -28.4 36.9
    -12 19 -1 6.5 18.4
    19 -7 -1 49.99 32.4
    -12 19 -1 -9.8 24.3
    -12 19 -1 -9.7 36.5
    7 12 1 -18.9 15.1
    7 12 1 -9.9 15.4
    -19 7 1 2.5 21
    7 12 1 -4 14.1
    7 12 1 -26.9 22.6
    12 -19 1 40.8 55.39
    -6 19 -1 31.2 29
    -6 19 -1 3.1 37.6
    19 -13 -1 17.2 26.6
    -19 13 1 36.9 28.7
    13 6 1 -37.1 18.9
    -19 13 1 -3.2 25.5
    16 -13 -1 -27 20.9
    -3 16 -1 5.5 23.1
    16 -13 -1 -19.8 24.5
    16 -13 -1 28.4 43.5
    -3 16 -1 63.09 38
    -16 13 1 31.5 27.6
    13 3 1 28.9 14.8
    -16 13 1 1.2 16.7
    -16 13 1 58.69 22.5
    13 3 1 9.7 17.3
    13 3 1 26.4 13.8
    13 -13 -1 29.3 22.9
    13 -13 -1 -6.3 19.1
    0 13 -1 15 10.6
    0 13 -1 24.7 24.9
    13 -13 -1 -7.5 35.5
    0 13 -1 18.6 10.5
    0 13 -1 18.1 17
    -13 0 -1 10.2 15
    0 13 -1 31.3 19.9
    13 0 1 19.3 15.7
    -13 13 1 26.8 21.8
    13 0 1 18.5 15.2
    -13 13 1 4.2 21.5
    -13 13 1 26.3 16.9
    13 0 1 24.8 17.1
    13 0 1 8.1 13.4
    10 -13 -1 104.49 37.3
    3 10 -1 84.79 19.6
    3 10 -1 109.09 21.6
    10 -13 -1 66.09 33.2
    10 -13 -1 75.09 31.8
    10 -13 -1 96.29 23.8
    3 10 -1 63.89 31.8
    3 10 -1 88.69 25.9
    -13 3 -1 102.79 29.6
    3 10 -1 77.89 19
    -10 13 1 41.9 22.9
    -10 13 1 76.49 33.4
    13 -3 1 80.99 28.9
    13 -3 1 84.49 30.7
    -10 13 1 64.99 29.4
    -10 13 1 55.19 25.9
    13 -3 1 91.69 17.9
    -13 6 -1 13.2 14.3
    -13 6 -1 -0.3 12.1
    7 -13 -1 -3.8 15.9
    -13 6 -1 8.2 7.8
    6 7 -1 4.4 9.8
    6 7 -1 -28.7 13.3
    6 7 -1 -16.3 9.1
    7 -13 -1 9 8.4
    -7 13 1 -23.4 9.4
    -7 13 1 -4.9 5.6
    -7 13 1 10.9 14.9
    13 -6 1 1.9 12.6
    13 -6 1 5.6 8.3
    -7 13 1 -1.4 15.3
    13 -6 1 1 13
    9 4 -1 100.59 30.5
    -13 9 -1 129.39 33.4
    9 4 -1 91.19 24.4
    9 4 -1 68.29 27.3
    -13 9 -1 103.29 21.8
    4 -13 -1 136.09 33.5
    -13 9 -1 75.69 32.8
    -4 13 1 98.49 33.4
    13 -9 1 135.39 42
    13 -9 1 97.69 24.3
    -4 13 1 109.69 27
    13 -9 1 152.98 46.8
    -4 13 1 106.19 38.6
    12 1 -1 10.9 16.8
    -13 12 -1 17.4 22.7
    12 1 -1 30.6 13.5
    -13 12 -1 -3.4 10
    12 1 -1 23.3 12.8
    -12 -1 1 15.9 15.7
    13 -12 1 8.5 20.6
    -1 13 1 7.6 16.2
    -1 13 1 1.9 14.3
    13 -12 1 42.9 33.6
    -1 13 1 -3.8 14.1
    15 -2 -1 17.4 12.2
    15 -2 -1 21 17.4
    -13 15 -1 6.7 18.6
    15 -2 -1 -1.5 16
    -13 15 -1 18.8 17.2
    -13 15 -1 -12.7 34
    2 13 1 21.4 16.1
    2 13 1 -10.7 15
    13 -15 1 26.7 26.7
    -15 2 1 15.2 15.4
    2 13 1 9.8 14.6
    18 -5 -1 27.1 27.3
    -13 18 -1 -17.5 12.4
    18 -5 -1 6.3 20.5
    -13 18 -1 -0.5 37.9
    13 -18 1 9.8 25.7
    5 13 1 5.9 12
    5 13 1 -15.8 20.1
    5 13 1 -7.6 15.8
    5 13 1 0.6 13.9
    -18 5 1 11.3 17.4
    21 -8 -1 20.1 24.5
    -13 21 -1 -3.4 33.4
    -13 21 -1 25.9 50.49
    -13 21 -1 -19.7 18.6
    8 13 1 -36.7 15.5
    8 13 1 -16.6 30.1
    8 13 1 -46.1 16.5
    -21 8 1 12.5 29.1
    -4 18 -1 -17.5 25.9
    18 -14 -1 -1.2 27.4
    -4 18 -1 2.3 32.9
    -4 18 -1 -6.8 25.3
    14 4 1 6 20.1
    -18 14 1 -56.39 45.9
    -18 14 1 -8.9 17
    14 4 1 -30.4 11.7
    14 4 1 -8.9 8.1
    -18 14 1 -17.2 22.5
    -14 -1 -1 -2.2 14.3
    -1 15 -1 -9.7 23.5
    -1 15 -1 2.7 6.9
    -1 15 -1 -10.7 19.5
    15 -14 -1 17.6 23
    14 1 1 15.9 18.5
    14 1 1 -6.8 20
    -15 14 1 -11.7 27.1
    14 1 1 -0.8 11.3
    -15 14 1 13.4 14.5
    -15 14 1 -22.9 17
    14 1 1 1.5 12.6
    2 12 -1 3.1 13.4
    12 -14 -1 8.2 18.7
    2 12 -1 -3.7 15.9
    2 12 -1 22.4 14.4
    2 12 -1 30.7 12.7
    -14 2 -1 28.4 18.8
    2 12 -1 18.6 12.6
    12 -14 -1 -8 12
    -12 14 1 51.39 33.8
    14 -2 1 4.1 15.1
    -12 14 1 29.7 15.9
    -12 14 1 46.2 21.9
    14 -2 1 18.5 17.9
    14 -2 1 10.8 12.8
    14 -2 1 14 10.8
    5 9 -1 11.9 8.3
    9 -14 -1 -4.4 18.6
    5 9 -1 -6.8 10.2
    9 -14 -1 -2.1 11
    5 9 -1 29.4 21.1
    5 9 -1 5.8 10.7
    -14 5 -1 12.8 15.7
    5 9 -1 28.9 14.4
    -14 5 -1 5.7 13.5
    -9 14 1 11.7 19.4
    14 -5 1 54.69 31.3
    -9 14 1 37.7 26.5
    14 -5 1 5.3 11
    -9 14 1 11.8 11.1
    -9 14 1 17.8 20.6
    8 6 -1 39.6 16.4
    6 -14 -1 44.1 21.9
    6 -14 -1 14.1 8.6
    8 6 -1 22.9 18.7
    -14 8 -1 43.4 22.2
    -14 8 -1 19.7 19.9
    -14 8 -1 16.4 11.5
    8 6 -1 46.8 25.1
    14 -8 1 40.1 23.5
    14 -8 1 19.4 11.4
    14 -8 1 45.3 27.3
    -6 14 1 39.6 27.4
    -6 14 1 12.7 8.4
    -6 14 1 18.1 19
    -6 14 1 -20.5 10.8
    11 3 -1 25.4 16.9
    11 3 -1 29.5 12.7
    3 -14 -1 24.9 20.1
    11 3 -1 12.1 22.4
    11 3 -1 20.2 9.8
    -14 11 -1 23 19.9
    -14 11 -1 18.6 15.1
    -14 11 -1 15.8 19.6
    14 -11 1 14.5 28.4
    14 -11 1 13.2 16.6
    -3 14 1 54.69 30.7
    -3 14 1 78.09 29.6
    14 -11 1 63.89 37.6
    -3 14 1 8.3 23.1
    -14 14 -1 -2.7 17.4
    14 0 -1 12.1 13.3
    -14 14 -1 -1.3 24.8
    -14 14 -1 6.9 12.2
    14 0 -1 0.3 8.2
    14 0 -1 -1.8 16.1
    -14 0 1 35.9 18.4
    0 14 1 26.5 15.9
    0 14 1 29.5 25.6
    14 -14 1 31.6 25
    0 14 1 20.1 21.7
    -14 17 -1 15 47.3
    -14 17 -1 28.4 15.9
    17 -3 -1 -11.4 20.7
    17 -3 -1 -0.8 19.6
    -14 17 -1 -18.8 22.7
    17 -3 -1 -16 11.6
    17 -3 -1 19.7 21.8
    3 14 1 -3.3 21.4
    -17 3 1 -3.7 16.5
    3 14 1 14.3 17.4
    3 14 1 -6.8 26.5
    -14 20 -1 -27.9 29.4
    -14 20 -1 -6.9 50.39
    -14 20 -1 96.39 30.2
    20 -6 -1 33.7 32.8
    -20 6 1 21.3 28.8
    6 14 1 54.09 26.8
    6 14 1 30.4 34.7
    6 14 1 27.8 27.2
    -5 20 -1 -41.9 34.7
    20 -15 -1 -101.19 41.4
    -5 20 -1 -27.6 30.7
    15 5 1 -27.3 24.5
    -20 15 1 6 21
    -20 15 1 13.8 34.6
    -2 17 -1 -24.5 26
    17 -15 -1 43.1 36.2
    -2 17 -1 3.4 25.8
    -2 17 -1 -17.5 17.9
    15 2 1 0.1 13.9
    -17 15 1 5.9 18.1
    -17 15 1 35.5 22.7
    15 2 1 -26.7 14.7
    15 2 1 -21.1 18.3
    -17 15 1 181.78 63.19
    1 14 -1 12 10.6
    1 14 -1 16.2 11.8
    1 14 -1 -4.3 26.5
    -15 1 -1 35.4 22.4
    14 -15 -1 -23.7 18.8
    1 14 -1 20.6 19
    15 -1 1 26.2 15
    -14 15 1 22.4 24.8
    15 -1 1 -6.3 10.7
    15 -1 1 9.5 22.7
    -14 15 1 7.3 15.1
    -14 15 1 1.4 22.2
    4 11 -1 42.6 20.2
    4 11 -1 99.49 20.2
    4 11 -1 64.79 19.2
    -15 4 -1 30.2 19.6
    4 11 -1 73.79 22
    11 -15 -1 41.8 27.7
    4 11 -1 98.59 21.2
    -11 15 1 66.69 28.7
    -11 15 1 6.4 25.6
    15 -4 1 101.09 36
    -11 15 1 89.49 36.6
    15 -4 1 58.59 29.8
    -11 15 1 65.49 20.3
    8 -15 -1 -8.7 15.1
    8 -15 -1 -5.8 8.7
    7 8 -1 -5 15.6
    7 8 -1 12.5 11.8
    -15 7 -1 -31.3 15.7
    7 8 -1 9 13.8
    -15 7 -1 5.5 12.9
    15 -7 1 -2.6 17.3
    -8 15 1 -17.5 12.9
    15 -7 1 6.5 16.1
    -8 15 1 -0.2 9.1
    -8 15 1 15.2 24.7
    -8 15 1 -14.7 27.9
    10 5 -1 18 18.9
    -15 10 -1 -1.7 10.4
    5 -15 -1 5.1 21
    -15 10 -1 26.8 19.6
    15 -10 1 27.9 21.6
    -5 15 1 -9.7 21.9
    -5 15 1 12.4 15.5
    15 -10 1 31.4 30.7
    -5 15 1 25.6 23.3
    13 2 -1 21.3 17.9
    -15 13 -1 7.9 17.3
    13 2 -1 48.1 17.9
    13 2 -1 -24.3 27.5
    -15 13 -1 -10.5 13.6
    -15 13 -1 -16.4 19.3
    13 2 -1 4.9 11.7
    -2 15 1 16.1 23.8
    -2 15 1 13.4 22.6
    15 -13 1 25.3 22.6
    15 -13 1 -75.99 27.3
    -2 15 1 30.4 21
    16 -1 -1 -31.3 16.7
    -15 16 -1 -7.9 19.1
    16 -1 -1 -2.4 15.4
    -15 16 -1 46.8 45.2
    -15 16 -1 -19.6 14.2
    16 -1 -1 -31.3 13.4
    -16 1 1 39 21.4
    1 15 1 -0.2 25.1
    1 15 1 -14.7 19.1
    15 -16 1 -48.3 20.8
    1 15 1 25.8 25
    19 -4 -1 14.3 32.4
    19 -4 -1 19.3 27.7
    -15 19 -1 40.7 26.2
    -15 19 -1 3.8 48.4
    -15 19 -1 1.9 14.9
    4 15 1 -10.6 30.7
    15 -19 1 3 60.89
    4 15 1 27.7 25.1
    4 15 1 -11.3 24.2
    19 -16 -1 -1.8 43.4
    -3 19 -1 -25.3 32.4
    -3 19 -1 -41.5 19.8
    -19 16 1 42.2 26.4
    16 3 1 8.8 17.2
    16 3 1 25.7 23.9
    -19 16 1 -27.3 21.2
    16 3 1 34.4 18.2
    0 16 -1 17.9 27.6
    16 -16 -1 29.3 42.1
    0 16 -1 29.7 28.4
    0 16 -1 8.4 29.1
    -16 0 -1 34.2 20.7
    -16 16 1 -0.6 21.8
    16 0 1 16.9 17.4
    16 0 1 23.1 19.4
    16 0 1 50.79 23.1
    16 0 1 19 16.1
    -16 16 1 24.2 19.4
    -16 16 1 0.3 39.3
    3 13 -1 -5.1 12.9
    13 -16 -1 2.5 28.2
    -16 3 -1 -19.3 11.8
    3 13 -1 3.7 21.6
    3 13 -1 -0.2 10.9
    3 13 -1 2 18.4
    3 13 -1 22.3 18.2
    16 -3 1 -1.2 12.8
    -13 16 1 28.8 26.7
    16 -3 1 -3.3 19
    -13 16 1 11.3 14.2
    -13 16 1 -20.4 14.7
    -16 6 -1 18.9 16.5
    10 -16 -1 -13.4 11.8
    6 10 -1 15 14
    6 10 -1 20.8 12
    6 10 -1 41.1 33.7
    6 10 -1 1 9.6
    6 10 -1 25.4 12.5
    10 -16 -1 7.3 27.5
    16 -6 1 24.2 20.2
    -10 16 1 6.2 10.8
    16 -6 1 29.9 22.6
    -10 16 1 33 26.4
    -10 16 1 -23.7 45.7
    -10 16 1 10.7 17.4
    7 -16 -1 -15.8 19.5
    7 -16 -1 12.2 8.8
    -16 9 -1 18.9 14.6
    9 7 -1 4.8 19.5
    -16 9 -1 -19.9 21.8
    9 7 -1 7.8 12.2
    16 -9 1 13.5 17.1
    16 -9 1 28.9 31.6
    -7 16 1 60.59 37.7
    -7 16 1 50.69 28.6
    -7 16 1 6.1 7.5
    -7 16 1 19.3 18.6
    12 4 -1 -9.8 16.7
    -16 12 -1 23.3 13.2
    -16 12 -1 7 22.9
    -16 12 -1 1.7 13.8
    4 -16 -1 -2.5 22.7
    -4 16 1 -2.9 22.1
    16 -12 1 -90.49 30.6
    16 -12 1 28.7 29.4
    -4 16 1 -28.5 18.5
    -4 16 1 16.2 31.5
    15 1 -1 35.3 18.1
    -16 15 -1 21.2 25
    -16 15 -1 29.9 22.6
    -16 15 -1 -39.8 33.4
    15 1 -1 3.4 11.5
    15 1 -1 -6.6 18.5
    -1 16 1 -31 20.6
    -1 16 1 38.7 31.8
    -1 16 1 -1.2 22.9
    16 -15 1 9.8 29.4
    -16 18 -1 -11.3 17.4
    18 -2 -1 30.5 27.3
    -16 18 -1 25.1 50.69
    -16 18 -1 -20.6 28.5
    18 -2 -1 -0.3 22
    2 16 1 -34.3 17.2
    16 -18 1 64.49 53.29
    2 16 1 -35.8 27
    2 16 1 -0.8 33.3
    18 -17 -1 53.09 39.1
    -1 18 -1 -10.8 25.3
    -1 18 -1 -27.5 28
    17 1 1 14.1 28.6
    17 1 1 5 17.2
    -18 17 1 -3.1 66.89
    17 1 1 0.3 25.1
    -18 17 1 -11 19.1
    -18 17 1 26.9 30.9
    2 15 -1 1.9 14.2
    2 15 -1 23.5 24.4
    15 -17 -1 -9.5 36.3
    2 15 -1 -0.8 14.7
    2 15 -1 16.2 27.6
    -17 2 -1 15.4 18.8
    2 15 -1 8.6 10.8
    17 -2 1 4.6 14.5
    -15 17 1 9.9 14.2
    17 -2 1 6.8 20.7
    -15 17 1 22.2 42.7
    -15 17 1 25.5 30.8
    5 12 -1 -11.5 12.3
    -17 5 -1 10.8 16.1
    12 -17 -1 -41.9 17.8
    5 12 -1 -13.5 14.3
    12 -17 -1 -15.6 24.1
    5 12 -1 12.4 14
    5 12 -1 7.2 23.5
    5 12 -1 7.4 15.3
    17 -5 1 13.5 24.8
    -12 17 1 -23.5 15.6
    -12 17 1 22.8 33.4
    -12 17 1 -1.1 11.1
    17 -5 1 -27.3 15
    8 9 -1 8.6 19
    -17 8 -1 17.9 17.4
    9 -17 -1 28.7 16.1
    8 9 -1 10.5 13.8
    -17 8 -1 72.39 26
    9 -17 -1 51.69 26.6
    -9 17 1 49.3 33.6
    -9 17 1 6.7 31.1
    -9 17 1 13.5 11.3
    17 -8 1 8.5 18.5
    -9 17 1 60.99 29.3
    17 -8 1 30.6 17.2
    6 -17 -1 6.2 25.7
    11 6 -1 -16.5 15.2
    -17 11 -1 33.7 18.6
    -17 11 -1 -3.3 33.1
    -17 11 -1 13.1 13
    -6 17 1 2.8 16.9
    -6 17 1 29.4 30.8
    17 -11 1 57.89 39.2
    17 -11 1 -5.4 37.1
    -6 17 1 37.8 31.7
    14 3 -1 -10.1 17.8
    -17 14 -1 -2.8 39.6
    -17 14 -1 14.9 22.2
    14 3 -1 8.1 12.6
    -17 14 -1 14.6 20.6
    -3 17 1 12.7 30.3
    -3 17 1 13 18.9
    17 -14 1 9.4 25.1
    -3 17 1 18 30.7
    -17 17 -1 22 21.3
    -17 17 -1 9.7 50.99
    17 0 -1 8.9 24.2
    17 0 -1 -18.1 14.2
    0 17 1 -44.6 31.2
    17 -17 1 10.9 45.7
    0 17 1 -36.2 26.8
    0 17 1 19.4 26.3
    1 17 -1 -51.19 31.3
    -18 1 -1 -42.8 16.4
    1 17 -1 -14.5 28.4
    17 -18 -1 15 42.3
    1 17 -1 -14.2 19.4
    18 -1 1 6.4 27.9
    -17 18 1 -3 17.1
    18 -1 1 32.6 26.8
    -17 18 1 -95.59 44.6
    -17 18 1 -52.39 29.3
    4 14 -1 -2.5 19.5
    14 -18 -1 24.7 43.6
    -18 4 -1 -30.4 14.7
    4 14 -1 -29.2 22.7
    4 14 -1 -24.5 16.9
    4 14 -1 -11.1 12.7
    -14 18 1 5.6 22.2
    -14 18 1 -28.6 28.1
    18 -4 1 -23.9 19.5
    -14 18 1 -4 14
    18 -4 1 -13.2 25.8
    11 -18 -1 -18 18.6
    7 11 -1 -19.9 9.5
    7 11 -1 -21.1 12.4
    -18 7 -1 -8.8 16.6
    7 11 -1 19.2 27
    7 11 -1 -16 13
    11 -18 -1 -20.5 29.7
    -11 18 1 10.6 26.7
    18 -7 1 -8.1 24.6
    -11 18 1 18.3 26.7
    18 -7 1 43.8 24.7
    -11 18 1 1.2 10.5
    -18 10 -1 23.3 48.1
    8 -18 -1 -15.6 35.4
    10 8 -1 24.1 26.3
    -18 10 -1 -2.6 12.6
    10 8 -1 5.4 15
    -8 18 1 0.2 32.2
    -8 18 1 22.4 34.5
    -8 18 1 43.7 48.5
    18 -10 1 17.8 26.5
    18 -10 1 -69.29 40.5
    13 5 -1 -7.3 21.3
    -18 13 -1 -15.6 15.1
    -18 13 -1 12.8 45.3
    -18 13 -1 6.4 15.1
    18 -13 1 -1.9 24.1
    -5 18 1 -22 40.1
    -5 18 1 3.7 18.2
    -5 18 1 -1.2 28.2
    -18 16 -1 31.1 23.5
    -18 16 -1 7 24.2
    16 2 -1 -1.7 18.1
    16 2 -1 -18.3 20
    16 2 -1 -30.7 14.6
    -18 16 -1 -29.5 59.89
    -2 18 1 17.9 13.1
    -2 18 1 -6.3 25.3
    18 -16 1 -21.9 39
    3 16 -1 -3.2 18.5
    16 -19 -1 -51.49 50.69
    3 16 -1 -20.3 23.2
    -19 3 -1 -13.8 22.3
    3 16 -1 49.7 44
    -16 19 1 -27.6 27.4
    -16 19 1 -11.4 22
    -16 19 1 -54.79 52.09
    19 -3 1 38.7 29.5
    6 13 -1 27 18.5
    13 -19 -1 29.5 57.39
    6 13 -1 -20.9 25.2
    6 13 -1 -24.4 14.4
    -19 6 -1 -12.5 14.3
    6 13 -1 -18 16.1
    -13 19 1 0.4 38.5
    -13 19 1 -1.1 14.1
    19 -6 1 27.1 25
    19 -6 1 27.5 30.7
    -13 19 1 -34 22.2
    9 10 -1 34.9 17
    -19 9 -1 18 22.7
    10 -19 -1 74.79 55.19
    9 10 -1 -0.9 22.5
    -10 19 1 -39.7 27.8
    -10 19 1 -40 17.4
    -10 19 1 24.4 12.5
    19 -9 1 14.9 29.1
    -19 12 -1 5.5 21.6
    12 7 -1 -18.4 20.3
    12 7 -1 3.9 23.5
    19 -12 1 -0.2 34.1
    -7 19 1 -17.6 26.4
    15 4 -1 -2.5 22.1
    -19 15 -1 13.7 25.6
    -19 15 -1 -6.7 20.8
    19 -15 1 -56.49 40.5
    -4 19 1 -29.7 27.1
    -20 5 -1 45.2 34.3
    5 15 -1 -13.3 32.7
    5 15 -1 -1.6 16.9
    5 15 -1 51.09 28.4
    20 -5 1 15 28.9
    -15 20 1 13.8 53.79
    -15 20 1 49.9 44.2
    -15 20 1 20 21
    8 12 -1 29.4 26.3
    -20 8 -1 -30 16.9
    8 12 -1 -17.3 17.1
    -12 20 1 35.2 18.6
    20 -8 1 42.7 33.6
    -12 20 1 29 44.1
    -12 20 1 -27.3 34.4
    11 9 -1 -17.6 19.3
    -20 11 -1 -43.9 17.6
    -9 20 1 -26.2 21
    20 -11 1 14.9 28
    -9 20 1 60.89 46.2
    14 6 -1 -13.6 15.4
    -20 14 -1 6.2 20.7
    14 6 -1 -14.3 25.8
    -6 20 1 -3.1 30
    -6 20 1 -69.19 24.1
    20 -14 1 15.9 43.5
    10 11 -1 31.3 32.6
    10 11 -1 -22.8 21.4
    -11 21 1 -44.6 54.49
    -11 21 1 -52.89 33.1
    21 -10 1 -32.4 26.8
    13 8 -1 -23.5 27.7
    -21 13 -1 -23.3 44.7
    13 8 -1 -20 18.4
    21 -13 1 20.5 42.2
    -8 21 1 -55.69 30.7
    0 -1 -2 9329.07 156.48
    -1 1 -2 9816.82 146.39
    -1 1 -2 9375.86 160.38
    1 0 -2 9781.82 152.08
    0 1 2 9606.64 159.78
    -1 0 2 9999 161.18
    0 1 2 9564.34 156.18
    1 -1 2 9636.44 162.68
    2 -2 -2 4709.73 104.39
    0 2 -2 4568.14 90.19
    2 -2 -2 4496.55 98.79
    0 2 -2 4400.76 82.39
    -2 0 -2 4592.64 84.49
    0 2 -2 4594.24 101.89
    -2 0 -2 4741.23 76.69
    2 -2 -2 4666.33 80.59
    2 -2 -2 4427.06 100.69
    -2 0 -2 4589.74 93.09
    -2 2 2 4544.05 100.59
    2 0 2 4477.55 92.69
    0 -2 2 4470.15 86.39
    0 -2 2 4600.44 102.39
    -2 2 2 4449.35 98.29
    2 0 2 4680.83 76.29
    2 0 2 4514.05 95.59
    -2 2 2 4409.56 79.39
    0 -2 2 4499.95 82.59
    2 0 2 4562.74 83.89
    3 -1 -2 3842.12 83.19
    3 -1 -2 4045.3 90.59
    3 -1 -2 4016.4 89.19
    -2 3 -2 3979.2 80.99
    -1 -2 -2 4061.69 68.29
    -1 -2 -2 3951.4 79.99
    -1 -2 -2 4066.29 81.69
    -2 3 -2 3894.71 101.19
    3 -1 -2 4048.29 93.09
    -1 -2 -2 3946.21 92.49
    1 2 2 4122.39 85.99
    2 -3 2 3893.71 99.99
    1 2 2 3936.31 85.79
    1 2 2 4090.59 93.89
    -3 1 2 3922.01 84.29
    2 -3 2 4128.59 101.39
    1 2 2 4109.09 67.99
    2 -3 2 4169.38 81.29
    -3 1 2 3748.62 94.09
    -3 1 2 3867.61 83.99
    -3 1 2 3968.5 93.29
    -3 -1 -2 5454.25 89.89
    4 -3 -2 5358.56 121.79
    -1 4 -2 5525.15 122.89
    4 -3 -2 5023.3 128.09
    -3 -1 -2 5282.17 89.19
    4 -3 -2 5299.57 107.49
    -3 -1 -2 5083.69 103.59
    4 -3 -2 5384.46 133.09
    -1 4 -2 5450.35 101.29
    -1 4 -2 5233.08 122.49
    1 -4 2 5388.46 100.09
    3 1 2 5242.58 104.79
    -4 3 2 5304.97 121.09
    1 -4 2 5388.86 118.09
    3 1 2 5284.07 106.09
    -4 3 2 5281.87 126.49
    -4 3 2 5350.76 131.99
    3 1 2 5467.85 108.09
    3 1 2 5230.28 103.69
    -4 3 2 5279.77 107.49
    2 1 -2 8335.37 159.48
    -3 2 -2 8422.56 162.38
    -3 2 -2 8443.85 163.28
    -3 2 -2 7980.1 142.39
    1 -3 -2 8516.15 160.18
    -3 2 -2 8369.86 125.39
    1 -3 -2 8225.38 156.18
    2 1 -2 8317.47 121.99
    2 1 -2 8138.69 120.49
    -3 2 -2 8416.86 125.29
    -1 3 2 7877.31 159.68
    3 -2 2 8042.8 163.38
    3 -2 2 8097.29 161.88
    -1 3 2 8173.88 161.58
    3 -2 2 8288.07 142.69
    -2 -1 2 7641.94 155.68
    -1 3 2 8193.18 158.28
    5 -2 -2 2545.55 74.59
    -3 5 -2 2421.66 91.39
    -3 5 -2 2551.64 91.19
    -2 -3 -2 2516.55 57.89
    5 -2 -2 2519.85 81.09
    -3 5 -2 2505.45 66.69
    -3 5 -2 2398.76 84.09
    5 -2 -2 2679.43 79.69
    5 -2 -2 2532.35 82.59
    2 3 2 2564.84 67.89
    3 -5 2 2317.67 95.99
    3 -5 2 2594.74 66.69
    -5 2 2 2661.63 79.99
    2 3 2 2557.84 84.09
    -5 2 2 2613.24 77.79
    2 3 2 2570.04 67.09
    3 -5 2 2603.34 90.99
    -5 2 2 2599.34 75.49
    2 3 2 2610.34 58.59
    -2 6 -2 4289.87 127.69
    -2 6 -2 4224.48 132.09
    6 -4 -2 4300.57 131.19
    -2 6 -2 4249.27 124.59
    6 -4 -2 4313.07 132.79
    -4 -2 -2 4229.48 99.39
    -2 6 -2 4176.88 91.99
    6 -4 -2 4348.06 116.09
    -6 4 2 4140.89 106.99
    4 2 2 4292.77 111.69
    4 2 2 4207.78 98.09
    -6 4 2 4261.57 114.69
    2 -6 2 4397.66 121.19
    4 2 2 4410.36 94.69
    -6 4 2 4351.06 124.79
    2 -6 2 4166.58 91.59
    4 2 2 4446.46 94.29
    -6 4 2 4200.08 128.29
    -4 1 -2 2746.63 72.79
    3 -4 -2 2722.53 85.19
    3 -4 -2 2720.93 59.19
    1 3 -2 2683.93 87.99
    1 3 -2 2707.23 64.59
    1 3 -2 2721.73 61.19
    -4 1 -2 2692.03 75.79
    3 -4 -2 2604.64 87.09
    1 3 -2 2566.84 60.59
    -4 1 -2 2638.24 73.49
    3 -4 -2 2779.52 91.69
    4 -1 2 2616.74 79.49
    -3 4 2 2607.84 87.19
    4 -1 2 2695.43 78.69
    4 -1 2 2537.05 69.99
    -3 4 2 2697.03 90.79
    -3 4 2 2655.83 84.89
    -3 4 2 2660.33 58.89
    0 -4 -2 3660.33 90.19
    4 0 -2 3731.73 79.19
    4 0 -2 3886.91 81.09
    0 -4 -2 3974.6 111.99
    -4 4 -2 3779.12 90.29
    -4 4 -2 3777.62 113.79
    -4 4 -2 3469.95 111.09
    4 0 -2 3876.61 92.09
    -4 4 -2 3682.63 88.99
    0 -4 -2 3823.12 93.49
    4 0 -2 3895.11 101.19
    0 4 2 3780.02 99.69
    -4 0 2 3668.93 98.99
    4 -4 2 3637.14 87.79
    4 -4 2 3806.82 114.59
    -4 0 2 3676.63 91.49
    0 4 2 3734.03 108.69
    4 -4 2 3959.5 116.19
    0 4 2 3637.54 95.99
    7 -3 -2 1200.38 64.89
    7 -3 -2 1163.08 55.99
    -4 7 -2 1130.29 65.69
    -4 7 -2 1216.38 73.29
    -4 7 -2 1200.78 47.8
    -3 -4 -2 1225.08 43.9
    7 -3 -2 1252.57 65.49
    7 -3 -2 1120.19 55.19
    -4 7 -2 1242.38 71.29
    3 4 2 1185.48 43.1
    -7 3 2 1156.78 57.59
    4 -7 2 1277.17 71.39
    -7 3 2 1165.28 55.99
    4 -7 2 1176.68 46.8
    3 4 2 1184.88 46.1
    3 4 2 1174.58 64.29
    4 -7 2 1118.99 79.49
    -7 3 2 1206.78 57.69
    3 4 2 1235.48 47.4
    -5 -3 -2 1634.14 63.09
    -3 8 -2 1701.23 90.69
    -3 8 -2 1676.93 56.99
    8 -5 -2 1761.92 92.09
    8 -5 -2 1681.63 72.89
    -3 8 -2 1794.52 87.89
    8 -5 -2 1653.13 88.29
    8 -5 -2 1772.32 72.39
    -3 8 -2 1732.33 88.89
    -8 5 2 1596.94 70.49
    5 3 2 1639.64 54.89
    -8 5 2 1596.64 82.69
    5 3 2 1677.83 55.39
    5 3 2 1647.94 61.89
    -8 5 2 1668.63 72.79
    5 3 2 1631.04 74.99
    3 -8 2 1663.23 80.99
    -8 5 2 1531.85 78.59
    5 3 2 1743.13 77.09
    3 -8 2 1726.53 56.49
    5 -5 -2 6684.53 174.98
    0 5 -2 6771.32 127.69
    0 5 -2 6918.71 149.39
    5 -5 -2 7055.79 136.99
    -5 0 -2 6768.32 143.69
    5 -5 -2 6789.52 160.78
    -5 0 -2 6990 120.49
    0 5 -2 6912.81 147.49
    5 -5 -2 7019.7 178.98
    0 5 -2 6949.4 174.28
    5 0 2 7169.78 147.79
    5 0 2 6876.71 126.09
    -5 5 2 6721.63 135.29
    0 -5 2 6946.41 130.09
    -5 5 2 6839.62 177.58
    5 0 2 6978.5 144.19
    0 -5 2 7085.19 128.09
    0 -5 2 7005.2 128.99
    5 0 2 6955.5 126.59
    5 0 2 6989.8 143.79
    -5 5 2 6833.72 161.68
    -5 5 2 6877.21 172.98
    -5 3 -2 1231.08 33.7
    2 -5 -2 1242.58 58.49
    3 2 -2 1154.68 56.69
    2 -5 -2 1134.19 57.39
    -5 3 -2 1198.48 58.79
    2 -5 -2 1162.28 26.7
    -5 3 -2 1251.27 60.09
    -5 3 -2 1183.28 49.6
    3 2 -2 1237.08 45.7
    -3 -2 2 1130.99 56.49
    -2 5 2 1193.28 61.49
    5 -3 2 1213.98 33.9
    -2 5 2 1183.18 60.79
    5 -3 2 1218.58 60.49
    -2 5 2 1286.07 60.29
    6 -1 -2 5871.21 136.99
    6 -1 -2 5889.11 140.99
    6 -1 -2 5761.82 132.09
    -5 6 -2 5623.64 166.98
    -5 6 -2 5900.31 144.79
    -1 -5 -2 5900.91 112.99
    -1 -5 -2 5996.6 112.59
    6 -1 -2 5792.22 132.19
    -5 6 -2 6179.88 168.88
    -5 6 -2 5631.34 127.19
    -1 -5 -2 5997.1 160.98
    1 5 2 5828.32 97.49
    1 5 2 5899.01 134.99
    5 -6 2 5830.22 167.68
    -6 1 2 5975 104.49
    1 5 2 5932.01 98.49
    1 5 2 5641.84 157.88
    -6 1 2 5877.31 103.09
    1 5 2 5664.03 135.89
    -6 1 2 5640.54 138.69
    5 -6 2 5882.31 127.89
    5 -6 2 5968.5 169.08
    -5 9 -2 1729.33 100.69
    9 -4 -2 1787.62 90.29
    9 -4 -2 1761.22 74.99
    9 -4 -2 1779.82 90.39
    -5 9 -2 1717.03 64.09
    9 -4 -2 1660.93 76.09
    -5 9 -2 1731.93 93.09
    -5 9 -2 1718.03 96.29
    5 -9 2 1880.41 97.09
    5 -9 2 1844.22 96.79
    4 5 2 1766.62 63.49
    4 5 2 1844.72 63.29
    5 -9 2 1750.72 63.19
    -9 4 2 1791.82 79.59
    4 5 2 1764.32 61.19
    -9 4 2 1789.22 75.59
    -9 4 2 1729.73 79.09
    -9 4 2 1863.21 82.29
    4 5 2 1828.72 90.59
    -6 -4 -2 2202.38 80.69
    -4 10 -2 2122.79 70.29
    -4 10 -2 2024.8 106.99
    -4 10 -2 2117.59 114.89
    -4 10 -2 2163.08 113.99
    10 -6 -2 2110.39 113.59
    10 -6 -2 2121.09 88.59
    10 -6 -2 2039.3 111.09
    10 -6 -2 2217.58 92.39
    4 -10 2 2213.78 70.39
    -10 6 2 2132.29 91.29
    6 4 2 2251.47 70.29
    -10 6 2 2112.79 88.79
    4 -10 2 2383.06 108.89
    6 4 2 1953.3 92.69
    6 4 2 2237.48 70.09
    6 4 2 1981.4 93.99
    6 4 2 2104.39 77.69
    -10 6 2 2028 100.69
    -1 7 -2 5125.69 142.99
    7 -6 -2 4899.11 162.18
    -1 7 -2 5107.09 108.49
    -6 -1 -2 5126.09 127.99
    7 -6 -2 5200.38 165.78
    -1 7 -2 4891.71 160.88
    -1 7 -2 5002 144.39
    7 -6 -2 5168.58 126.39
    -7 6 2 5191.48 163.18
    -7 6 2 5017.7 156.58
    1 -7 2 5267.77 127.89
    1 -7 2 4942.51 122.89
    1 -7 2 5230.98 108.39
    6 1 2 5199.18 120.29
    6 1 2 5209.58 121.39
    -7 6 2 5197.88 127.19
    -7 6 2 4968.7 140.09
    6 1 2 5236.48 122.99
    6 1 2 5068.79 125.99
    6 1 2 5090.89 120.79
    -6 2 -2 2354.26 78.99
    2 4 -2 2215.78 65.29
    4 -6 -2 2389.36 59.09
    2 4 -2 2357.86 55.39
    -6 2 -2 2348.36 79.99
    4 -6 -2 2366.96 106.89
    4 -6 -2 2335.97 96.49
    -6 2 -2 2266.37 76.49
    2 4 -2 2337.07 93.09
    2 4 -2 2342.87 56.59
    6 -2 2 2377.26 88.49
    -4 6 2 2308.57 91.69
    6 -2 2 2373.16 86.89
    -4 6 2 2305.07 58.89
    6 -2 2 2174.08 74.49
    -4 6 2 2244.28 96.39
    -4 6 2 2468.45 98.09
    1 -6 -2 5505.05 135.09
    5 1 -2 5164.28 125.09
    5 1 -2 5587.54 96.79
    5 1 -2 5464.25 95.69
    -6 5 -2 5309.37 128.09
    -6 5 -2 5745.62 162.88
    5 1 -2 5611.64 143.69
    -6 5 -2 5377.46 118.79
    1 -6 -2 5469.15 136.79
    -5 -1 2 5264.07 139.99
    6 -5 2 5244.88 157.88
    -1 6 2 5495.95 147.09
    6 -5 2 5669.43 122.29
    6 -5 2 5390.26 126.59
    6 -5 2 5320.17 159.48
    -1 6 2 5393.76 142.69
    -1 6 2 5604.04 159.18
    -5 -1 2 5375.16 128.19
    8 -2 -2 2836.32 100.49
    8 -2 -2 2603.34 96.99
    -6 8 -2 2595.24 103.89
    -6 8 -2 2672.73 85.59
    -6 8 -2 2587.94 122.59
    8 -2 -2 2858.51 97.99
    -6 8 -2 2670.73 119.99
    8 -2 -2 2727.43 94.49
    -8 2 2 2717.13 73.59
    2 6 2 2764.12 66.19
    -8 2 2 2674.93 97.99
    2 6 2 2638.44 87.39
    6 -8 2 2696.13 84.19
    -8 2 2 2803.92 94.99
    2 6 2 2672.43 64.49
    6 -8 2 2842.62 121.89
    2 6 2 2681.53 113.79
    2 6 2 2762.32 90.19
    -8 2 2 2668.73 72.89
    6 -8 2 2739.83 121.89
    11 -5 -2 3247.48 139.99
    -6 11 -2 3289.07 154.88
    -6 11 -2 3179.68 141.69
    11 -5 -2 3054.89 136.09
    -6 11 -2 3215.68 147.89
    11 -5 -2 2956.8 115.69
    11 -5 -2 3085.39 108.89
    -6 11 -2 3065.49 95.39
    -11 5 2 3290.87 123.09
    -11 5 2 2974 114.89
    -11 5 2 3171.58 109.09
    5 6 2 3278.87 96.09
    5 6 2 3163.18 134.59
    6 -11 2 3056.79 92.79
    5 6 2 3127.49 93.39
    6 -11 2 3124.79 142.59
    5 6 2 3130.59 131.39
    6 -11 2 2954.1 153.58
    -11 5 2 3029.6 116.59
    5 6 2 3058.59 92.49
    12 -7 -2 1778.02 90.89
    -5 12 -2 1805.02 115.99
    12 -7 -2 1827.82 114.19
    -5 12 -2 1933.71 116.69
    12 -7 -2 1655.03 110.29
    -5 12 -2 1870.51 69.89
    -5 12 -2 1813.22 117.29
    12 -7 -2 1828.02 85.99
    7 5 2 1882.51 100.69
    5 -12 2 1797.42 66.69
    7 5 2 1789.82 77.49
    -12 7 2 1848.12 87.09
    7 5 2 1801.22 67.29
    -12 7 2 1802.62 93.19
    7 5 2 1735.23 95.19
    -12 7 2 1787.32 100.89
    5 -12 2 1982.6 106.19
    7 5 2 1839.02 67.69
    -2 9 -2 2966.5 80.39
    -7 -2 -2 2898.01 98.89
    9 -7 -2 2960.9 101.59
    9 -7 -2 3058.29 111.99
    -2 9 -2 2793.82 119.79
    9 -7 -2 2983.8 134.19
    -2 9 -2 3008.6 120.69
    9 -7 -2 3070.99 137.19
    -9 7 2 2937.01 102.19
    -9 7 2 2924.61 110.09
    -9 7 2 2934.41 124.09
    2 -9 2 3026.4 105.79
    7 2 2 3139.59 90.19
    7 2 2 2804.82 98.39
    2 -9 2 2953.2 103.59
    7 2 2 3075.69 103.29
    7 2 2 2918.71 88.49
    7 2 2 2996.1 98.69
    -9 7 2 2892.11 129.39
    2 -9 2 2951.1 79.39
    1 6 -2 2472.55 107.59
    -7 1 -2 2551.54 89.49
    1 6 -2 2699.83 85.69
    6 -7 -2 2715.03 116.29
    1 6 -2 2676.13 73.99
    -7 1 -2 2637.24 73.19
    6 -7 -2 2654.93 77.09
    -7 1 -2 2800.82 73.69
    1 6 -2 2662.13 82.69
    6 -7 -2 2680.33 104.39
    7 -1 2 2686.43 95.59
    7 -1 2 2737.03 90.19
    -6 7 2 2759.22 106.59
    -6 7 2 2711.53 119.89
    7 -1 2 2729.83 66.59
    -6 7 2 2792.92 79.49
    7 -1 2 2844.42 95.49
    4 3 -2 4390.56 109.79
    4 3 -2 4638.64 138.19
    -7 4 -2 4508.05 121.59
    -7 4 -2 4627.24 90.49
    3 -7 -2 4535.45 80.79
    3 -7 -2 4718.73 139.69
    -7 4 -2 4446.75 136.89
    -7 4 -2 4728.63 139.39
    3 -7 -2 4873.01 149.49
    3 -7 -2 4824.32 144.99
    -3 7 2 4354.66 144.09
    -3 7 2 4590.34 142.99
    7 -4 2 4570.84 90.29
    7 -4 2 4586.34 145.29
    -3 7 2 4366.36 144.59
    -3 7 2 4599.94 82.49
    7 -4 2 4354.66 118.99
    7 -4 2 4649.63 145.09
    7 0 -2 3527.75 113.39
    7 0 -2 3613.64 94.49
    -7 7 -2 3472.45 138.59
    -7 7 -2 3427.16 104.09
    -7 7 -2 3520.65 108.79
    -7 7 -2 3592.34 138.89
    7 0 -2 3499.45 107.89
    0 -7 -2 3588.64 98.09
    0 -7 -2 3557.04 96.29
    7 0 -2 3482.15 93.29
    -7 0 2 3529.35 110.49
    -7 0 2 3603.44 113.89
    0 7 2 3404.56 133.19
    0 7 2 3831.42 138.79
    7 -7 2 3618.94 111.59
    0 7 2 3486.45 116.79
    7 -7 2 3424.36 137.59
    7 -7 2 3379.96 101.59
    7 -7 2 3481.45 138.49
    10 -3 -2 2309.37 102.49
    -7 10 -2 2192.38 119.19
    10 -3 -2 2116.69 98.99
    -7 10 -2 2117.79 121.29
    -7 10 -2 1893.21 75.99
    -7 10 -2 2069.79 103.49
    10 -3 -2 2129.49 98.79
    -10 3 2 2113.69 85.89
    3 7 2 2116.29 82.79
    3 7 2 2048.99 79.69
    7 -10 2 2029.5 112.89
    7 -10 2 2163.68 78.59
    -10 3 2 2191.28 73.69
    -10 3 2 1960.3 92.19
    -10 3 2 2126.39 71.19
    3 7 2 2082.59 63.19
    3 7 2 2100.79 63.29
    7 -10 2 2024 113.49
    3 7 2 2198.78 113.29
    13 -6 -2 1521.15 105.69
    -7 13 -2 1564.44 117.39
    13 -6 -2 1535.85 77.59
    13 -6 -2 1485.05 102.59
    -7 13 -2 1560.44 69.89
    -7 13 -2 1854.31 156.68
    -7 13 -2 1704.43 113.19
    6 7 2 1641.94 70.49
    6 7 2 1396.16 94.99
    -13 6 2 1551.74 87.49
    6 7 2 1446.66 67.09
    -13 6 2 1481.15 90.09
    -13 6 2 1563.84 78.09
    7 -13 2 1497.05 116.09
    7 -13 2 1558.34 67.69
    6 7 2 1575.74 102.49
    6 7 2 1553.74 67.39
    14 -8 -2 1032.3 95.69
    14 -8 -2 1166.88 72.09
    -6 14 -2 1155.88 57.59
    -6 14 -2 1050.49 97.49
    -6 14 -2 1176.88 102.39
    14 -8 -2 1037 95.29
    -6 14 -2 1244.08 104.19
    8 6 2 1024 80.89
    6 -14 2 1081.69 52.99
    8 6 2 1144.69 56.09
    -14 8 2 1150.88 80.49
    6 -14 2 1216.28 92.39
    8 6 2 1050.29 81.99
    8 6 2 1132.39 56.09
    -14 8 2 1107.89 69.29
    -14 8 2 1205.28 88.49
    11 -8 -2 1732.73 87.09
    -3 11 -2 1705.73 61.79
    11 -8 -2 1524.05 90.09
    -8 -3 -2 1688.43 80.29
    11 -8 -2 1778.82 111.89
    -3 11 -2 1649.54 108.99
    -3 11 -2 1753.12 101.09
    -3 11 -2 1732.13 104.99
    11 -8 -2 1917.91 139.39
    3 -11 2 1688.83 84.89
    -11 8 2 1620.84 84.49
    8 3 2 1561.14 74.69
    8 3 2 1708.63 85.29
    -11 8 2 1595.74 102.39
    8 3 2 1706.73 67.29
    3 -11 2 1634.54 59.19
    8 3 2 1677.83 66.29
    3 -11 2 1484.35 80.89
    8 3 2 1773.82 85.19
    -11 8 2 1560.14 80.99
    0 8 -2 2974.1 109.49
    0 8 -2 3042.9 108.09
    0 8 -2 2911.21 128.79
    8 -8 -2 3040.6 95.59
    0 8 -2 3032.5 134.79
    -8 0 -2 3038.7 105.19
    8 -8 -2 2977.4 134.99
    0 8 -2 3034.5 81.59
    8 -8 -2 3035.7 117.59
    0 -8 2 2940.81 70.49
    -8 8 2 3010.1 130.79
    8 0 2 3105.19 87.79
    8 0 2 2858.51 97.69
    -8 8 2 2789.32 113.49
    8 0 2 3052.39 102.09
    0 -8 2 2937.91 69.99
    8 0 2 2894.01 100.59
    -8 8 2 2980.9 95.59
    -8 8 2 3178.78 138.89
    8 0 2 3046.7 87.09
    -8 3 -2 1482.05 68.89
    3 5 -2 1528.25 45.7
    -8 3 -2 1508.85 70.19
    3 5 -2 1539.45 58.49
    5 -8 -2 1654.83 87.09
    5 -8 -2 1502.75 86.59
    3 5 -2 1516.35 44.8
    -8 3 -2 1466.95 69.19
    3 5 -2 1582.24 84.49
    5 -8 -2 1465.65 48.8
    3 5 -2 1470.75 56.79
    5 -8 -2 1477.75 84.29
    -5 8 2 1567.34 50.89
    8 -3 2 1360.96 65.69
    -5 8 2 1380.26 85.69
    8 -3 2 1599.24 80.29
    -5 8 2 1396.46 80.29
    -5 8 2 1516.85 85.89
    2 -8 -2 3774.82 123.79
    -8 6 -2 3577.84 112.89
    -8 6 -2 3559.24 136.09
    2 -8 -2 3701.53 119.89
    6 2 -2 3658.43 108.39
    -8 6 -2 3790.72 139.39
    6 2 -2 3739.53 125.89
    -8 6 -2 3728.83 98.19
    2 -8 -2 4007.2 145.69
    8 -6 2 3698.33 144.89
    8 -6 2 3817.82 113.49
    8 -6 2 3665.43 142.99
    -2 8 2 3530.15 139.49
    -2 8 2 3740.23 134.89
    8 -6 2 3764.12 99.69
    -6 -2 2 3568.54 124.39
    -2 8 2 3896.91 133.29
    9 -1 -2 3752.82 136.59
    9 -1 -2 3385.76 116.49
    -8 9 -2 3408.56 151.28
    -8 9 -2 3508.25 124.19
    -8 9 -2 3364.66 108.19
    9 -1 -2 3321.67 114.49
    9 -1 -2 3378.06 109.99
    1 8 2 3323.17 115.39
    1 8 2 3247.68 68.39
    8 -9 2 3218.68 147.49
    1 8 2 3266.37 69.29
    8 -9 2 3431.56 149.09
    1 8 2 3149.08 118.99
    8 -9 2 3167.38 103.89
    -9 1 2 3216.88 111.79
    -9 1 2 3310.17 117.69
    1 8 2 2933.21 171.58
    -8 12 -2 1854.31 79.59
    -8 12 -2 1616.14 102.39
    12 -4 -2 1657.03 99.49
    -8 12 -2 1760.52 118.29
    12 -4 -2 1778.02 80.99
    -8 12 -2 1498.05 111.99
    12 -4 -2 1600.34 96.39
    8 -12 2 1597.54 111.79
    4 8 2 1635.94 61.99
    -12 4 2 1793.92 96.79
    4 8 2 1646.54 75.29
    -12 4 2 1647.44 78.09
    4 8 2 1669.83 77.59
    8 -12 2 1824.62 114.79
    4 8 2 1790.22 109.59
    8 -12 2 1655.83 72.99
    4 8 2 1661.43 61.79
    -12 4 2 1654.93 67.19
    4 8 2 1859.11 110.89
    -8 15 -2 844.12 88.29
    -8 15 -2 858.81 55.39
    15 -7 -2 760.92 80.89
    15 -7 -2 808.52 58.99
    -8 15 -2 812.42 94.29
    -8 15 -2 864.81 99.09
    15 -7 -2 849.81 86.39
    7 8 2 816.22 51.99
    7 8 2 987.7 88.59
    -15 7 2 914.81 70.69
    7 8 2 706.43 49.8
    8 -15 2 770.12 79.09
    -15 7 2 778.72 56.89
    -15 7 2 790.92 71.39
    7 8 2 879.01 52.99
    7 8 2 850.61 54.19
    8 -15 2 700.13 48.3
    -7 16 -2 1048 108.79
    -7 16 -2 997.8 110.99
    16 -9 -2 984 68.19
    16 -9 -2 1270.97 113.49
    16 -9 -2 1073.29 104.59
    -7 16 -2 946.31 100.19
    -7 16 -2 1061.99 57.09
    7 -16 2 1156.08 98.59
    7 -16 2 1103.29 55.39
    9 7 2 1008.8 56.59
    9 7 2 1154.88 93.39
    -16 9 2 1101.09 160.98
    9 7 2 1088.69 56.19
    -16 9 2 1021.8 67.59
    -16 9 2 1068.39 84.19
    -4 13 -2 892.01 89.69
    13 -9 -2 1173.08 101.39
    13 -9 -2 1170.58 101.39
    -9 -4 -2 1156.08 68.69
    -4 13 -2 972.6 84.29
    13 -9 -2 976 69.29
    -4 13 -2 1064.59 50.69
    -4 13 -2 1137.19 94.19
    9 4 2 1004.9 71.19
    9 4 2 1095.59 54.79
    -13 9 2 1079.29 89.39
    9 4 2 1105.99 74.69
    4 -13 2 1068.59 73.49
    -13 9 2 1038.2 72.99
    -13 9 2 1036 69.19
    9 4 2 1016.7 63.49
    4 -13 2 1033.6 48.9
    9 4 2 995.3 57.09
    10 -9 -2 1793.22 80.39
    -1 10 -2 1904.41 115.29
    10 -9 -2 1837.52 94.89
    -9 -1 -2 1897.51 86.59
    -1 10 -2 1845.42 112.19
    10 -9 -2 1922.01 116.39
    -1 10 -2 1877.21 99.99
    10 -9 -2 1859.31 116.09
    -1 10 -2 1826.82 96.09
    -1 10 -2 1817.12 63.39
    -10 9 2 1866.91 84.89
    9 1 2 1896.31 78.09
    9 1 2 1952.7 80.09
    9 1 2 1789.92 76.09
    -10 9 2 1960.2 97.29
    9 1 2 1731.93 77.59
    1 -10 2 1831.92 67.59
    1 -10 2 1800.42 68.59
    -10 9 2 1730.03 106.39
    -10 9 2 1946.81 114.89
    9 1 2 1879.01 84.89
    7 -9 -2 3258.37 92.79
    -9 2 -2 3562.64 96.19
    7 -9 -2 3458.85 145.29
    2 7 -2 3276.07 137.59
    2 7 -2 3579.64 147.09
    2 7 -2 3401.46 93.29
    7 -9 -2 3619.74 137.79
    2 7 -2 3421.16 92.99
    -9 2 -2 3432.86 112.99
    2 7 -2 3608.44 103.89
    -9 2 -2 3667.03 120.79
    7 -9 -2 3357.76 145.59
    2 7 -2 3518.45 100.79
    -7 9 2 3437.86 145.89
    9 -2 2 3403.06 76.19
    9 -2 2 3588.14 128.89
    9 -2 2 3276.17 112.79
    -7 9 2 3371.96 95.79
    -7 9 2 3349.17 147.49
    9 -2 2 3392.36 122.09
    -7 9 2 3418.36 134.69
    4 -9 -2 1726.33 89.69
    4 -9 -2 1758.52 93.19
    -9 5 -2 1593.74 84.19
    4 -9 -2 1764.92 97.59
    5 4 -2 1694.93 88.69
    5 4 -2 1595.54 66.49
    -9 5 -2 1672.63 78.69
    4 -9 -2 1671.23 45
    -9 5 -2 1583.94 50.09
    9 -5 2 1738.33 77.69
    -4 9 2 1659.23 95.49
    -4 9 2 1622.14 93.09
    -4 9 2 1686.53 46.7
    9 -5 2 1745.23 96.49
    9 -5 2 1663.73 92.99
    -4 9 2 1571.94 93.39
    9 -5 2 1721.23 52.09
    1 -9 -2 3588.84 113.29
    -9 8 -2 3673.23 150.98
    8 1 -2 3437.96 91.09
    8 1 -2 3517.75 124.59
    8 1 -2 3466.15 114.69
    8 1 -2 3480.35 91.69
    -9 8 -2 3508.45 113.29
    -9 8 -2 3495.95 150.18
    1 -9 -2 3533.25 110.59
    -9 8 -2 3582.14 117.39
    -8 -1 2 3284.17 118.09
    9 -8 2 3606.24 155.78
    9 -8 2 3893.81 176.88
    -8 -1 2 3570.94 125.39
    9 -8 2 3482.95 114.09
    -1 9 2 3643.64 151.78
    -1 9 2 3531.35 131.79
    11 -2 -2 938.61 65.59
    -9 11 -2 1121.29 77.99
    11 -2 -2 1029 68.39
    -9 11 -2 1179.38 74.09
    11 -2 -2 1076.29 65.59
    11 -2 -2 1146.19 71.69
    -9 11 -2 1015.1 89.99
    2 9 2 1111.69 69.09
    9 -11 2 1162.08 94.89
    9 -11 2 1110.69 62.09
    -11 2 2 1083.79 64.99
    2 9 2 1062.09 87.39
    9 -11 2 1125.79 92.49
    2 9 2 1170.68 68.69
    -11 2 2 1110.59 72.69
    2 9 2 1161.78 40.9
    2 9 2 1075.69 40.6
    -9 14 -2 725.83 52.19
    -9 14 -2 601.24 88.59
    14 -5 -2 737.83 74.39
    -9 14 -2 669.43 100.29
    14 -5 -2 697.93 53.69
    -9 14 -2 555.54 65.89
    14 -5 -2 648.44 98.79
    -14 5 2 587.24 42.9
    -14 5 2 623.04 49.5
    9 -14 2 668.23 96.69
    5 9 2 628.54 41.4
    5 9 2 602.94 40.7
    5 9 2 664.33 73.69
    5 9 2 633.44 49.6
    5 9 2 678.03 50.29
    -14 5 2 634.94 61.89
    9 -14 2 645.34 47.8
    -9 17 -2 731.73 51.89
    -9 17 -2 513.95 82.89
    17 -8 -2 580.94 93.59
    -9 17 -2 578.34 94.89
    -9 17 -2 916.31 127.99
    17 -8 -2 704.33 54.59
    17 -8 -2 622.44 88.49
    -17 8 2 698.73 108.19
    8 9 2 768.82 54.79
    -17 8 2 776.02 78.29
    8 9 2 690.93 79.29
    9 -17 2 731.83 50.49
    8 9 2 728.83 52.19
    8 9 2 765.82 52.19
    8 9 2 690.33 50.39
    -17 8 2 766.62 53.79
    -8 18 -2 733.43 47.7
    18 -10 -2 618.74 55.89
    18 -10 -2 435.86 87.39
    18 -10 -2 656.13 110.19
    -8 18 -2 637.44 99.49
    -8 18 -2 554.04 101.89
    -18 10 2 728.43 56.49
    10 8 2 695.83 75.19
    -18 10 2 666.83 73.29
    -18 10 2 691.03 92.79
    8 -18 2 696.53 90.19
    10 8 2 686.03 58.39
    8 -18 2 621.44 46.5
    10 8 2 645.34 45.3
    -5 15 -2 1122.59 106.39
    15 -10 -2 1215.88 109.29
    -5 15 -2 1142.69 55.39
    -5 15 -2 991.8 97.09
    -5 15 -2 1042.8 100.39
    15 -10 -2 1041.1 73.29
    15 -10 -2 1274.87 112.59
    5 -15 2 1137.69 53.19
    -15 10 2 1198.38 98.99
    10 5 2 1136.09 58.59
    -15 10 2 1088.89 74.59
    10 5 2 1119.19 83.49
    -15 10 2 1164.38 83.79
    10 5 2 1176.08 84.49
    10 5 2 1217.48 60.39
    5 -15 2 1180.58 130.09
    12 -10 -2 916.21 69.49
    12 -10 -2 770.82 58.19
    -2 12 -2 805.62 42.9
    -2 12 -2 801.12 69.19
    12 -10 -2 739.83 80.19
    12 -10 -2 798.02 83.99
    -2 12 -2 724.13 69.59
    -2 12 -2 878.91 85.99
    -10 -2 -2 777.82 59.49
    -12 10 2 857.01 67.59
    10 2 2 796.62 57.29
    2 -12 2 771.52 50.89
    10 2 2 760.62 54.89
    10 2 2 799.42 59.29
    -12 10 2 809.22 78.89
    10 2 2 765.62 50.59
    10 2 2 727.43 50.29
    -12 10 2 866.21 63.19
    1 9 -2 2121.89 70.89
    1 9 -2 2156.48 123.09
    1 9 -2 1971 90.79
    1 9 -2 2010.9 114.59
    9 -10 -2 2106.19 125.39
    9 -10 -2 2138.89 108.89
    -10 1 -2 2013.3 94.29
    9 -10 -2 2297.27 129.29
    1 9 -2 2205.58 72.79
    9 -10 -2 2105.29 81.39
    1 9 -2 2208.88 93.29
    -9 10 2 1960.6 116.29
    10 -1 2 2105.79 94.59
    -9 10 2 2172.98 84.29
    10 -1 2 2082.79 69.39
    10 -1 2 2162.78 98.59
    10 -1 2 2054.99 67.39
    -9 10 2 2137.49 108.69
    10 -1 2 2146.69 94.19
    -9 10 2 2015.4 122.39
    4 6 -2 2116.39 60.69
    4 6 -2 2250.87 78.79
    6 -10 -2 2147.09 65.59
    -10 4 -2 2241.68 95.19
    4 6 -2 2252.87 61.79
    6 -10 -2 2246.18 115.29
    6 -10 -2 2261.97 118.09
    4 6 -2 2310.87 112.79
    6 -10 -2 2181.28 113.09
    4 6 -2 2296.17 80.29
    -10 4 -2 2303.37 97.79
    10 -4 2 2117.19 106.39
    -6 10 2 2149.88 116.29
    -6 10 2 2137.69 119.89
    10 -4 2 2189.58 125.39
    10 -4 2 2126.99 92.69
    -6 10 2 2488.45 160.28
    -6 10 2 2090.49 65.89
    7 3 -2 1961.5 98.29
    3 -10 -2 1995.6 94.49
    3 -10 -2 1960.9 102.99
    3 -10 -2 2089.39 116.39
    -10 7 -2 2013.7 106.59
    -10 7 -2 2042.1 91.29
    7 3 -2 1927.41 81.59
    -10 7 -2 2096.49 72.99
    10 -7 2 2184.88 91.19
    -3 10 2 2150.78 117.19
    10 -7 2 1944.91 113.19
    10 -7 2 2026.8 115.39
    10 -7 2 1987.7 71.99
    -3 10 2 2010.4 106.69
    0 -10 -2 1884.11 60.29
    10 0 -2 1910.41 79.19
    -10 10 -2 1830.12 116.29
    10 0 -2 1807.42 77.99
    0 -10 -2 1845.32 59.59
    10 0 -2 1700.43 87.39
    -10 10 -2 1876.01 86.29
    10 0 -2 1667.03 85.09
    -10 10 -2 1835.02 117.59
    -10 10 -2 1732.23 88.89
    10 -10 2 1763.02 82.49
    -10 0 2 1835.72 88.89
    10 -10 2 1711.13 116.19
    -10 0 2 1888.91 92.79
    0 10 2 1818.92 98.49
    0 10 2 1765.12 93.79
    0 10 2 1652.63 108.79
    10 -10 2 1761.32 116.59
    13 -3 -2 990.8 64.19
    13 -3 -2 1038.5 75.89
    -10 13 -2 917.41 92.99
    -10 13 -2 923.51 61.99
    13 -3 -2 970.3 74.89
    -10 13 -2 924.51 77.19
    3 10 2 845.82 84.09
    3 10 2 879.21 40.3
    3 10 2 951.6 66.19
    3 10 2 939.41 67.09
    10 -13 2 1204.78 102.09
    -13 3 2 961.7 73.69
    -13 3 2 905.91 61.19
    10 -13 2 869.81 60.29
    3 10 2 883.11 40.8
    16 -6 -2 1124.29 99.59
    16 -6 -2 1029.8 93.49
    16 -6 -2 1022.6 63.79
    -10 16 -2 952.7 63.19
    -10 16 -2 1004.9 96.59
    -10 16 -2 903.01 102.09
    -16 6 2 1205.68 90.49
    6 10 2 959.7 64.59
    6 10 2 932.51 53.29
    10 -16 2 871.91 94.49
    -16 6 2 974.9 60.29
    6 10 2 1091.39 57.19
    6 10 2 991.9 67.19
    10 -16 2 999.7 62.99
    6 10 2 1002.7 96.89
    19 -9 -2 719.43 105.89
    -10 19 -2 436.16 91.19
    -10 19 -2 574.04 102.89
    -10 19 -2 553.24 46.8
    -19 9 2 516.85 43.5
    9 10 2 418.06 45.3
    10 -19 2 771.92 186.08
    9 10 2 483.35 85.29
    9 10 2 555.74 47
    9 10 2 483.25 42.8
    -19 9 2 497.15 77.09
    -9 20 -2 396.16 90.59
    -9 20 -2 321.77 75.69
    -9 20 -2 288.27 30.7
    20 -11 -2 228.88 65.19
    -20 11 2 344.37 65.59
    11 9 2 251.97 61.99
    11 9 2 274.07 46.9
    17 -11 -2 633.04 99.79
    -6 17 -2 590.44 92.29
    17 -11 -2 937.61 137.19
    -6 17 -2 556.44 39
    -6 17 -2 634.74 102.09
    -6 17 -2 663.23 104.09
    17 -11 -2 600.44 58.39
    6 -17 2 561.44 77.49
    11 6 2 646.54 45.6
    11 6 2 711.23 74.89
    11 6 2 736.43 47.8
    -17 11 2 592.84 82.89
    -17 11 2 619.14 69.59
    -3 14 -2 720.33 78.69
    14 -11 -2 648.34 99.59
    14 -11 -2 644.24 61.79
    14 -11 -2 616.74 88.69
    -11 -3 -2 708.83 60.79
    -3 14 -2 721.63 41.1
    -3 14 -2 468.45 76.39
    -3 14 -2 777.12 78.69
    11 3 2 660.53 50.49
    -14 11 2 676.53 61.69
    11 3 2 746.13 60.19
    11 3 2 643.54 47.3
    -14 11 2 523.35 73.79
    11 3 2 651.93 56.89
    3 -14 2 723.43 54.39
    -14 11 2 684.33 61.69
    0 11 -2 2676.23 123.19
    0 11 -2 2620.24 82.09
    11 -11 -2 2885.41 108.39
    11 -11 -2 2969.7 160.68
    11 -11 -2 2605.04 151.18
    0 11 -2 2594.24 119.29
    -11 0 -2 2666.63 116.09
    0 11 -2 2606.94 80.89
    11 -11 -2 2379.96 121.09
    11 0 2 2715.93 109.89
    -11 11 2 2570.94 148.29
    11 0 2 2621.24 111.39
    -11 11 2 2667.73 105.79
    -11 11 2 2804.72 128.89
    -11 11 2 2805.92 147.89
    11 0 2 2549.34 90.69
    11 0 2 2743.93 92.69
    -11 3 -2 2093.19 76.99
    -11 3 -2 1895.01 95.09
    -11 3 -2 2054.59 75.09
    3 8 -2 1982.7 117.29
    3 8 -2 2166.68 80.69
    3 8 -2 1974.1 74.19
    8 -11 -2 2040.3 73.79
    8 -11 -2 1987.6 111.69
    3 8 -2 2046.9 78.39
    8 -11 -2 1931.61 121.69
    3 8 -2 1986.5 74.69
    8 -11 -2 2043.3 120.49
    3 8 -2 1864.71 110.59
    11 -3 2 2077.19 107.19
    11 -3 2 2205.18 108.39
    -8 11 2 2053.49 75.99
    11 -3 2 2112.29 96.49
    -8 11 2 2164.08 125.89
    -8 11 2 2147.59 129.59
    -8 11 2 2300.37 120.59
    -11 6 -2 2291.07 110.19
    5 -11 -2 2161.08 57.49
    5 -11 -2 2118.19 113.89
    -11 6 -2 2307.97 64.09
    5 -11 -2 2244.88 113.49
    6 5 -2 2196.08 86.49
    6 5 -2 2180.58 111.09
    5 -11 -2 1965.6 115.09
    -11 6 -2 2284.57 101.29
    -11 6 -2 2296.57 110.89
    -5 11 2 2200.08 121.89
    11 -6 2 2266.87 123.29
    11 -6 2 2201.88 63.69
    -5 11 2 2302.67 60.29
    11 -6 2 2233.98 120.29
    11 -6 2 2231.58 98.99
    -5 11 2 2110.59 117.19
    9 2 -2 1045.2 45.7
    -11 9 -2 1007.6 66.29
    -11 9 -2 1036.3 86.29
    2 -11 -2 1022.7 63.29
    -11 9 -2 1051.99 86.99
    -11 9 -2 1030.2 59.29
    9 2 -2 1056.99 45.6
    9 2 -2 1070.29 65.89
    9 2 -2 1081.99 72.69
    -2 11 2 1174.08 83.19
    11 -9 2 1041.8 88.79
    -2 11 2 990.2 86.59
    -2 11 2 1039.3 80.99
    11 -9 2 1122.79 95.19
    11 -9 2 1095.59 66.89
    -11 12 -2 1505.55 117.69
    12 -1 -2 1414.76 80.59
    -11 12 -2 1406.06 79.09
    -11 12 -2 1480.65 91.89
    -11 12 -2 1492.05 115.99
    12 -1 -2 1321.67 78.29
    12 -1 -2 1465.95 81.19
    11 -12 2 1516.75 79.89
    -12 1 2 1373.86 86.39
    11 -12 2 1418.56 112.49
    1 11 2 1372.06 88.79
    -12 1 2 1373.86 78.99
    1 11 2 1445.76 109.59
    1 11 2 1431.16 87.19
    -11 15 -2 496.35 76.79
    15 -4 -2 544.75 50.49
    -11 15 -2 499.85 83.69
    -11 15 -2 626.54 52.39
    15 -4 -2 682.53 74.09
    15 -4 -2 611.54 82.99
    4 11 2 627.64 36.5
    -15 4 2 623.84 50.59
    4 11 2 622.04 37.1
    4 11 2 590.74 55.09
    -15 4 2 626.04 66.29
    4 11 2 481.75 76.49
    4 11 2 626.14 56.09
    11 -15 2 595.94 51.59
    11 -15 2 511.85 77.39
    -11 18 -2 744.93 120.59
    -11 18 -2 749.73 112.59
    18 -7 -2 556.44 91.09
    18 -7 -2 621.24 49.3
    18 -7 -2 712.13 84.39
    -11 18 -2 640.84 54.49
    -18 7 2 751.32 77.69
    7 11 2 724.83 57.99
    -18 7 2 664.83 47.2
    7 11 2 610.14 125.69
    7 11 2 801.22 51.89
    7 11 2 655.43 56.69
    11 -18 2 647.14 107.09
    -11 21 -2 126.59 65.39
    -11 21 -2 204.08 61.99
    21 -10 -2 207.18 52.99
    10 11 2 299.57 46.4
    10 11 2 219.98 58.09
    -7 19 -2 439.96 96.59
    -7 19 -2 374.76 81.49
    19 -12 -2 303.67 69.39
    -7 19 -2 324.07 28.1
    -19 12 2 308.17 55.29
    12 7 2 296.67 60.39
    16 -12 -2 836.52 96.79
    -4 16 -2 781.42 42.8
    -4 16 -2 890.91 104.39
    16 -12 -2 744.23 69.69
    16 -12 -2 627.64 108.09
    -4 16 -2 916.51 95.49
    -4 16 -2 731.73 82.39
    12 4 2 769.42 54.59
    -16 12 2 893.61 95.89
    4 -16 2 718.83 75.89
    -16 12 2 845.62 74.29
    -16 12 2 867.01 71.29
    12 4 2 746.33 66.59
    12 4 2 808.32 54.69
    12 4 2 793.92 68.89
    13 -12 -2 1142.99 106.59
    -1 13 -2 1108.99 87.89
    -1 13 -2 1067.89 102.19
    13 -12 -2 1010.4 82.19
    -1 13 -2 1110.49 50.79
    -12 -1 -2 1051.29 75.39
    13 -12 -2 843.02 93.59
    -1 13 -2 1053.69 82.79
    -1 13 -2 1095.89 51.59
    -13 12 2 808.02 90.29
    -13 12 2 951.3 76.89
    12 1 2 997.2 66.79
    12 1 2 1128.29 65.19
    -13 12 2 999.1 70.29
    12 1 2 1063.99 70.29
    12 1 2 1018.1 62.79
    2 10 -2 1006.8 65.09
    2 10 -2 947.71 64.79
    -12 2 -2 983 71.79
    10 -12 -2 962.9 79.09
    2 10 -2 999 51.49
    10 -12 -2 1060.69 96.49
    2 10 -2 956.3 51.09
    10 -12 -2 1095.99 60.89
    2 10 -2 1224.88 99.69
    -10 12 2 1026.5 83.49
    -10 12 2 1093.49 98.49
    12 -2 2 1105.29 75.09
    -10 12 2 1119.29 62.59
    12 -2 2 1037.7 41.8
    12 -2 2 1049.59 76.59
    -10 12 2 960.8 88.19
    7 -12 -2 1692.53 109.69
    -12 5 -2 1538.15 83.99
    5 7 -2 1708.03 107.99
    5 7 -2 1608.74 103.19
    5 7 -2 1610.64 56.39
    5 7 -2 1507.45 53.79
    5 7 -2 1634.54 72.99
    7 -12 -2 1586.04 105.49
    7 -12 -2 1684.73 84.59
    -12 5 -2 1445.56 85.29
    7 -12 -2 1605.64 107.79
    5 7 -2 1611.64 71.89
    -7 12 2 1684.23 108.69
    12 -5 2 1657.13 104.59
    12 -5 2 1496.65 98.29
    -7 12 2 1593.44 59.29
    -7 12 2 1409.16 104.49
    -12 8 -2 766.82 43.6
    8 4 -2 697.43 64.39
    4 -12 -2 722.63 61.89
    -12 8 -2 770.62 61.59
    8 4 -2 733.23 53.89
    -12 8 -2 765.02 71.19
    -4 12 2 700.33 73.29
    12 -8 2 755.72 76.39
    -4 12 2 649.54 72.99
    12 -8 2 739.13 44.1
    -4 12 2 754.62 71.69
    12 -8 2 750.42 76.79
    11 1 -2 1836.82 78.09
    -12 11 -2 1875.71 93.19
    -12 11 -2 1892.81 126.99
    -12 11 -2 1975.7 98.39
    1 -12 -2 1742.33 69.59
    11 1 -2 1890.21 98.09
    11 1 -2 1892.31 79.09
    -1 12 2 1870.51 112.79
    -1 12 2 1773.62 108.09
    12 -11 2 1711.63 126.59
    12 -11 2 1853.21 156.68
    -1 12 2 1749.53 124.09
    -12 14 -2 1131.59 110.49
    -12 14 -2 1150.58 75.79
    14 -2 -2 1417.26 91.19
    14 -2 -2 1259.97 85.69
    -12 14 -2 1191.78 91.99
    14 -2 -2 1307.67 78.89
    -14 2 2 1183.98 86.79
    2 12 2 1176.58 86.49
    12 -14 2 1207.68 111.19
    2 12 2 1191.38 82.59
    2 12 2 1212.58 108.29
    17 -5 -2 731.43 54.89
    -12 17 -2 681.53 107.69
    -12 17 -2 707.23 83.89
    17 -5 -2 768.32 78.89
    17 -5 -2 1019.9 95.19
    -12 17 -2 863.11 65.49
    5 12 2 737.93 43.3
    5 12 2 912.71 69.99
    5 12 2 919.71 70.69
    12 -17 2 882.41 125.69
    -17 5 2 815.22 80.99
    5 12 2 890.01 46.2
    -12 20 -2 233.28 36.2
    -12 20 -2 270.07 71.89
    20 -8 -2 151.08 46.9
    -12 20 -2 291.87 71.79
    8 12 2 279.77 43.5
    8 12 2 221.38 34.5
    8 12 2 235.38 39.3
    -20 8 2 166.38 47.5
    8 12 2 219.28 57.09
    -8 21 -2 142.09 65.59
    21 -13 -2 206.58 68.89
    13 8 2 175.88 58.09
    13 8 2 216.28 45.3
    -21 13 2 344.77 74.99
    -5 18 -2 364.26 81.29
    -5 18 -2 328.77 67.79
    -5 18 -2 462.75 84.89
    -18 13 2 477.05 72.49
    -18 13 2 405.46 58.29
    -18 13 2 312.57 78.09
    13 5 2 364.26 62.29
    13 5 2 401.36 38.7
    -2 15 -2 820.12 42.9
    -13 -2 -2 868.31 72.79
    -2 15 -2 753.92 111.69
    15 -13 -2 770.52 114.99
    -2 15 -2 797.42 42
    -2 15 -2 863.41 84.59
    15 -13 -2 680.73 72.69
    -2 15 -2 821.92 85.39
    15 -13 -2 684.43 107.79
    13 2 2 856.11 62.29
    13 2 2 763.62 60.89
    13 2 2 779.02 60.09
    -15 13 2 810.92 70.09
    -15 13 2 743.33 71.49
    -15 13 2 667.33 95.09
    12 -13 -2 1000.2 101.59
    -13 1 -2 1246.18 84.69
    1 12 -2 1175.08 55.39
    12 -13 -2 976.2 65.49
    1 12 -2 1076.09 100.39
    1 12 -2 1063.49 77.79
    1 12 -2 1010 51.69
    1 12 -2 1090.19 79.39
    12 -13 -2 1088.29 104.29
    -12 13 2 1220.48 110.69
    13 -1 2 1036.4 75.59
    13 -1 2 1072.69 51.29
    13 -1 2 1048 75.19
    -12 13 2 1089.99 69.19
    -12 13 2 1019.4 86.19
    13 -1 2 1037.3 49.1
    4 9 -2 1074.19 57.39
    4 9 -2 1119.39 58.99
    -13 4 -2 1138.79 80.09
    4 9 -2 1099.99 59.19
    4 9 -2 1016.6 90.69
    9 -13 -2 1051.99 55.19
    4 9 -2 1103.59 59.89
    -13 4 -2 1068.69 55.29
    9 -13 -2 1273.37 102.39
    -9 13 2 1070.09 97.09
    13 -4 2 1018.9 81.89
    -9 13 2 1145.99 58.19
    -9 13 2 1197.08 95.29
    13 -4 2 1067.39 85.19
    7 6 -2 1523.35 103.19
    -13 7 -2 1394.56 92.39
    6 -13 -2 1470.75 47.4
    7 6 -2 1383.96 96.49
    6 -13 -2 1563.64 103.19
    -13 7 -2 1399.16 87.49
    7 6 -2 1454.75 75.09
    -6 13 2 1482.75 49.6
    13 -7 2 1445.06 106.89
    13 -7 2 1695.93 116.89
    -6 13 2 1565.84 115.59
    -6 13 2 1289.17 103.19
    -6 13 2 1427.06 107.79
    -13 10 -2 1131.19 63.59
    10 3 -2 1187.58 82.19
    10 3 -2 1140.19 57.39
    -13 10 -2 1270.07 81.69
    -13 10 -2 1264.97 101.39
    -3 13 2 1139.79 101.19
    13 -10 2 1172.88 105.29
    -3 13 2 1235.88 99.29
    13 -10 2 1371.96 112.99
    -3 13 2 1212.38 91.39
    -13 13 -2 1193.58 80.09
    13 0 -2 1190.78 74.09
    -13 13 -2 1260.57 86.29
    -13 13 -2 1267.77 113.99
    13 0 -2 1238.68 74.39
    13 0 -2 1318.97 81.89
    13 -13 2 1297.17 119.09
    0 13 2 1051.49 103.69
    0 13 2 1180.48 93.29
    13 -13 2 1266.97 112.79
    0 13 2 1297.27 93.39
    -13 0 2 1265.77 88.09
    -13 16 -2 559.44 94.59
    -13 16 -2 539.65 82.99
    16 -3 -2 606.54 65.19
    16 -3 -2 419.96 50.19
    -13 16 -2 685.83 61.29
    16 -3 -2 569.74 80.29
    3 13 2 534.75 60.49
    3 13 2 533.45 62.09
    13 -16 2 545.95 96.29
    -16 3 2 464.95 67.79
    19 -6 -2 299.87 75.09
    19 -6 -2 362.96 67.89
    -13 19 -2 286.77 43.3
    -13 19 -2 347.37 86.89
    -13 19 -2 285.47 64.39
    -19 6 2 331.97 64.59
    13 -19 2 268.27 85.09
    6 13 2 406.66 57.79
    6 13 2 271.77 69.39
    6 13 2 337.57 53.79
    6 13 2 315.57 30.4
    -6 20 -2 420.66 85.19
    20 -14 -2 430.86 80.89
    -6 20 -2 295.77 77.99
    -20 14 2 314.97 57.69
    14 6 2 424.46 69.09
    -20 14 2 396.26 59.39
    -3 17 -2 603.34 94.39
    -3 17 -2 539.05 89.29
    17 -14 -2 428.46 79.59
    -3 17 -2 543.35 92.79
    14 3 2 559.44 50.69
    -17 14 2 533.45 61.29
    14 3 2 584.24 54.79
    14 3 2 619.24 59.39
    -17 14 2 526.35 96.09
    14 3 2 490.25 64.29
    -17 14 2 677.03 68.19
    0 14 -2 648.94 40.8
    14 -14 -2 837.32 121.89
    0 14 -2 662.33 69.39
    0 14 -2 647.14 73.29
    0 14 -2 687.73 109.79
    -14 0 -2 721.23 67.49
    0 14 -2 684.33 41.3
    14 0 2 739.33 65.89
    -14 14 2 584.74 56.59
    -14 14 2 569.94 68.09
    14 0 2 683.03 63.79
    -14 14 2 681.63 106.19
    14 0 2 668.03 45.5
    11 -14 -2 477.45 44.6
    -14 3 -2 341.37 49.5
    3 11 -2 542.35 51.49
    3 11 -2 535.95 40.1
    3 11 -2 529.85 49.9
    3 11 -2 546.95 88.89
    11 -14 -2 470.25 81.69
    3 11 -2 502.55 39
    -11 14 2 430.16 91.59
    14 -3 2 557.14 58.99
    14 -3 2 569.84 63.39
    -11 14 2 446.76 75.59
    -11 14 2 561.44 45.8
    -11 14 2 527.25 80.99
    6 8 -2 1269.17 85.89
    8 -14 -2 1343.87 105.49
    -14 6 -2 1387.96 90.29
    -14 6 -2 1168.18 75.69
    8 -14 -2 1217.08 52.29
    6 8 -2 1317.37 71.09
    6 8 -2 1271.27 101.09
    6 8 -2 1226.08 52.59
    6 8 -2 1307.07 52.89
    -8 14 2 1224.58 54.09
    14 -6 2 1138.79 93.79
    14 -6 2 1370.56 104.79
    -8 14 2 1350.66 105.79
    -8 14 2 1215.18 108.99
    -8 14 2 1102.59 103.79
    5 -14 -2 899.81 75.59
    -14 9 -2 949.21 74.99
    -14 9 -2 959.3 48.8
    9 5 -2 895.81 78.19
    9 5 -2 928.51 81.09
    -5 14 2 1094.59 97.29
    14 -9 2 993.8 96.79
    -5 14 2 997.9 96.89
    14 -9 2 1104.69 100.39
    -5 14 2 921.21 91.29
    -14 12 -2 992.8 75.39
    12 2 -2 991.5 56.69
    -14 12 -2 936.31 66.69
    12 2 -2 1029.1 57.49
    -14 12 -2 995.3 99.59
    14 -12 2 1109.39 109.49
    -2 14 2 945.71 99.09
    -2 14 2 1029.5 90.19
    -2 14 2 906.31 83.89
    14 -12 2 1133.49 109.79
    -14 15 -2 561.24 58.19
    15 -1 -2 400.86 46.5
    15 -1 -2 562.14 59.79
    -14 15 -2 610.04 65.79
    -14 15 -2 448.66 87.59
    1 14 2 482.35 71.29
    14 -15 2 522.25 94.69
    1 14 2 405.46 82.19
    1 14 2 567.54 137.19
    18 -4 -2 564.94 83.19
    18 -4 -2 559.84 80.99
    -14 18 -2 770.72 125.39
    -14 18 -2 413.66 74.79
    -14 18 -2 589.14 56.39
    14 -18 2 742.33 129.39
    4 14 2 587.54 67.69
    4 14 2 537.15 63.29
    4 14 2 510.95 90.49
    -18 4 2 462.35 69.59
    -4 19 -2 240.58 66.79
    -4 19 -2 194.68 58.19
    19 -15 -2 367.76 89.59
    15 4 2 377.16 41.9
    -19 15 2 273.27 57.59
    15 4 2 313.37 56.09
    -19 15 2 364.26 61.49
    15 4 2 224.78 36.7
    -1 16 -2 487.15 31.4
    -1 16 -2 507.85 80.99
    16 -15 -2 583.04 109.59
    -1 16 -2 483.55 39
    -1 16 -2 611.74 107.59
    -15 -1 -2 382.76 64.59
    -1 16 -2 524.35 82.69
    -16 15 2 539.45 60.69
    15 1 2 536.85 56.19
    15 1 2 515.15 58.39
    15 1 2 487.15 42.4
    -16 15 2 604.54 108.49
    -16 15 2 450.55 69.99
    15 1 2 462.65 46.1
    -15 2 -2 755.22 73.19
    2 13 -2 753.72 46.8
    2 13 -2 828.22 49.2
    13 -15 -2 653.73 124.99
    2 13 -2 846.92 73.19
    2 13 -2 845.62 94.99
    2 13 -2 898.01 73.79
    15 -2 2 869.41 77.49
    15 -2 2 782.52 73.59
    -13 15 2 773.92 61.09
    -13 15 2 837.62 94.19
    -13 15 2 879.91 84.89
    5 10 -2 1063.59 101.19
    5 10 -2 1133.89 64.19
    5 10 -2 1065.89 63.69
    5 10 -2 1286.17 66.19
    5 10 -2 1205.18 64.19
    -15 5 -2 1024.2 54.79
    -15 5 -2 1139.19 87.19
    10 -15 -2 1007.1 102.19
    10 -15 -2 1076.99 58.29
    -10 15 2 1113.79 100.29
    15 -5 2 1172.08 108.69
    -10 15 2 998.4 107.19
    15 -5 2 1129.49 94.99
    -10 15 2 1063.69 58.19
    -10 15 2 1228.88 111.49
    -15 8 -2 1056.79 85.39
    8 7 -2 1269.77 100.29
    7 -15 -2 1116.69 40.9
    8 7 -2 1022.8 68.19
    -15 8 -2 1207.68 88.49
    15 -8 2 1371.26 114.99
    -7 15 2 1221.08 112.39
    15 -8 2 1155.58 105.69
    -7 15 2 1002.6 99.29
    -7 15 2 1159.18 42.8
    -7 15 2 1123.69 106.29
    -15 11 -2 830.92 54.49
    -15 11 -2 894.81 75.59
    11 4 -2 745.13 71.19
    -15 11 -2 956.3 146.79
    4 -15 -2 776.32 70.89
    15 -11 2 965.5 132.99
    -4 15 2 1037.9 91.59
    15 -11 2 572.34 86.59
    -4 15 2 914.41 91.79
    -4 15 2 908.21 99.99
    -15 14 -2 671.83 98.49
    14 1 -2 590.14 64.09
    -15 14 -2 783.32 67.99
    14 1 -2 710.53 56.39
    14 1 -2 724.13 57.39
    -15 14 -2 763.22 70.79
    -1 15 2 562.64 88.79
    15 -14 2 856.21 98.49
    -1 15 2 744.83 77.79
    -15 17 -2 649.34 123.79
    -15 17 -2 455.75 75.79
    -15 17 -2 550.64 60.19
    17 -2 -2 510.65 71.39
    17 -2 -2 510.85 50.09
    17 -2 -2 568.34 65.99
    2 15 2 579.84 79.49
    2 15 2 475.45 75.89
    2 15 2 559.74 99.39
    15 -17 2 381.36 80.69
    -15 20 -2 356.06 76.09
    20 -5 -2 288.87 66.49
    -15 20 -2 263.87 58.49
    -15 20 -2 564.94 116.49
    5 15 2 319.67 54.89
    5 15 2 300.47 61.69
    5 15 2 362.06 83.09
    -2 18 -2 668.53 100.99
    -2 18 -2 451.35 99.49
    18 -16 -2 593.84 104.69
    -18 16 2 506.15 102.59
    -18 16 2 671.03 88.99
    16 2 2 642.24 60.69
    16 2 2 612.44 60.39
    16 2 2 628.74 51.19
    -18 16 2 624.24 69.19
    1 15 -2 575.84 79.39
    1 15 -2 592.74 38.9
    15 -16 -2 570.24 102.19
    1 15 -2 527.15 96.89
    1 15 -2 488.95 36.2
    1 15 -2 590.94 70.19
    -16 1 -2 635.44 71.19
    -15 16 2 498.15 52.79
    -15 16 2 630.34 92.19
    16 -1 2 623.04 66.19
    -15 16 2 709.73 119.29
    16 -1 2 579.54 64.39
    4 12 -2 908.51 66.89
    4 12 -2 795.52 67.19
    4 12 -2 747.63 48.9
    4 12 -2 772.52 52.19
    -16 4 -2 819.22 128.29
    12 -16 -2 763.72 57.39
    4 12 -2 774.22 91.29
    12 -16 -2 966.1 105.19
    16 -4 2 814.22 137.39
    -12 16 2 810.92 88.29
    -12 16 2 946.11 106.69
    16 -4 2 840.22 84.69
    -12 16 2 876.01 60.19
    9 -16 -2 824.22 44.7
    7 9 -2 818.52 60.79
    9 -16 -2 870.01 93.29
    7 9 -2 899.61 92.39
    -16 7 -2 1111.49 87.49
    -16 7 -2 746.93 64.79
    -9 16 2 855.71 45.8
    -9 16 2 953.1 106.09
    16 -7 2 941.31 95.19
    16 -7 2 1015.7 93.69
    -9 16 2 973.9 100.29
    -9 16 2 927.31 104.69
    6 -16 -2 1018.6 91.19
    10 6 -2 1025 73.89
    10 6 -2 1230.08 100.09
    -16 10 -2 1137.19 99.59
    -16 10 -2 1061.49 85.29
    -6 16 2 1296.17 116.49
    16 -10 2 1068.59 113.99
    16 -10 2 1136.29 108.49
    -6 16 2 1187.28 112.79
    -6 16 2 1028.2 108.29
    -16 13 -2 307.97 44.9
    -16 13 -2 360.96 80.09
    13 3 -2 320.87 32
    -16 13 -2 205.38 41.4
    13 3 -2 296.57 59.39
    13 3 -2 349.67 33.3
    16 -13 2 540.65 99.19
    -3 16 2 297.27 71.39
    16 -13 2 133.09 58.19
    -3 16 2 285.77 65.29
    16 0 -2 953.8 72.49
    -16 16 -2 685.53 106.09
    16 0 -2 866.41 71.19
    -16 16 -2 794.62 88.29
    16 0 -2 1003.7 74.69
    -16 16 -2 868.91 78.19
    16 -16 2 753.12 107.39
    0 16 2 840.22 90.39
    0 16 2 957.1 111.29
    0 16 2 894.41 94.89
    -16 19 -2 266.67 74.49
    -16 19 -2 236.48 43.4
    19 -3 -2 237.88 55.39
    19 -3 -2 273.37 55.59
    3 16 2 425.56 92.39
    3 16 2 332.37 63.49
    3 16 2 371.96 66.99
    16 -19 2 238.28 68.89
    0 17 -2 680.23 97.09
    -17 0 -2 470.75 72.09
    0 17 -2 493.05 99.99
    17 -17 -2 455.15 92.59
    0 17 -2 508.45 82.59
    -17 17 2 576.14 75.99
    -17 17 2 416.16 82.79
    17 0 2 407.06 62.19
    17 0 2 422.96 67.89
    -17 17 2 435.66 67.29
    3 14 -2 733.73 69.39
    3 14 -2 662.63 71.19
    3 14 -2 736.73 114.39
    3 14 -2 592.24 44.1
    -17 3 -2 669.73 75.29
    14 -17 -2 895.81 133.29
    3 14 -2 701.33 68.99
    -14 17 2 682.93 55.79
    17 -3 2 578.04 68.79
    -14 17 2 840.62 133.89
    17 -3 2 558.34 82.59
    -14 17 2 710.43 101.19
    11 -17 -2 479.65 77.79
    6 11 -2 730.83 52.69
    6 11 -2 845.62 84.79
    6 11 -2 634.94 52.49
    -17 6 -2 804.12 77.69
    6 11 -2 757.42 125.99
    6 11 -2 692.93 55.19
    11 -17 -2 646.04 48.1
    17 -6 2 840.02 89.79
    17 -6 2 689.43 92.79
    -11 17 2 820.92 68.59
    -11 17 2 759.62 113.59
    -11 17 2 758.22 88.49
    -17 9 -2 874.31 81.39
    -17 9 -2 732.73 77.89
    9 8 -2 698.73 59.89
    9 8 -2 806.72 86.89
    8 -17 -2 767.52 82.69
    -8 17 2 868.61 125.69
    17 -9 2 832.22 117.39
    -8 17 2 482.25 81.99
    -8 17 2 827.82 120.69
    17 -9 2 801.12 114.19
    -17 12 -2 723.33 74.09
    -17 12 -2 638.64 44
    12 5 -2 601.74 69.39
    5 -17 -2 605.04 69.59
    -5 17 2 616.94 94.19
    -5 17 2 738.73 109.69
    17 -12 2 829.82 125.59
    -5 17 2 692.83 110.29
    17 -12 2 803.62 129.09
    15 2 -2 559.34 50.79
    15 2 -2 517.35 69.99
    15 2 -2 700.83 55.49
    -17 15 -2 623.84 67.39
    -17 15 -2 634.24 106.39
    -17 15 -2 561.94 57.99
    -2 17 2 662.53 108.59
    -2 17 2 615.94 93.39
    17 -15 2 689.33 121.29
    -2 17 2 610.04 84.79
    18 -1 -2 396.46 65.59
    -17 18 -2 352.76 57.49
    -17 18 -2 328.47 67.99
    -17 18 -2 372.96 96.49
    18 -1 -2 419.36 63.09
    1 17 2 358.96 73.89
    1 17 2 491.85 97.29
    1 17 2 310.27 68.59
    17 -18 2 389.26 83.99
    2 16 -2 365.76 30.8
    2 16 -2 349.27 65.49
    -18 2 -2 429.26 76.09
    16 -18 -2 241.88 64.59
    2 16 -2 345.27 81.09
    2 16 -2 353.76 63.59
    18 -2 2 468.35 71.99
    -16 18 2 370.36 76.69
    -16 18 2 489.15 111.89
    -16 18 2 350.26 50.99
    13 -18 -2 844.32 136.89
    5 13 -2 629.54 49.8
    5 13 -2 675.63 104.79
    -18 5 -2 699.33 76.69
    5 13 -2 704.13 61.09
    5 13 -2 844.02 67.69
    -13 18 2 608.84 95.99
    -13 18 2 758.82 56.39
    18 -5 2 890.21 93.39
    -13 18 2 486.15 91.09
    18 -5 2 568.14 86.69
    8 10 -2 528.65 52.09
    8 10 -2 595.54 96.29
    10 -18 -2 433.76 35.2
    -18 8 -2 579.54 81.99
    10 -18 -2 487.95 88.39
    -10 18 2 545.95 94.99
    18 -8 2 448.06 80.69
    18 -8 2 511.75 93.79
    -10 18 2 505.45 33.9
    -10 18 2 634.64 107.39
    -10 18 2 409.06 87.99
    -18 11 -2 299.37 72.49
    11 7 -2 545.95 57.19
    -18 11 -2 612.24 69.09
    7 -18 -2 478.35 78.69
    11 7 -2 625.64 89.59
    18 -11 2 709.53 127.29
    -7 18 2 398.56 81.09
    -7 18 2 549.85 93.49
    18 -11 2 500.85 92.59
    -7 18 2 515.65 102.39
    -18 14 -2 420.06 45.2
    -18 14 -2 360.26 107.59
    -18 14 -2 344.27 58.89
    14 4 -2 374.96 67.09
    -4 18 2 422.76 86.19
    -4 18 2 462.55 98.89
    18 -14 2 483.25 94.99
    -4 18 2 438.46 86.79
    -18 17 -2 297.67 87.29
    17 1 -2 385.26 50.79
    17 1 -2 338.87 57.19
    17 1 -2 465.15 53.29
    -18 17 -2 521.65 61.29
    -18 17 -2 354.66 63.79
    18 -17 2 377.76 86.19
    -1 18 2 312.27 64.99
    -1 18 2 532.25 99.29
    -19 4 -2 283.37 57.89
    4 15 -2 253.37 34.2
    4 15 -2 217.98 47
    15 -19 -2 335.07 77.19
    4 15 -2 309.47 51.89
    4 15 -2 186.58 52.49
    19 -4 2 293.87 65.39
    -15 19 2 256.87 42.3
    -15 19 2 166.18 81.19
    -15 19 2 167.08 54.19
    19 -4 2 121.49 38.9
    7 12 -2 402.06 38.6
    12 -19 -2 474.65 98.39
    -19 7 -2 364.26 65.09
    7 12 -2 342.87 71.39
    7 12 -2 388.26 50.19
    -12 19 2 478.65 91.49
    19 -7 2 448.26 84.09
    19 -7 2 320.77 82.39
    -12 19 2 472.15 94.19
    -12 19 2 404.06 38.1
    -19 10 -2 303.27 57.09
    10 9 -2 366.76 54.09
    10 9 -2 256.67 63.89
    -9 19 2 300.87 78.99
    -9 19 2 260.57 66.49
    19 -10 2 402.26 90.59
    13 6 -2 450.55 66.89
    13 6 -2 361.76 64.79
    -19 13 -2 321.87 60.99
    19 -13 2 259.37 61.89
    -6 19 2 373.36 80.89
    -6 19 2 369.26 83.59
    -19 16 -2 250.37 57.39
    16 3 -2 280.47 49.2
    -19 16 -2 267.87 50.89
    -3 19 2 268.57 76.39
    19 -16 2 230.38 77.09
    -3 19 2 328.37 75.19
    6 14 -2 125.99 50.19
    -20 6 -2 107.59 39
    6 14 -2 103.89 30.6
    6 14 -2 154.18 31
    -14 20 2 125.09 30.3
    -14 20 2 107.39 68.39
    20 -6 2 107.39 45.8
    -14 20 2 149.69 55.29
    -20 9 -2 354.46 66.79
    9 11 -2 345.37 51.59
    9 11 -2 290.07 64.69
    -11 20 2 360.76 64.19
    -11 20 2 183.98 64.69
    20 -9 2 239.48 69.89
    -20 12 -2 320.67 61.49
    12 8 -2 350.56 69.99
    12 8 -2 350.26 55.99
    -8 20 2 382.46 92.09
    -8 20 2 404.56 92.49
    20 -12 2 304.27 74.79
    15 5 -2 281.57 66.69
    -20 15 -2 243.48 50.69
    15 5 -2 248.28 50.19
    -5 20 2 262.37 74.29
    20 -15 2 316.47 96.79
    -5 20 2 164.18 59.19
    8 13 -2 201.48 60.29
    -21 8 -2 168.38 48.9
    8 13 -2 197.58 39
    -13 21 2 199.78 79.79
    21 -8 2 145.09 48.5
    -13 21 2 246.18 68.89
    11 10 -2 243.88 58.99
    11 10 -2 342.67 56.99
    21 -11 2 288.77 74.99
    -10 21 2 323.07 90.49
    -10 21 2 379.16 83.89
    0 0 -3 480.45 26.7
    0 0 -3 519.45 20.6
    0 0 3 475.55 27.8
    0 0 3 499.65 26.1
    -1 2 -3 666.23 28
    -1 -1 -3 699.93 33.8
    -1 -1 -3 693.53 32.4
    2 -1 -3 718.83 35.7
    -1 2 -3 697.53 33.1
    2 -1 -3 653.13 33.3
    -1 2 -3 765.42 37.9
    -1 -1 -3 692.23 23.5
    2 -1 -3 761.62 37.4
    -1 -1 -3 722.73 30.9
    -1 2 -3 728.13 36.9
    1 -2 3 716.83 28.3
    -2 1 3 752.02 33.9
    -2 1 3 728.93 35.3
    -2 1 3 674.53 36.3
    1 1 3 713.03 31.5
    1 1 3 746.73 36.3
    1 1 3 743.23 24.1
    1 -2 3 754.92 37.4
    1 -2 3 681.13 33.8
    1 -2 3 732.63 36.2
    1 1 3 773.32 35.4
    1 1 -3 124.09 16.5
    1 -2 -3 65.79 12
    1 1 -3 107.89 14.3
    1 1 -3 139.89 20.7
    1 -2 -3 68.69 14.8
    -2 1 -3 121.29 10.9
    1 -2 -3 107.39 18
    -2 1 -3 121.59 17.8
    -2 1 -3 71.49 11.3
    -2 1 -3 132.39 19.7
    1 -2 -3 109.89 8.6
    -1 2 3 81.19 14.5
    2 -1 3 94.79 17.1
    -1 -1 3 125.49 12.2
    -1 -1 3 80.99 15.8
    2 -1 3 121.79 21
    -1 -1 3 128.09 12.8
    -1 2 3 120.69 19.2
    -1 -1 3 105.89 11.9
    2 -1 3 103.79 13.7
    4 -2 -3 -2.1 4.7
    -2 4 -3 0 6.7
    -2 -2 -3 1.1 4.4
    -2 4 -3 6.5 6.5
    4 -2 -3 4.7 7
    4 -2 -3 5.5 6.9
    -2 -2 -3 -1.6 4.3
    -2 4 -3 8.1 7.5
    4 -2 -3 5.1 6
    -2 -2 -3 3.9 4.8
    -2 4 -3 -6.9 3.7
    -2 -2 -3 10.9 6.1
    -4 2 3 -1.4 5.6
    2 2 3 1.2 3.5
    -4 2 3 0 6.5
    2 -4 3 -2 6.4
    2 -4 3 3.6 6.5
    2 2 3 5.5 5.8
    2 2 3 5.5 6.7
    2 2 3 4.7 6.8
    -4 2 3 5.1 6.3
    2 -4 3 -0.5 4.6
    0 3 -3 63.69 11.4
    -3 0 -3 104.49 18.6
    0 3 -3 90.89 16.2
    3 -3 -3 88.09 20.1
    3 -3 -3 82.19 12.6
    3 -3 -3 112.39 21.2
    -3 0 -3 105.39 16.1
    3 -3 -3 80.89 17.8
    -3 0 -3 77.39 9.1
    -3 0 -3 69.69 14.5
    0 3 -3 99.79 20.3
    0 3 -3 74.89 14.2
    -3 3 3 78.79 11.5
    0 -3 3 91.79 14.4
    0 -3 3 86.49 13.8
    3 0 3 99.49 15.6
    -3 3 3 68.29 16.1
    3 0 3 76.89 15.9
    3 0 3 86.69 9
    -3 3 3 86.19 18.4
    0 -3 3 56.49 16.7
    0 -3 3 94.49 14.6
    -3 3 3 91.09 21.7
    3 0 3 83.19 15
    0 -3 -3 423.46 12.3
    0 -3 -3 410.66 29
    -3 3 -3 420.66 25.8
    -3 3 -3 447.96 35.4
    3 0 -3 396.06 24.9
    3 0 -3 452.95 32.5
    0 -3 -3 395.06 30.5
    -3 3 -3 417.56 33.8
    -3 3 -3 462.35 26.1
    3 0 -3 419.96 24.1
    0 3 3 422.56 32.2
    0 3 3 424.66 31.1
    3 -3 3 430.66 34.9
    -3 0 3 412.06 21.3
    3 -3 3 443.56 34.4
    -3 0 3 407.36 20
    3 -3 3 478.45 26.8
    0 3 3 445.76 30.5
    -3 0 3 432.76 31.8
    6 -3 -3 0.6 5.6
    -3 6 -3 9.9 8.6
    -3 6 -3 3.1 6.9
    -3 6 -3 20.6 12
    -3 6 -3 8.3 8.1
    -3 -3 -3 2.6 5.9
    6 -3 -3 -2.5 7.1
    6 -3 -3 -4 5.7
    6 -3 -3 10.1 6.6
    3 3 3 3.4 5.9
    -6 3 3 -0.4 8.5
    3 3 3 7.5 6.2
    -6 3 3 4.5 7.6
    3 -6 3 3.4 6.5
    3 3 3 13.5 6.8
    3 -6 3 8.8 10.7
    3 3 3 -2.5 3.9
    3 -6 3 7.8 9.2
    -6 3 3 -3.1 5.4
    5 -4 -3 22.9 8.1
    -1 5 -3 27.5 10.7
    -1 5 -3 23.2 13.1
    -4 -1 -3 44.9 12.7
    -1 5 -3 38.9 10.5
    -1 5 -3 35.7 12.2
    5 -4 -3 28.6 13.8
    -4 -1 -3 43.8 12.9
    -4 -1 -3 41.9 9.1
    5 -4 -3 36.3 14.3
    5 -4 -3 17.7 9.2
    -5 4 3 33.9 13.5
    4 1 3 32.5 10.9
    1 -5 3 26.9 9.2
    4 1 3 41.6 12.1
    -5 4 3 44.8 15.5
    4 1 3 34.1 10.7
    -5 4 3 60.99 24.1
    -5 4 3 39.1 11.1
    4 1 3 17.7 8
    1 -5 3 51.69 14.2
    1 -5 3 47.5 12.9
    -4 2 -3 331.37 29.4
    2 -4 -3 355.96 31.1
    2 -4 -3 333.17 14.4
    -4 2 -3 366.66 31.3
    2 2 -3 322.07 18.7
    2 2 -3 309.67 17.6
    2 2 -3 335.67 30.7
    -4 2 -3 364.96 25.7
    2 -4 -3 349.87 31.1
    2 2 -3 341.47 23.7
    4 -2 3 354.56 31.3
    -2 -2 3 279.17 29.9
    4 -2 3 487.65 36.9
    4 -2 3 366.86 32.7
    -2 4 3 341.47 30.6
    -2 4 3 340.07 31.4
    -2 4 3 328.37 31.6
    -4 5 -3 220.28 24.4
    -1 -4 -3 258.37 21.7
    -1 -4 -3 276.97 22.4
    -4 5 -3 240.58 22.3
    -4 5 -3 221.28 34.5
    -1 -4 -3 225.68 26.7
    5 -1 -3 234.28 22.9
    5 -1 -3 217.58 25
    -1 -4 -3 241.08 12.6
    5 -1 -3 188.18 21.3
    -4 5 -3 216.48 31.8
    4 -5 3 224.98 20.8
    -5 1 3 267.67 20.5
    1 4 3 250.47 25.5
    1 4 3 236.78 12.1
    -5 1 3 240.28 21.9
    1 4 3 238.18 24.1
    4 -5 3 238.38 35.9
    -5 1 3 239.48 23.9
    -5 1 3 251.47 26.7
    4 -5 3 267.27 29.9
    1 4 3 235.18 33.1
    8 -4 -3 16.6 10.7
    -4 8 -3 4.6 10.6
    8 -4 -3 6.8 9.3
    8 -4 -3 18.5 10.2
    -4 -4 -3 17.2 8.1
    -4 8 -3 1.8 8.5
    8 -4 -3 -7.3 6.8
    -4 8 -3 5.3 7.6
    -4 8 -3 7.8 12.7
    4 4 3 20.9 11.7
    4 4 3 9.1 6.6
    4 4 3 12.9 6.4
    4 4 3 10.5 7.3
    -8 4 3 7.5 7.8
    -8 4 3 10.3 9.6
    -8 4 3 11.5 11.1
    4 -8 3 23.6 11.7
    -8 4 3 0.2 6.7
    4 -8 3 9 8.3
    4 -8 3 7.4 9
    -2 7 -3 12.2 9
    7 -5 -3 1.9 7.4
    7 -5 -3 0.3 6.1
    -2 7 -3 15.6 10
    -2 7 -3 10.1 13.1
    -2 7 -3 6.2 6.7
    7 -5 -3 19.1 13.1
    -5 -2 -3 11.5 8
    -2 7 -3 3.8 8.4
    7 -5 -3 6.7 9.3
    -7 5 3 4.9 8.5
    -7 5 3 9.4 9.6
    -7 5 3 7.1 8.7
    2 -7 3 15.3 8.6
    5 2 3 15.2 8.8
    -7 5 3 11.8 9.3
    2 -7 3 17.1 8.6
    5 2 3 11.2 7.7
    2 -7 3 6.4 10.5
    5 2 3 9.4 7.4
    4 -5 -3 113.79 23.6
    1 4 -3 82.89 15.1
    4 -5 -3 100.39 22.7
    4 -5 -3 61.69 16.2
    -5 1 -3 104.19 17.6
    -5 1 -3 81.19 16.6
    4 -5 -3 121.69 15.7
    -5 1 -3 65.29 14.5
    1 4 -3 108.79 16
    1 4 -3 124.69 18.5
    5 -1 3 104.49 22.9
    -4 5 3 162.98 41.4
    5 -1 3 98.19 20.5
    -4 5 3 97.69 23.5
    5 -1 3 64.09 13.1
    -1 -4 3 66.59 12.1
    -4 5 3 89.69 21.2
    -4 5 3 105.99 14.2
    -5 4 -3 8.7 5.6
    -5 4 -3 3.2 8.3
    -5 4 -3 16.8 7.9
    4 1 -3 11.5 4.5
    4 1 -3 0.7 7.5
    1 -5 -3 8.6 6.1
    4 1 -3 -1.4 4.2
    1 -5 -3 0.1 7.5
    -5 4 -3 25 10.6
    4 1 -3 3.1 4.1
    5 -4 3 20.2 11
    -1 5 3 4.2 7.8
    5 -4 3 6.3 8.1
    -4 -1 3 -5.7 6.5
    -1 5 3 4.9 5.3
    -1 5 3 10.3 10.2
    5 -4 3 -3.2 5.6
    7 -2 -3 275.47 29.6
    7 -2 -3 242.98 28.8
    -5 7 -3 243.68 39.9
    -5 7 -3 273.07 31.7
    -5 7 -3 240.38 24
    7 -2 -3 282.67 28
    7 -2 -3 273.67 29
    -2 -5 -3 211.38 33.2
    5 -7 3 252.97 41.8
    -7 2 3 277.87 30.8
    -7 2 3 253.97 32.9
    2 5 3 322.27 28.7
    2 5 3 277.67 17.5
    2 5 3 181.68 29.2
    5 -7 3 322.47 27
    5 -7 3 282.37 46.4
    -7 2 3 249.28 23
    -7 2 3 265.97 23.7
    2 5 3 282.67 27.6
    -5 -5 -3 3.9 7.2
    -5 10 -3 16 16.3
    10 -5 -3 9.5 6.6
    10 -5 -3 0.8 17.7
    -5 10 -3 10.2 12.5
    -5 10 -3 5.7 11.1
    10 -5 -3 4.4 9.6
    10 -5 -3 -6.8 7
    -5 10 -3 18.6 8.5
    -10 5 3 19.9 15.5
    5 -10 3 10.2 12.1
    5 5 3 15.6 13.3
    5 -10 3 0.7 6.7
    5 -10 3 0.1 11.8
    -10 5 3 0.3 6.4
    5 5 3 11.5 10.3
    5 5 3 30.2 11.2
    5 5 3 29.5 11
    5 5 3 22.8 17
    -10 5 3 5.8 11.1
    9 -6 -3 256.27 42.8
    -6 -3 -3 275.37 28.2
    -3 9 -3 228.58 42.4
    -3 9 -3 261.07 24.8
    9 -6 -3 230.98 44.3
    9 -6 -3 327.67 45.6
    -3 9 -3 225.68 36.6
    -3 9 -3 257.47 47.5
    9 -6 -3 239.78 32.9
    6 3 3 277.47 39.5
    -9 6 3 293.97 44.9
    -9 6 3 210.58 31.2
    3 -9 3 311.97 43.6
    6 3 3 224.28 24.9
    -9 6 3 311.07 49
    6 3 3 260.87 30.3
    6 3 3 285.77 26.7
    -9 6 3 297.27 42.3
    6 3 3 252.27 26
    3 -9 3 260.27 39
    3 -9 3 242.08 23.5
    -6 0 -3 558.94 28.6
    -6 0 -3 556.94 37.7
    6 -6 -3 550.74 33.4
    6 -6 -3 589.84 51.39
    0 6 -3 577.64 39.4
    -6 0 -3 537.05 27.8
    6 -6 -3 520.25 43.4
    0 6 -3 583.64 32.2
    6 -6 -3 542.05 50.39
    0 6 -3 548.05 40
    6 0 3 570.84 37.1
    6 0 3 574.84 40.1
    -6 6 3 499.85 46.7
    0 -6 3 591.04 30.5
    6 0 3 594.14 28.8
    6 0 3 573.24 28.3
    6 0 3 540.15 38.1
    -6 6 3 537.95 46.5
    0 -6 3 536.65 30.7
    0 -6 3 565.94 30.1
    -6 6 3 596.64 34.9
    -6 6 3 584.64 46.8
    -6 3 -3 26.3 13.9
    -6 3 -3 39 16.3
    3 -6 -3 22.8 13.5
    3 3 -3 41.1 11.3
    3 3 -3 33.1 13.9
    -6 3 -3 34.9 12.3
    3 -6 -3 9 10
    3 -6 -3 19.6 5.8
    3 -6 -3 31.9 17.2
    3 3 -3 37.8 10.7
    -3 6 3 37.1 15.9
    6 -3 3 15.2 8.4
    -3 6 3 22.7 13
    -3 -3 3 12.3 10.5
    6 -3 3 26.1 13.4
    6 -3 3 44.2 15.1
    -3 6 3 49.6 18.1
    -3 6 3 35.7 6.8
    6 0 -3 3.3 7.6
    0 -6 -3 -2.4 6.6
    0 -6 -3 -5.2 7
    -6 6 -3 7 6.8
    6 0 -3 1.6 6.1
    -6 6 -3 7.7 11.5
    6 0 -3 -0.5 4.4
    0 -6 -3 -8.5 4.8
    6 0 -3 2.6 4.9
    -6 6 -3 5 6.1
    -6 6 -3 5.3 8.2
    6 -6 3 6.3 10.1
    0 6 3 7.9 7.3
    -6 0 3 14.1 11.2
    0 6 3 4.9 7.7
    6 -6 3 -4.7 8.1
    -6 0 3 4.9 10.1
    0 6 3 -2.5 6.6
    6 -6 3 13.2 8.2
    9 -3 -3 2.2 6.2
    -6 9 -3 -9.1 7.1
    -6 9 -3 -3 7
    9 -3 -3 12.9 10.8
    -6 9 -3 10.5 7.7
    9 -3 -3 5.4 8.5
    -6 9 -3 -6.9 5.9
    3 6 3 19.2 12.1
    6 -9 3 -9.3 5.8
    -9 3 3 -3 8.3
    6 -9 3 -4.5 10
    6 -9 3 0 9.6
    -9 3 3 8.3 9.7
    -9 3 3 3 5.2
    -9 3 3 -2.7 7.9
    3 6 3 7.5 8.2
    3 6 3 4.6 5.5
    3 6 3 3.7 9.1
    -6 12 -3 9.7 15.7
    -6 12 -3 9.1 16.6
    -6 12 -3 22.5 17.4
    -6 12 -3 -0.8 8.2
    12 -6 -3 0 15.2
    12 -6 -3 6.1 11.5
    12 -6 -3 0.9 12.7
    6 6 3 20.5 13
    6 -12 3 -7.3 11.7
    -12 6 3 -1.8 11.6
    6 6 3 2.1 11.1
    -12 6 3 2.5 13.6
    6 6 3 2.2 13.3
    6 6 3 8.6 10.4
    -12 6 3 0.4 13.4
    6 6 3 10.2 8.7
    6 -12 3 12.2 9.2
    11 -7 -3 -5 7.2
    -4 11 -3 5.9 14.1
    -7 -4 -3 1.9 7.7
    -4 11 -3 4.9 9.2
    -4 11 -3 -2.1 8.7
    -4 11 -3 8.4 10
    11 -7 -3 -4.9 11.3
    11 -7 -3 -9.8 7.7
    11 -7 -3 -3.7 11.1
    7 4 3 7.1 11
    7 4 3 -13.8 7.2
    7 4 3 1.8 11.4
    7 4 3 1.2 7.6
    4 -11 3 6.2 12.3
    -11 7 3 2.2 6.7
    7 4 3 5.4 7.8
    4 -11 3 4.5 7.9
    -11 7 3 13.9 11.6
    4 -11 3 -5.7 10.7
    8 -7 -3 71.59 19.6
    -1 8 -3 32.1 11
    -1 8 -3 41.2 15.7
    8 -7 -3 48.6 17.4
    -1 8 -3 24.9 14.6
    -1 8 -3 31.7 16.3
    -7 -1 -3 49.99 15.2
    8 -7 -3 61.69 24
    -1 8 -3 47.1 14.8
    8 -7 -3 43.8 17.1
    1 -8 3 52.59 14.1
    1 -8 3 37.2 12.6
    7 1 3 54.09 16.7
    -8 7 3 40.9 18.6
    -8 7 3 28.6 14.3
    1 -8 3 37 12.9
    7 1 3 57.79 16.9
    7 1 3 50.19 14.7
    7 1 3 50.79 14.8
    -8 7 3 42.8 13.1
    7 1 3 52.49 15.3
    5 -7 -3 21.5 14.5
    2 5 -3 22.7 7.8
    -7 2 -3 15.4 8.3
    2 5 -3 30.9 9.2
    -7 2 -3 10.1 7
    5 -7 -3 16.1 14
    5 -7 -3 28.7 9.2
    2 5 -3 11.7 11.4
    5 -7 -3 37 14
    -7 2 -3 11.3 10.2
    2 5 -3 8.1 7.7
    -5 7 3 15.4 10.6
    -5 7 3 21.2 9
    7 -2 3 16.9 9.5
    -5 7 3 23.7 11.6
    7 -2 3 14.4 11.2
    -5 7 3 26.9 14.5
    7 -2 3 11.5 7.8
    5 2 -3 96.79 24
    5 2 -3 75.99 17.8
    2 -7 -3 106.09 22.9
    -7 5 -3 81.09 21.9
    2 -7 -3 22.3 11.6
    -7 5 -3 67.59 13.5
    -7 5 -3 58.99 18.2
    -7 5 -3 117.19 22.4
    -5 -2 3 64.29 21
    7 -5 3 99.09 26
    7 -5 3 41.5 15.9
    -2 7 3 42.7 16
    7 -5 3 67.29 18.3
    -2 7 3 23 12.2
    -2 7 3 49.9 17
    -7 8 -3 0.2 11.9
    -7 8 -3 6.9 11.6
    -7 8 -3 0.1 6.7
    -1 -7 -3 4.7 5.6
    8 -1 -3 8 7
    8 -1 -3 8.7 6.1
    8 -1 -3 22.7 12.5
    8 -1 -3 4 8.2
    -7 8 -3 19 14.6
    -1 -7 -3 15.9 11.1
    7 -8 3 -6 10.1
    1 7 3 13.4 12.6
    1 7 3 -5.9 4.7
    -8 1 3 4.6 9.8
    7 -8 3 -5.7 6.2
    1 7 3 7.1 4.3
    7 -8 3 22.4 18.1
    1 7 3 7.6 3.9
    -8 1 3 11.2 10.5
    1 7 3 -1.6 5.7
    -7 11 -3 46.9 22.4
    11 -4 -3 16.2 10.8
    -7 11 -3 36.1 17.5
    11 -4 -3 54.29 23.6
    11 -4 -3 60.99 22.6
    -7 11 -3 50.39 15.8
    11 -4 -3 48.8 20.9
    4 7 3 55.89 18.4
    -11 4 3 12.3 10.3
    -11 4 3 51.39 17
    7 -11 3 23.8 14.1
    7 -11 3 29.9 14.9
    -11 4 3 20.5 13.3
    4 7 3 40.5 11.8
    -11 4 3 11.4 11
    4 7 3 33.6 14.6
    7 -11 3 35.5 18.3
    4 7 3 46.3 24.9
    -7 14 -3 75.19 35.3
    -7 14 -3 40.4 39.6
    14 -7 -3 123.79 36.4
    -7 14 -3 69.09 20.6
    14 -7 -3 64.69 26.9
    14 -7 -3 112.69 30.1
    -7 14 -3 73.09 30.5
    7 -14 3 85.89 20.4
    7 -14 3 28.5 22.7
    7 7 3 84.59 21.3
    7 7 3 52.69 20.4
    7 7 3 70.89 28.1
    -14 7 3 93.29 28.5
    -14 7 3 92.09 53.39
    7 7 3 133.59 27.2
    -14 7 3 77.09 24.4
    7 7 3 112.49 24.3
    13 -8 -3 43.5 20.7
    13 -8 -3 30.7 26.3
    -5 13 -3 84.69 33.5
    -8 -5 -3 50.09 17.5
    13 -8 -3 31.7 25.5
    -5 13 -3 58.99 24.8
    -5 13 -3 15.2 13.7
    -5 13 -3 62.79 17.3
    -13 8 3 36.5 20.6
    8 5 3 37.7 14.6
    8 5 3 48.4 14.3
    -13 8 3 85.39 26.8
    5 -13 3 17.5 17.1
    5 -13 3 55.59 16.1
    8 5 3 59.79 23.6
    8 5 3 103.89 24.3
    -13 8 3 59.59 25.4
    10 -8 -3 78.59 20.7
    -8 -2 -3 41.7 16.5
    10 -8 -3 76.99 25.9
    10 -8 -3 73.19 30.4
    -2 10 -3 98.39 27.5
    -2 10 -3 68.79 17.1
    -2 10 -3 70.99 24.2
    10 -8 -3 33.2 24.8
    -2 10 -3 50.19 20.2
    -2 10 -3 40 21.6
    8 2 3 57.59 16.3
    8 2 3 41.8 13.9
    -10 8 3 49.4 25.1
    2 -10 3 72.09 21.7
    -10 8 3 94.29 28.8
    2 -10 3 44.7 18.5
    2 -10 3 56.89 14.3
    8 2 3 46.2 14.7
    -10 8 3 55.59 22.4
    8 2 3 45.5 16.5
    -10 8 3 28.4 18.4
    -8 1 -3 11.8 9
    7 -8 -3 46.6 23.4
    -8 1 -3 31 9.7
    7 -8 -3 23.6 16.2
    7 -8 -3 49.1 24.5
    1 7 -3 12.2 8.3
    7 -8 -3 43.3 14.5
    -8 1 -3 16.1 9.5
    1 7 -3 29.3 11.2
    1 7 -3 19.6 13
    1 7 -3 21 9.4
    8 -1 3 20.5 12.5
    8 -1 3 28.5 7.7
    -7 8 3 23 10.4
    -7 8 3 13.3 11.3
    8 -1 3 32.5 7.7
    -7 8 3 38.1 20.7
    8 -1 3 43.5 14.2
    8 -1 3 19 12.3
    -7 8 3 33.7 16.4
    4 4 -3 792.72 44.5
    4 4 -3 802.92 43.9
    4 4 -3 819.12 59.59
    4 -8 -3 778.32 61.39
    -8 4 -3 872.91 58.19
    4 -8 -3 829.52 29
    4 -8 -3 762.82 59.99
    -4 8 3 793.12 28.8
    -4 8 3 853.61 65.79
    -4 8 3 872.51 64.59
    8 -4 3 800.52 60.79
    8 -4 3 900.41 52.39
    -4 8 3 855.21 64.49
    8 -4 3 839.22 61.19
    7 1 -3 9.5 6.3
    7 1 -3 17.2 9.4
    1 -8 -3 1.9 8.9
    -8 7 -3 -5 5
    -8 7 -3 10.9 12.9
    -8 7 -3 2 7.5
    7 1 -3 -8.7 6.1
    7 1 -3 10.4 7.2
    1 -8 -3 -2.2 7.3
    -8 7 -3 2.3 8.8
    1 -8 -3 8.6 8.9
    -1 8 3 6.6 9.7
    -1 8 3 6.1 12
    8 -7 3 3.8 5.6
    8 -7 3 -1.3 11.7
    -1 8 3 -8 5
    8 -7 3 -4.9 7.2
    -7 -1 3 -1 10.5
    -8 10 -3 18.5 13.2
    10 -2 -3 11.7 9.2
    10 -2 -3 56.19 21.2
    10 -2 -3 1.1 9
    -8 10 -3 16 15.9
    -8 10 -3 8.6 12.2
    -8 10 -3 18.8 12.1
    10 -2 -3 41.8 17.1
    2 8 3 20.8 12.6
    2 8 3 11.7 8.6
    -10 2 3 28.3 16
    2 8 3 32.3 7.1
    8 -10 3 25.4 12.2
    -10 2 3 10 10.5
    2 8 3 17.4 15.1
    8 -10 3 22.3 18
    8 -10 3 39.5 20
    2 8 3 18.3 6.7
    13 -5 -3 0.4 9.7
    13 -5 -3 2.9 15.8
    -8 13 -3 6.7 13.8
    13 -5 -3 6 15.8
    -8 13 -3 -5 9.7
    -8 13 -3 19.4 19.7
    -8 13 -3 13.6 17.8
    -13 5 3 -10.5 10.3
    5 8 3 27.5 12.6
    8 -13 3 5.7 14.2
    5 8 3 6 12.3
    5 8 3 8.4 11.1
    -13 5 3 3.2 14.2
    -13 5 3 6.5 12.1
    5 8 3 -11.2 12
    5 8 3 -14 14.1
    8 -13 3 -4.9 10.4
    5 8 3 -10.2 6.5
    -8 16 -3 -10.3 34.8
    16 -8 -3 25.3 18.3
    -8 16 -3 39.5 24.2
    -8 16 -3 40.5 22.4
    16 -8 -3 30.6 29.7
    -8 16 -3 30.5 16.4
    16 -8 -3 -8.4 15
    8 8 3 14.3 8.9
    8 -16 3 -2.4 15.2
    8 8 3 -2.4 17.5
    -16 8 3 3.6 24
    -16 8 3 20.6 18.1
    8 -16 3 42.7 39.6
    8 8 3 5 14.8
    -16 8 3 11.7 15.3
    8 8 3 13.5 12.8
    15 -9 -3 2 16.8
    -6 15 -3 -12.5 15.3
    -6 15 -3 8 25.8
    -6 15 -3 -6.6 13.5
    15 -9 -3 14.5 29.1
    15 -9 -3 45.9 28.7
    -6 15 -3 13.9 12.1
    6 -15 3 -3.7 9.7
    9 6 3 1.3 16.5
    9 6 3 32.2 23.3
    9 6 3 17.5 16.4
    -15 9 3 7.3 21.9
    -15 9 3 39.8 15.9
    -15 9 3 24.8 17.6
    9 6 3 14.9 12.8
    6 -15 3 34.6 26.6
    9 6 3 24 12.8
    -3 12 -3 48.2 26.4
    -3 12 -3 49.9 14.5
    12 -9 -3 43.9 17.2
    -3 12 -3 58.69 23.7
    -3 12 -3 61.79 26.6
    12 -9 -3 85.89 35.5
    12 -9 -3 37.7 22
    -9 -3 -3 58.49 19.8
    12 -9 -3 57.29 22.9
    -12 9 3 83.49 24.1
    3 -12 3 32.6 12.4
    3 -12 3 54.89 21.5
    9 3 3 39.6 20.2
    -12 9 3 46.7 20.5
    9 3 3 41 22.6
    9 3 3 35.6 16.1
    9 3 3 59.29 18.7
    9 3 3 35.4 15.9
    -9 0 -3 62.89 17.8
    9 -9 -3 64.59 22.7
    9 -9 -3 104.39 35.4
    0 9 -3 73.49 23.2
    0 9 -3 34.1 23.2
    0 9 -3 77.89 18.4
    9 -9 -3 56.99 17.8
    0 9 -3 84.89 22.2
    9 -9 -3 46.6 21.3
    0 9 -3 36.4 19.7
    -9 9 3 59.49 23.5
    -9 9 3 48.1 24.1
    9 0 3 72.59 21
    9 0 3 53.39 18.4
    9 0 3 77.89 16.2
    -9 9 3 55.49 23.1
    -9 9 3 53.79 16.7
    9 0 3 56.89 19.8
    9 0 3 51.19 13.3
    3 6 -3 6.7 7.2
    6 -9 -3 19.6 14.3
    -9 3 -3 -0.5 7.1
    -9 3 -3 22.3 12.8
    6 -9 -3 7.6 11.9
    -9 3 -3 10.8 11.5
    3 6 -3 -4.1 8.6
    6 -9 -3 3 13.4
    3 6 -3 17.8 8
    3 6 -3 2.2 7.1
    6 -9 -3 10 7.8
    3 6 -3 11.6 8.8
    9 -3 3 19.5 14.7
    -6 9 3 -7.1 8.3
    9 -3 3 24.5 12.7
    -6 9 3 13.9 7
    9 -3 3 13.9 12.6
    -6 9 3 5.2 10.3
    -6 9 3 -0.7 7.8
    -9 6 -3 183.28 38.3
    3 -9 -3 251.57 47.1
    3 -9 -3 188.98 34.5
    6 3 -3 233.48 43.2
    -9 6 -3 175.28 31.2
    -9 6 -3 200.98 18.8
    6 3 -3 140.49 23.6
    -9 6 -3 171.38 36.3
    9 -6 3 97.29 25.3
    -3 9 3 175.28 37.1
    9 -6 3 149.09 32.5
    9 -6 3 240.88 37
    -3 9 3 174.28 34.3
    -6 -3 3 146.79 34.5
    -3 9 3 140.99 38.7
    9 0 -3 199.68 37.8
    9 0 -3 201.78 37.3
    9 0 -3 217.08 29.7
    -9 9 -3 224.68 43.8
    -9 9 -3 221.98 35.1
    0 -9 -3 201.38 23.5
    9 0 -3 195.18 27.8
    -9 9 -3 226.58 47.2
    0 -9 -3 204.58 32.9
    -9 0 3 244.68 41.9
    9 -9 3 319.67 57.49
    -9 0 3 212.58 38.1
    0 9 3 189.38 40.2
    9 -9 3 123.09 32.2
    9 -9 3 211.38 32.6
    0 9 3 164.38 32.6
    0 9 3 158.88 39.4
    12 -3 -3 20.1 15.5
    -9 12 -3 13.3 12.5
    -9 12 -3 12.6 22.6
    -9 12 -3 35 25.3
    12 -3 -3 0.4 13.9
    -9 12 -3 12.6 14.5
    12 -3 -3 21.5 17.8
    3 9 3 -5.1 11.2
    -12 3 3 -2.8 10.9
    3 9 3 5.1 12.3
    -12 3 3 11.4 15.2
    9 -12 3 12.6 11.8
    9 -12 3 18.2 19.2
    3 9 3 18.4 12.4
    3 9 3 33.4 10
    9 -12 3 2.4 24.8
    3 9 3 3.3 7
    15 -6 -3 58.69 23.6
    -9 15 -3 33.3 25.2
    -9 15 -3 5.4 20.9
    -9 15 -3 22.6 13
    15 -6 -3 42.6 28
    15 -6 -3 46.7 24.4
    -15 6 3 90.79 30
    6 9 3 63.99 18.1
    9 -15 3 34.8 28.1
    6 9 3 43.1 15.8
    -15 6 3 48.9 20.3
    6 9 3 73.19 22
    9 -15 3 24.8 18.7
    6 9 3 35.8 19.5
    6 9 3 51.29 20.2
    18 -9 -3 -13.6 10.6
    -9 18 -3 0.3 14.4
    -9 18 -3 -4.2 25.7
    -9 18 -3 -46.2 25.6
    18 -9 -3 4 28.6
    9 9 3 8.3 12.8
    9 9 3 -19.5 11.6
    -18 9 3 10.2 16.4
    9 9 3 -29.2 13.9
    9 -18 3 53.69 38.6
    -18 9 3 -45.5 39.7
    -18 9 3 -12.2 16.7
    9 9 3 -11.7 23.1
    9 -18 3 -6.3 20
    17 -10 -3 18.7 23.8
    17 -10 -3 -4 15.8
    -7 17 -3 16.4 12.9
    -7 17 -3 15.7 34.2
    17 -10 -3 -37 32.8
    -7 17 -3 -30.5 14.9
    -7 17 -3 4.4 32
    -17 10 3 -8.1 17.2
    -17 10 3 -2.6 14
    7 -17 3 -49.8 27.3
    10 7 3 -8.5 11.7
    7 -17 3 30.2 14.9
    -17 10 3 9.1 34.6
    10 7 3 10.2 12.8
    10 7 3 3.5 17.7
    -4 14 -3 0.1 13.1
    14 -10 -3 12.3 18.9
    -4 14 -3 -22.7 10.6
    14 -10 -3 45 32.9
    -10 -4 -3 7.3 12.8
    -4 14 -3 30.6 13.2
    14 -10 -3 56.69 35.1
    -4 14 -3 44.9 28.2
    10 4 3 -5.9 12.8
    10 4 3 15.1 15.4
    10 4 3 39.3 16.5
    -14 10 3 61.29 32.9
    10 4 3 20.3 12.8
    -14 10 3 27.7 14.7
    4 -14 3 -4.6 13
    4 -14 3 9.7 17.5
    -14 10 3 54.69 20.7
    11 -10 -3 59.59 27
    -1 11 -3 82.19 19.3
    -1 11 -3 69.19 25.2
    -10 -1 -3 79.59 25.4
    -1 11 -3 70.59 25.7
    11 -10 -3 18.2 14.6
    11 -10 -3 70.29 22.6
    -1 11 -3 76.99 28.4
    11 -10 -3 46.8 27
    1 -11 3 90.59 16.4
    -11 10 3 83.89 34.7
    -11 10 3 52.99 16.8
    10 1 3 78.49 21.3
    -11 10 3 62.79 26
    10 1 3 54.59 17.5
    1 -11 3 75.39 12.8
    10 1 3 74.59 18.8
    -11 10 3 52.89 27.6
    10 1 3 91.59 24.3
    10 1 3 65.79 19.8
    2 8 -3 22.3 11.9
    8 -10 -3 -16.5 11.1
    2 8 -3 15.8 12.1
    8 -10 -3 26.6 21.6
    -10 2 -3 12.5 8.6
    8 -10 -3 15.9 8.5
    8 -10 -3 4.7 12.1
    2 8 -3 8.5 7.3
    2 8 -3 -0.4 11.1
    2 8 -3 10.5 9.8
    2 8 -3 16.9 16.7
    -10 2 -3 12 10.6
    -8 10 3 21.2 14.7
    10 -2 3 0.2 16.2
    -8 10 3 13.7 17.7
    -8 10 3 19.3 9.5
    10 -2 3 25.1 12.4
    10 -2 3 17.3 12.8
    -8 10 3 -5.7 14
    5 5 -3 68.39 18.1
    5 5 -3 14.8 11.4
    5 -10 -3 28.7 18.5
    5 5 -3 49.8 14.8
    -10 5 -3 63.39 20.3
    5 -10 -3 78.69 27.2
    5 -10 -3 70.49 20.9
    -10 5 -3 60.79 21.1
    5 -10 -3 68.19 11.5
    -5 10 3 51.99 17.1
    -5 10 3 63.99 11.2
    -5 10 3 47.5 22.5
    -5 10 3 36.4 17.7
    10 -5 3 62.89 22.8
    10 -5 3 40.8 18.9
    10 -5 3 84.89 23.4
    -10 8 -3 204.38 45.9
    -10 8 -3 96.09 22.7
    -10 8 -3 78.79 23.9
    8 2 -3 123.09 24.6
    2 -10 -3 152.38 32
    2 -10 -3 133.09 26.8
    8 2 -3 125.69 14.2
    -10 8 -3 113.09 22.3
    8 2 -3 138.39 16.2
    8 2 -3 157.68 34
    -2 10 3 129.09 30
    -2 10 3 162.98 41.9
    10 -8 3 73.69 25
    10 -8 3 88.69 18.7
    -8 -2 3 175.98 39.4
    -2 10 3 93.69 24.9
    11 -1 -3 37.5 16.6
    -10 11 -3 36.9 18.2
    -10 11 -3 33.1 17.9
    -10 11 -3 17.7 23.9
    11 -1 -3 0 11.3
    11 -1 -3 7.5 14.3
    -10 11 -3 25.5 23.6
    1 10 3 38.3 20.5
    -11 1 3 18.9 14.9
    1 10 3 28 16.6
    10 -11 3 44.5 24.4
    10 -11 3 10.4 13.6
    -11 1 3 23.9 15.2
    1 10 3 22.7 15.4
    10 -11 3 1.3 19.6
    -10 14 -3 -4.7 18.6
    -10 14 -3 -1.5 18.4
    14 -4 -3 35.1 19.1
    14 -4 -3 6.5 15.1
    -10 14 -3 19.6 15.4
    -10 14 -3 6.6 25.4
    14 -4 -3 18.8 14.2
    10 -14 3 16.1 15.9
    10 -14 3 5.9 19.8
    4 10 3 57.79 21.9
    -14 4 3 29.4 17.6
    4 10 3 21.3 22.4
    -14 4 3 10.3 12.8
    4 10 3 28.9 11.5
    4 10 3 -4.3 13.5
    17 -7 -3 -12.7 17.4
    -10 17 -3 -40.2 35.2
    17 -7 -3 -8.7 18.8
    -10 17 -3 -21.9 26
    -10 17 -3 -18.3 17.4
    -10 17 -3 8.2 16.6
    17 -7 -3 -31.6 20.8
    7 10 3 -8 12.4
    7 10 3 13.6 27.5
    -17 7 3 -2 15.1
    7 10 3 11.3 12.2
    -17 7 3 29.1 12.7
    10 -17 3 3.2 25.8
    10 -17 3 -16 18.6
    7 10 3 23.6 17.6
    7 10 3 11.1 16.4
    20 -10 -3 36.5 30.1
    -10 20 -3 -12.6 14.8
    -10 20 -3 -12.8 31.9
    -10 20 -3 -14.2 39.1
    -20 10 3 -5.8 18.2
    10 10 3 -22.2 14.9
    10 10 3 10.2 27.9
    -20 10 3 -32.1 23
    10 10 3 -0.6 16.8
    -8 19 -3 21.3 16.9
    19 -11 -3 -5.3 27.3
    -8 19 -3 -18 24.6
    -8 19 -3 -15.6 36.6
    -19 11 3 0.3 26.3
    11 8 3 0.3 22.6
    11 8 3 0.1 12.7
    11 8 3 35.4 17.4
    11 8 3 20.5 14.3
    -19 11 3 61.09 25.9
    16 -11 -3 -15.8 21.4
    -5 16 -3 -30.1 16.3
    16 -11 -3 10.1 30
    -5 16 -3 -39 17.1
    16 -11 -3 12.9 26.1
    -5 16 -3 -16.3 26.6
    -5 16 -3 3.8 10.9
    11 5 3 15.1 12
    5 -16 3 -3.7 12.3
    11 5 3 -6.2 9.9
    11 5 3 -12.2 11.8
    -16 11 3 13.4 18.3
    -16 11 3 10.1 23
    11 5 3 -30.6 19.8
    5 -16 3 -19.9 23
    -16 11 3 6.9 16
    -2 13 -3 26.7 20.1
    -2 13 -3 55.99 24.8
    -2 13 -3 32 14.9
    13 -11 -3 28.3 26.2
    13 -11 -3 -23.7 25.2
    -11 -2 -3 53.79 23.1
    -2 13 -3 46.8 38.7
    13 -11 -3 9.4 24.9
    -13 11 3 55.89 23.7
    2 -13 3 27.3 15.4
    11 2 3 41.9 16.5
    -13 11 3 7.8 19.5
    11 2 3 32.9 15.7
    11 2 3 69.19 21.1
    -13 11 3 11.9 18.9
    11 2 3 44.7 18.8
    1 10 -3 -4.7 14.1
    10 -11 -3 8.7 15.6
    10 -11 -3 6 16.2
    -11 1 -3 18.4 15.3
    1 10 -3 -4.1 9.1
    1 10 -3 10 7.8
    10 -11 -3 10.6 9.4
    1 10 -3 -0.1 10.8
    1 10 -3 -2.3 6.7
    -10 11 3 -4.6 9.4
    11 -1 3 -11.3 11.9
    -10 11 3 2.7 12.7
    -10 11 3 0 15.2
    11 -1 3 -10.5 10.7
    11 -1 3 -3.3 6.8
    11 -1 3 1.8 10.2
    11 -1 3 0.1 5.6
    -10 11 3 3.8 6
    -11 4 -3 33.5 16.4
    4 7 -3 28.7 10.1
    4 7 -3 13.1 8.3
    4 7 -3 28.3 19.1
    7 -11 -3 37.2 19.7
    7 -11 -3 39.5 19.6
    7 -11 -3 40.1 12.2
    -11 4 -3 24.2 13.4
    7 -11 -3 13.8 11.1
    4 7 -3 23.7 11.8
    4 7 -3 25.1 11.3
    -11 4 -3 14.1 12.5
    11 -4 3 35.6 19.7
    -7 11 3 19.9 18.8
    11 -4 3 5 9.4
    -7 11 3 16.5 16.1
    -7 11 3 7.7 17.7
    -7 11 3 21.3 10.2
    11 -4 3 6.1 11.7
    -11 7 -3 64.59 22.8
    7 4 -3 81.29 22.4
    -11 7 -3 68.99 14.7
    -11 7 -3 70.59 20.7
    -11 7 -3 64.69 23.1
    4 -11 -3 10.4 14.5
    7 4 -3 70.99 23.6
    4 -11 -3 64.09 17.9
    11 -7 3 38 22.5
    11 -7 3 114.39 29.7
    -4 11 3 84.49 29.7
    -4 11 3 54.69 20.9
    11 -7 3 52.39 17.8
    -4 11 3 76.99 27.7
    10 1 -3 7.6 12.7
    10 1 -3 6.5 6.7
    10 1 -3 -2.5 6.3
    10 1 -3 2 9.5
    -11 10 -3 2.5 8.9
    -11 10 -3 -3.3 9.8
    1 -11 -3 7.2 9.9
    -11 10 -3 2.5 14.3
    -11 10 -3 -21.5 16.2
    -10 -1 3 1.5 11.5
    11 -10 3 12.9 17.5
    -1 11 3 24.9 18.2
    11 -10 3 13 12.8
    -1 11 3 1.9 14.3
    -1 11 3 -0.8 9.1
    11 -10 3 35.6 19.3
    13 -2 -3 0.6 14.5
    -11 13 -3 18.2 18
    -11 13 -3 12.7 15.3
    13 -2 -3 7.5 16.9
    13 -2 -3 6.4 12.1
    -11 13 -3 14.9 24.3
    -11 13 -3 28.7 28.4
    11 -13 3 -14 12.1
    -13 2 3 9.5 11.9
    -13 2 3 16.4 16.8
    11 -13 3 18.1 25.8
    2 11 3 25.1 16.7
    2 11 3 4.1 8.4
    2 11 3 12.2 18.2
    -11 16 -3 22.1 36.7
    16 -5 -3 -4.3 16.5
    16 -5 -3 14 20.8
    -11 16 -3 -13.7 11.1
    -11 16 -3 24.7 32.5
    16 -5 -3 5.8 17.5
    -11 16 -3 15.5 21.3
    5 11 3 44.9 17.3
    11 -16 3 -1.9 29.9
    -16 5 3 1.1 14.5
    5 11 3 1 9.8
    5 11 3 -0.4 17.9
    5 11 3 37.3 21.3
    5 11 3 5.9 10.2
    19 -8 -3 23.6 46.8
    -11 19 -3 -33.2 49.9
    -11 19 -3 -17.5 27.3
    -11 19 -3 -4.1 14.1
    19 -8 -3 17.7 25.9
    -19 8 3 -10.3 14
    8 11 3 -18.3 14.8
    11 -19 3 20.6 47.6
    -19 8 3 21.3 22.3
    8 11 3 19 28.7
    8 11 3 -1.4 15.3
    8 11 3 -5.6 16.2
    -9 21 -3 -39.6 29.4
    -9 21 -3 -63.29 28.9
    21 -12 -3 22.2 43.5
    12 9 3 -15.6 18.5
    -21 12 3 -18.7 20.6
    12 9 3 -27.3 25.8
    -6 18 -3 -5.2 13.6
    18 -12 -3 6.1 21.4
    -6 18 -3 -8.2 19.7
    -6 18 -3 3.1 21.9
    -18 12 3 28.2 23.3
    12 6 3 -19.1 18.8
    -18 12 3 53.59 25.6
    12 6 3 39.5 18.1
    12 6 3 20.1 15.5
    -18 12 3 -18.6 50.29
    -12 -3 -3 17.4 13.1
    -3 15 -3 25.7 28.2
    15 -12 -3 -35.4 30.8
    -3 15 -3 44.4 14.7
    15 -12 -3 -9.3 23.9
    15 -12 -3 -52.39 19.2
    -3 15 -3 30.4 22.7
    -3 15 -3 27.2 24.3
    -15 12 3 5.8 16.8
    12 3 3 19 21
    -15 12 3 23 19.4
    12 3 3 13.6 14.6
    12 3 3 60.49 23.7
    12 3 3 59.89 24.6
    -15 12 3 14 28
    3 -15 3 -2.1 18.3
    0 12 -3 1 10.1
    0 12 -3 1.4 13.5
    12 -12 -3 -27 18.3
    0 12 -3 -2 7
    12 -12 -3 -11.8 17.7
    0 12 -3 16.2 15.6
    -12 0 -3 7 12.3
    0 12 -3 -4.9 9.9
    12 -12 -3 -7 11.2
    -12 12 3 -6.8 19.6
    -12 12 3 -10 12
    12 0 3 2.6 8.3
    12 0 3 -9.1 8.4
    -12 12 3 15.7 15.3
    12 0 3 -11 12.2
    12 0 3 -2.8 8.8
    -12 3 -3 -2.5 8.8
    -12 3 -3 -0.7 10
    9 -12 -3 15.9 17.8
    9 -12 -3 -6.6 11.6
    3 9 -3 10.7 10
    3 9 -3 2.2 8.6
    3 9 -3 14.6 11.8
    3 9 -3 7.1 14.6
    9 -12 -3 -5.6 7.3
    9 -12 -3 -4.5 17.8
    3 9 -3 4.4 7.9
    -9 12 3 7.1 16.2
    12 -3 3 -16.5 11.4
    -9 12 3 -2.3 8.7
    -9 12 3 5 12.9
    12 -3 3 -7.1 10.9
    -9 12 3 20 20.8
    6 -12 -3 105.29 39.3
    6 6 -3 84.19 22.3
    6 6 -3 64.59 19.5
    6 -12 -3 102.39 15.2
    6 -12 -3 128.09 36.2
    6 6 -3 23.1 22.3
    -12 6 -3 131.79 33.4
    -12 6 -3 79.49 24.1
    6 -12 -3 58.19 33.1
    12 -6 3 58.29 24.6
    -6 12 3 75.99 13.2
    -6 12 3 85.69 36.1
    -6 12 3 74.09 33
    -6 12 3 95.39 36.4
    12 -6 3 73.89 31.1
    -12 9 -3 102.09 34.6
    9 3 -3 102.29 25
    -12 9 -3 130.49 25.5
    3 -12 -3 140.99 32.5
    -12 9 -3 92.09 27.1
    9 3 -3 105.29 33.8
    -3 12 3 174.78 43.3
    12 -9 3 150.38 47
    -3 12 3 206.48 51.79
    12 -9 3 262.77 57.69
    -3 12 3 127.39 36.2
    12 0 -3 38.3 17.3
    -12 12 -3 4.4 13.5
    -12 12 -3 36.2 17.6
    12 0 -3 31.7 16
    12 0 -3 19.8 18
    -12 12 -3 -5.9 20.5
    0 12 3 10.7 16.8
    0 12 3 12.5 14.6
    12 -12 3 -37.2 41.4
    0 12 3 36.3 19.1
    12 -12 3 55.99 30.4
    15 -3 -3 19.3 16
    15 -3 -3 7.7 16.5
    -12 15 -3 19.3 15.8
    -12 15 -3 11 12.3
    -12 15 -3 46.8 35.3
    15 -3 -3 -24.8 15.2
    3 12 3 2.7 19.5
    -15 3 3 22.7 16.8
    12 -15 3 -7 24.1
    -15 3 3 4.8 16
    3 12 3 21 16.5
    3 12 3 3.1 17.9
    18 -6 -3 9.6 15.3
    -12 18 -3 -44.3 35
    -12 18 -3 -6.1 13.3
    18 -6 -3 -40.5 26.9
    6 12 3 -21.8 24.8
    6 12 3 -0.5 13.7
    12 -18 3 32 34.4
    -18 6 3 -2.3 17.8
    6 12 3 -13.2 16.1
    -18 6 3 -34.2 16
    6 12 3 -7.6 12.9
    6 12 3 -7.7 10.5
    -12 21 -3 41.1 21.8
    21 -9 -3 71.79 41.8
    -12 21 -3 18 40.8
    -12 21 -3 -60.99 52.49
    9 12 3 40.1 25.7
    9 12 3 4.1 37.6
    -21 9 3 87.39 39.4
    9 12 3 78.39 28.7
    -7 20 -3 -29 28
    -7 20 -3 -18.8 36.6
    20 -13 -3 33.9 44.2
    -20 13 3 -21.8 26.9
    13 7 3 -12 22.2
    -20 13 3 20.5 23.3
    17 -13 -3 -25.4 27.1
    -4 17 -3 -53.39 18.7
    -4 17 -3 4.3 11.5
    -4 17 -3 -4.3 29.5
    -4 17 -3 -12.3 26
    13 4 3 12.1 18.2
    13 4 3 -14.6 20.6
    13 4 3 -1.6 13.4
    -17 13 3 15.5 23.1
    -17 13 3 -0.9 17.7
    -17 13 3 -4.5 38.2
    13 4 3 -1.5 15.5
    14 -13 -3 -32.1 23.4
    -1 14 -3 11.5 10.7
    14 -13 -3 14.4 18.6
    -1 14 -3 -12.7 16.5
    -1 14 -3 3 18.2
    -1 14 -3 15.2 12.6
    -1 14 -3 -2.4 16.1
    -13 -1 -3 11.1 12.6
    -14 13 3 -15.8 16
    13 1 3 13.5 14
    -14 13 3 26.3 20.9
    -14 13 3 2.3 13.7
    13 1 3 16.2 15.5
    13 1 3 -11.7 12.1
    2 11 -3 20.4 22.1
    2 11 -3 61.99 20.2
    2 11 -3 22.4 13.6
    11 -13 -3 49.3 26.6
    2 11 -3 42.2 16.8
    -13 2 -3 22 15.2
    11 -13 -3 32.1 17.5
    2 11 -3 34.6 17.9
    11 -13 -3 40 28.2
    -11 13 3 56.59 23.6
    -11 13 3 28.5 20.4
    -11 13 3 20.7 22.3
    13 -2 3 50.49 24.5
    -11 13 3 53.89 18.9
    13 -2 3 46.8 21.3
    8 -13 -3 46 24.7
    -13 5 -3 36.1 19.6
    -13 5 -3 43.3 19.9
    5 8 -3 52.69 26.5
    8 -13 -3 39.2 12.8
    5 8 -3 34.7 14.6
    5 8 -3 29.6 14
    5 8 -3 50.59 13.2
    5 8 -3 42.3 14.4
    -8 13 3 40.3 18
    -8 13 3 74.79 36.6
    -8 13 3 56.99 14.8
    13 -5 3 53.79 25.4
    13 -5 3 22.6 16.3
    -8 13 3 14.5 16.8
    8 5 -3 18.3 19
    8 5 -3 31.2 16.8
    -13 8 -3 0.8 10
    5 -13 -3 53.49 26.1
    -5 13 3 20.7 23.7
    13 -8 3 38.4 26
    -5 13 3 49.9 29.3
    13 -8 3 42.4 22.3
    -5 13 3 47.1 24.3
    -13 11 -3 71.19 20.6
    2 -13 -3 77.59 24.2
    11 2 -3 112.19 22.6
    -13 11 -3 69.79 34.4
    11 2 -3 76.69 17.9
    -13 11 -3 77.99 26.4
    13 -11 3 34.4 28.6
    -2 13 3 74.89 27.3
    -2 13 3 81.89 29.4
    13 -11 3 55.29 30.6
    -2 13 3 52.19 27
    -13 14 -3 2 11
    14 -1 -3 -2.6 21.1
    -13 14 -3 50.39 31.3
    -13 14 -3 -21.2 8.9
    14 -1 -3 -6 13.6
    14 -1 -3 20.5 17.6
    1 13 3 11 20.9
    1 13 3 20.2 16.4
    1 13 3 12.4 17.5
    13 -14 3 -21 25.3
    -13 17 -3 6.5 19.5
    -13 17 -3 24.5 33.1
    17 -4 -3 0.2 21.9
    17 -4 -3 -11.7 19.1
    -13 17 -3 -4.6 12.5
    17 -4 -3 -28.1 20
    13 -17 3 -14 30.5
    4 13 3 -24.8 15.9
    4 13 3 -24.7 21.8
    -17 4 3 -7.5 15.4
    4 13 3 13.8 18.8
    20 -7 -3 10 29.2
    -13 20 -3 41.3 20.6
    -13 20 -3 -15.4 33
    -13 20 -3 9.8 49.1
    -20 7 3 -1.9 18.1
    7 13 3 0.5 27.9
    7 13 3 7.7 20.9
    7 13 3 4.4 23.3
    19 -14 -3 46 29.5
    -5 19 -3 -1.1 24.8
    -5 19 -3 50.19 33.8
    14 5 3 -7.4 16.6
    -19 14 3 3.3 27
    -19 14 3 -14.6 20.7
    14 5 3 -11.3 24
    -2 16 -3 47.4 29.8
    -2 16 -3 63.19 32.9
    16 -14 -3 105.29 54.99
    -2 16 -3 31.3 32.6
    -2 16 -3 64.69 17.1
    -14 -2 -3 70.49 25.5
    -2 16 -3 73.59 19.4
    -16 14 3 38.3 38.7
    -16 14 3 14.7 26.8
    14 2 3 76.69 27.6
    14 2 3 22.3 17.8
    -16 14 3 76.89 27.5
    14 2 3 32.6 20.2
    1 13 -3 9.7 14.7
    1 13 -3 13.3 17.2
    -14 1 -3 4.5 12.1
    1 13 -3 -15.2 10.2
    1 13 -3 -5.9 9.4
    1 13 -3 -9.8 19.6
    13 -14 -3 -0.5 22.9
    14 -1 3 3.8 14.1
    -13 14 3 1.2 11.6
    -13 14 3 -24.4 16.8
    14 -1 3 1.7 15.1
    -13 14 3 -25.4 20.4
    10 -14 -3 183.88 29
    10 -14 -3 88.49 40.3
    4 10 -3 197.98 34.4
    4 10 -3 158.38 29.5
    -14 4 -3 160.38 40.1
    4 10 -3 191.18 33.6
    4 10 -3 172.08 30.7
    4 10 -3 192.98 51.69
    -10 14 3 149.29 49.99
    -10 14 3 106.19 42.5
    -10 14 3 115.99 39.6
    14 -4 3 113.69 35.9
    14 -4 3 146.49 38.2
    -10 14 3 180.48 29.6
    7 7 -3 12.7 12.3
    7 -14 -3 0.7 17.7
    -14 7 -3 21.6 15
    7 -14 -3 12.1 7.3
    -14 7 -3 4.3 19.3
    7 7 -3 -6.1 9.1
    7 7 -3 14.5 10.3
    -7 14 3 -5.6 14.8
    14 -7 3 9.7 22.8
    14 -7 3 -2.2 15.5
    -7 14 3 13.9 7.7
    -7 14 3 18.7 24.5
    -7 14 3 4.2 23.5
    4 -14 -3 -8.3 16.1
    -14 10 -3 5.6 8.8
    10 4 -3 3.2 17.5
    -14 10 -3 3.3 22
    -14 10 -3 7.1 10.1
    -4 14 3 19.8 23.3
    14 -10 3 27.4 21
    14 -10 3 -43.4 18.6
    -4 14 3 -5 12.3
    -4 14 3 -9.8 16.1
    13 1 -3 21.5 10.6
    13 1 -3 -20.5 14.1
    -14 13 -3 0.4 27
    13 1 -3 -4.7 14.8
    -14 13 -3 1.6 14.9
    -1 14 3 1.8 16.3
    14 -13 3 19.3 16
    -1 14 3 9.8 18.7
    14 -13 3 -10.6 27.1
    -1 14 3 -33 11.9
    -14 16 -3 52.69 27.3
    -14 16 -3 59.89 19.9
    -14 16 -3 52.39 34.3
    16 -2 -3 57.29 25.4
    16 -2 -3 27 23.8
    16 -2 -3 56.19 26
    14 -16 3 22.5 30.8
    2 14 3 35.3 20.1
    2 14 3 57.99 26.3
    2 14 3 -8.1 25.3
    19 -5 -3 -15.3 30.1
    -14 19 -3 43 37.2
    -14 19 -3 14.1 20.3
    -14 19 -3 -30.9 48.3
    19 -5 -3 56.69 30.1
    5 14 3 -0.7 28.4
    5 14 3 37.3 28.2
    5 14 3 -6.3 17.5
    14 -19 3 12 58.49
    -3 18 -3 -13.1 25.5
    -3 18 -3 -9.5 9.9
    18 -15 -3 -17 46.7
    -3 18 -3 38.2 33.9
    -18 15 3 -16.6 49.99
    15 3 3 -6.5 18.7
    -18 15 3 -7.6 28.5
    -18 15 3 3.9 20.4
    15 3 3 15.6 18.8
    0 15 -3 1.9 10.6
    0 15 -3 -31.5 18.7
    15 -15 -3 -9.9 22.9
    0 15 -3 -5.2 23.5
    0 15 -3 -14.7 20.4
    -15 0 -3 -27.8 29.8
    -15 15 3 -7.2 13.6
    15 0 3 5.2 13.4
    -15 15 3 45.2 36.1
    -15 15 3 -30.8 18.8
    15 0 3 14.8 18.4
    3 12 -3 13.5 14.2
    3 12 -3 4.9 14.7
    12 -15 -3 22.6 21.7
    12 -15 -3 14.6 18
    -15 3 -3 -4.3 13.3
    3 12 -3 23.8 16.8
    3 12 -3 8.4 12.5
    3 12 -3 3.9 14
    -12 15 3 24.1 13
    15 -3 3 10 17.1
    -12 15 3 4.1 24.5
    15 -3 3 11.5 20.9
    -12 15 3 -4 14.8
    6 9 -3 -3.4 7.4
    6 9 -3 -2.4 8.1
    -15 6 -3 4.4 17.5
    6 9 -3 7.4 12.5
    -15 6 -3 -3.8 12.1
    9 -15 -3 -26.9 18.1
    6 9 -3 -7.5 10.6
    6 9 -3 2.4 12.1
    9 -15 -3 -1.1 9.6
    15 -6 3 5 17.3
    -9 15 3 -32.8 24.4
    15 -6 3 -12.9 13.1
    -9 15 3 4.3 8.5
    -9 15 3 -32.1 10.4
    -9 15 3 43.4 27.6
    6 -15 -3 -10.2 20.2
    9 6 -3 -1.9 10.3
    -15 9 -3 11.4 13.2
    -15 9 -3 11.4 24.5
    9 6 -3 -8.2 6.1
    -6 15 3 13 23
    -6 15 3 18.6 21.6
    15 -9 3 31.2 25.5
    -6 15 3 -16.3 19.6
    15 -9 3 35.9 29
    -15 12 -3 23.8 20.7
    3 -15 -3 13.6 19.5
    -15 12 -3 18 15.9
    12 3 -3 13.7 10.5
    -15 12 -3 29.5 17.1
    12 3 -3 27.5 13.2
    15 -12 3 31.1 28.5
    -3 15 3 21.1 17.6
    -3 15 3 47.2 31.1
    -3 15 3 3.5 21
    15 -12 3 7.4 28.6
    15 0 -3 21.8 14.1
    15 0 -3 -20.5 14.7
    -15 15 -3 30.1 21.6
    -15 15 -3 10 28.8
    -15 15 -3 25.6 20.6
    15 0 -3 32.6 27.9
    15 -15 3 0.2 20.6
    0 15 3 41.1 22.1
    0 15 3 -1.8 19
    0 15 3 42.1 28.6
    -15 18 -3 -0.7 23.7
    -15 18 -3 -33.4 47
    18 -3 -3 30.5 23.5
    18 -3 -3 -22.7 23.4
    3 15 3 6.6 19.5
    3 15 3 -20.2 19.6
    3 15 3 -23.7 25.8
    15 -18 3 -20 45.5
    20 -16 -3 19.3 32.4
    -4 20 -3 33 38.9
    -4 20 -3 -93.69 33.2
    -20 16 3 -45.8 35.7
    16 4 3 -30.9 21.3
    16 4 3 -2.9 19.2
    -20 16 3 27.1 23.8
    -1 17 -3 11.9 28.8
    17 -16 -3 -59.59 29.8
    -16 -1 -3 -23.9 15.4
    -1 17 -3 41.8 29.1
    -1 17 -3 8.1 11.9
    -1 17 -3 1.2 26.5
    16 1 3 -28 15.1
    -17 16 3 -16.8 27.8
    -17 16 3 7.1 43.7
    -17 16 3 -11.6 15.9
    16 1 3 -22.7 18.1
    2 14 -3 -7.9 17.6
    14 -16 -3 -3.7 19
    2 14 -3 -14.6 25
    2 14 -3 -13.6 11.7
    2 14 -3 -4.8 14
    -16 2 -3 13.4 18.7
    2 14 -3 6.2 16.7
    16 -2 3 27.9 19.2
    -14 16 3 0.9 12.7
    -14 16 3 -22.7 20
    16 -2 3 -27.3 16.1
    -14 16 3 -35 27.1
    -16 5 -3 -3.6 17
    11 -16 -3 -1.8 11.8
    11 -16 -3 -11.4 20.8
    5 11 -3 -13 7.7
    5 11 -3 17.2 14.5
    5 11 -3 -4.1 10.5
    5 11 -3 -5.3 8.9
    5 11 -3 17.7 27.8
    16 -5 3 6.2 18.4
    -11 16 3 -9 15.5
    16 -5 3 20.9 13.4
    -11 16 3 -22.4 19.4
    8 8 -3 -0.6 9.5
    -16 8 -3 -6.3 15.2
    8 -16 -3 -11.5 24
    8 8 -3 4.3 19.3
    -16 8 -3 -1.1 21.9
    16 -8 3 18.3 19.4
    -8 16 3 -1 17.7
    -8 16 3 2.5 36.5
    -8 16 3 -28.3 20.4
    16 -8 3 -0.9 27.1
    11 5 -3 -28.1 13.3
    -16 11 -3 49.2 27.7
    -16 11 -3 6.7 36.5
    5 -16 -3 -10.9 26.2
    -5 16 3 -36.6 23.1
    16 -11 3 -46.9 31.8
    16 -11 3 1.2 21.9
    -5 16 3 18.6 19.2
    14 2 -3 -5 13
    -16 14 -3 23.2 36
    14 2 -3 -9.2 12.2
    -16 14 -3 -7.3 15.1
    -16 14 -3 -24.8 22.8
    -2 16 3 1.4 26.3
    16 -14 3 -11.1 25.4
    -2 16 3 13.9 17.7
    -2 16 3 -25.6 21.5
    -16 17 -3 -0.9 19.8
    -16 17 -3 -45.5 41.5
    -16 17 -3 6.1 28.3
    17 -1 -3 2.9 17.5
    17 -1 -3 -36.2 17.9
    1 16 3 9.1 24.6
    16 -17 3 16.7 44.1
    1 16 3 37.4 37.1
    1 16 3 -10.1 30.4
    -16 20 -3 -113.99 53.09
    -16 20 -3 -34.2 32.1
    -16 20 -3 -12.1 22.8
    20 -4 -3 -9 38.8
    4 16 3 8.2 26.5
    4 16 3 -6.7 31.4
    -2 19 -3 -9.6 26.6
    19 -17 -3 25.8 51.19
    17 2 3 20.1 20.9
    -19 17 3 2.2 18.3
    -19 17 3 -35.8 29.6
    17 2 3 -50.99 22.1
    1 16 -3 -28.7 21.2
    1 16 -3 -11.6 12.2
    1 16 -3 -20.6 24.7
    1 16 -3 -1.4 20.5
    16 -17 -3 67.99 43.3
    -17 1 -3 3.3 16.2
    -16 17 3 -30.9 10.1
    17 -1 3 3.1 21.6
    -16 17 3 -59.09 46.2
    -16 17 3 12.8 30.6
    13 -17 -3 -23.9 30.1
    4 13 -3 -12.6 19.4
    4 13 -3 5.2 11.4
    4 13 -3 14.1 15.7
    4 13 -3 4.9 17
    4 13 -3 -35.8 13.5
    -17 4 -3 15.2 14.7
    -13 17 3 33.5 19.6
    17 -4 3 28.7 26.4
    17 -4 3 9.1 25.7
    -13 17 3 -11.8 29.5
    -13 17 3 -20.9 20.8
    10 -17 -3 -27.4 11
    7 10 -3 -31.4 14.8
    10 -17 -3 -50.69 25.2
    -17 7 -3 -32.7 12.7
    7 10 -3 -15.1 6.9
    7 10 -3 -19.2 10.2
    17 -7 3 2.7 28.1
    -10 17 3 1.6 33
    -10 17 3 -19.2 22.3
    17 -7 3 22.9 31.8
    -10 17 3 -11.6 7.4
    7 -17 -3 -3.1 28.1
    10 7 -3 5.7 13.6
    -17 10 -3 15.7 23.5
    10 7 -3 -8.1 15.4
    -17 10 -3 -37.6 26.9
    17 -10 3 18.1 16.7
    17 -10 3 22.2 35.7
    -7 17 3 19.1 34.6
    -7 17 3 -21.3 19.9
    -7 17 3 -2.4 20.3
    -17 13 -3 9.8 14.9
    -17 13 -3 6.8 37.7
    -17 13 -3 -22.4 16.6
    -17 13 -3 4.2 21.5
    13 4 -3 -11.3 20.3
    -4 17 3 -7.2 21.1
    17 -13 3 134.79 57.79
    -4 17 3 -9.7 26.4
    17 -13 3 -12.7 29.2
    -4 17 3 -4.6 22.8
    -17 16 -3 -14 16.2
    16 1 -3 8.6 18.4
    16 1 -3 26.5 20.1
    -17 16 -3 15.1 27
    -17 16 -3 35.4 46.8
    16 1 -3 -13.8 21.3
    -1 17 3 -50.09 19.7
    -1 17 3 72.59 29.5
    17 -16 3 -21.4 44.9
    -1 17 3 -6.3 25
    19 -2 -3 -39.7 19
    -17 19 -3 61.49 68.69
    19 -2 -3 12 33.6
    -17 19 -3 -16.7 18.6
    -17 19 -3 -37.6 30.2
    17 -19 3 62.69 64.09
    2 17 3 21.5 18.4
    2 17 3 -12.4 26.9
    0 18 -3 15.2 42.5
    0 18 -3 3.6 22
    18 -18 -3 92.19 56.09
    -18 0 -3 12 20.5
    -18 18 3 -6.7 15.4
    18 0 3 36.5 30.5
    -18 18 3 21.8 30.9
    18 0 3 27.6 24.3
    -18 3 -3 20.4 23.3
    3 15 -3 28.9 19.7
    3 15 -3 -10.8 18.4
    15 -18 -3 -82.79 37.6
    3 15 -3 -23.5 23.3
    18 -3 3 1.4 31.5
    -15 18 3 24.3 19
    -15 18 3 -30.6 25.4
    18 -3 3 55.19 30.1
    -15 18 3 -22.9 39.9
    6 12 -3 0 14.2
    6 12 -3 -7.9 19.6
    12 -18 -3 3.3 36.1
    6 12 -3 8.9 14.5
    -18 6 -3 -6.2 19.8
    -12 18 3 -1.4 31.5
    -12 18 3 -8.5 12
    18 -6 3 48.4 27.1
    -12 18 3 -2.7 25.2
    9 9 -3 -14.7 12.3
    -18 9 -3 42.3 30.6
    -18 9 -3 27.1 38.7
    -9 18 3 6.3 23
    18 -9 3 -16 22.3
    -9 18 3 -34.7 43.1
    18 -9 3 32.6 40.9
    -9 18 3 -12.1 26.9
    12 6 -3 -9.1 20.5
    -18 12 -3 5.9 18.3
    12 6 -3 7.2 19.3
    -18 12 -3 -29.5 41
    -6 18 3 0.9 25.7
    -6 18 3 19.9 33.1
    -6 18 3 -58.99 52.19
    15 3 -3 9.4 10.6
    -18 15 -3 47 22.6
    -18 15 -3 24 22.1
    15 3 -3 -36.2 19.2
    15 3 -3 -32.6 12.5
    -18 15 -3 17.2 40.8
    18 -15 3 41.5 43.5
    -3 18 3 3.5 24.7
    18 0 -3 -49.3 22.9
    -18 18 -3 -3.2 26.9
    18 0 -3 45.7 24
    18 0 -3 -5.9 25.8
    -18 18 -3 -20.4 21.6
    -18 18 -3 168.48 95.19
    0 18 3 -53.59 26.6
    18 -18 3 9.6 49.3
    0 18 3 -47.3 21.1
    -19 2 -3 24.2 16.2
    2 17 -3 -34.3 35.2
    2 17 -3 -7 28.8
    17 -19 -3 10.1 65.89
    2 17 -3 -35.7 23.6
    -17 19 3 39.6 23.7
    -17 19 3 31.7 85.69
    -17 19 3 33.6 37.3
    5 14 -3 27.6 19
    5 14 -3 -15.3 27.5
    5 14 -3 28.9 20.1
    14 -19 -3 140.69 72.99
    5 14 -3 -11.3 17.6
    -19 5 -3 -10 15.1
    19 -5 3 -7.5 17.5
    -14 19 3 66.19 37.7
    -14 19 3 -72.29 32.2
    19 -5 3 10.8 37.1
    -14 19 3 -15.8 14.1
    8 11 -3 54.09 36.7
    11 -19 -3 -16.1 48.4
    -19 8 -3 -11.8 19.9
    8 11 -3 17.9 16
    -11 19 3 33.6 25.5
    19 -8 3 36.8 31.3
    -11 19 3 -33.8 36.4
    -19 11 -3 -9.8 15.8
    11 8 -3 -53.99 16.5
    11 8 -3 -0.7 22.1
    -8 19 3 -45.5 25.7
    -8 19 3 24.3 32.8
    19 -11 3 -6.1 28.8
    -19 14 -3 -4.9 16.7
    14 5 -3 -4 18.4
    14 5 -3 26.4 21
    -5 19 3 52.69 43.5
    19 -14 3 9.2 32.7
    -5 19 3 12.3 34.9
    17 2 -3 -10.2 15.5
    17 2 -3 -12.3 15.2
    -19 17 -3 9.5 24
    -19 17 -3 -39.8 33.2
    17 2 -3 -34 24.3
    19 -17 3 3.5 55.19
    -2 19 3 -75.39 27.2
    4 16 -3 27.8 27.6
    -20 4 -3 -4.5 24.9
    4 16 -3 -26.2 50.39
    4 16 -3 58.29 41
    -16 20 3 -26.8 31.7
    20 -4 3 0.3 29.6
    -16 20 3 -31.4 16.6
    -16 20 3 -23.6 63.99
    7 13 -3 0.6 18.8
    7 13 -3 -2.8 20.6
    7 13 -3 -13.5 29.7
    -20 7 -3 40.4 28.1
    20 -7 3 0.7 26.2
    -13 20 3 82.89 41.4
    -13 20 3 -56.79 43.4
    10 10 -3 185.88 61.09
    10 10 -3 12.4 22.7
    -20 10 -3 18.7 25.8
    -10 20 3 17 34.2
    -10 20 3 11.4 36.6
    20 -10 3 33.5 36.8
    -20 13 -3 14.4 26.8
    13 7 -3 -9 18.3
    13 7 -3 58.29 32.6
    -7 20 3 0.7 44.3
    20 -13 3 -6.4 33.8
    -7 20 3 -12 23.1
    16 4 -3 4.1 21.7
    -20 16 -3 -25.4 22.4
    20 -16 3 -58.89 40.6
    -4 20 3 -23.6 27.6
    -4 20 3 -42.2 30.1
    -21 9 -3 -10.2 17.6
    9 12 -3 8.8 21.4
    21 -9 3 -30.2 36.7
    -12 21 3 -81.49 43.5
    -12 21 3 24.1 43.7
    12 9 -3 -38.9 14.9
    12 9 -3 -4.6 26.8
    -21 12 -3 -20.9 33.5
    21 -12 3 -4.3 31.4
    -9 21 3 0 42.1
    -9 21 3 -29.9 55.29
    1 -1 -4 3228.28 89.79
    1 -1 -4 3365.46 89.19
    0 1 -4 3390.66 87.99
    1 -1 -4 3248.77 87.39
    0 1 -4 3369.36 73.89
    1 -1 -4 3451.95 69.19
    -1 0 -4 3297.17 91.39
    -1 0 -4 3296.17 70.19
    0 1 -4 3282.97 89.39
    0 1 -4 3138.49 84.99
    -1 0 -4 3196.78 96.49
    -1 0 -4 3286.17 77.79
    -1 1 4 3345.87 89.19
    0 -1 4 3462.25 89.29
    0 -1 4 3348.57 85.59
    1 0 4 3423.36 70.59
    1 0 4 3355.76 79.49
    -1 1 4 3492.85 89.79
    1 0 4 3275.07 88.89
    1 0 4 3265.77 91.79
    0 -1 4 3305.67 88.29
    -1 1 4 3307.37 68.09
    -2 -1 -4 3223.18 89.39
    -1 3 -4 3349.86 79.19
    -1 3 -4 3145.09 93.69
    -1 3 -4 3278.67 94.29
    -2 -1 -4 3305.87 79.89
    -2 -1 -4 3216.28 70.99
    3 -2 -4 3306.17 96.29
    3 -2 -4 3298.67 96.89
    3 -2 -4 3313.07 76.49
    -1 3 -4 3226.98 94.59
    3 -2 -4 3246.08 97.19
    2 1 4 3235.38 93.69
    1 -3 4 3230.88 93.29
    1 -3 4 3347.27 78.69
    -3 2 4 3082.59 94.99
    2 1 4 3397.96 81.99
    1 -3 4 3220.08 95.69
    2 1 4 3233.78 90.89
    -3 2 4 3301.17 93.09
    2 1 4 3393.16 72.19
    1 -3 4 3147.19 90.49
    -3 2 4 3299.47 96.89
    -2 2 -4 6897.21 131.19
    -2 2 -4 6778.32 151.18
    2 0 -4 6663.43 140.29
    0 -2 -4 6914.21 145.79
    -2 2 -4 6879.41 153.98
    2 0 -4 6899.41 150.18
    0 -2 -4 6717.33 147.19
    0 -2 -4 6902.61 143.69
    2 0 -4 6939.51 138.19
    -2 2 -4 6658.73 127.69
    0 -2 -4 6935.21 109.79
    2 -2 4 7006.1 132.29
    0 2 4 6754.12 149.79
    0 2 4 6796.22 145.99
    2 -2 4 6739.83 150.48
    -2 0 4 6910.41 132.89
    0 2 4 6970.3 145.59
    2 -2 4 6758.42 153.48
    2 -2 4 6975 128.29
    0 2 4 6838.12 109.09
    -2 5 -4 3364.26 86.79
    5 -3 -4 3541.95 91.29
    -3 -2 -4 3270.17 83.69
    -2 5 -4 3408.06 111.49
    5 -3 -4 3339.37 110.79
    5 -3 -4 3296.47 105.59
    -3 -2 -4 3379.16 93.49
    -3 -2 -4 3442.66 80.49
    -2 5 -4 3303.67 111.09
    5 -3 -4 3468.75 110.79
    -2 5 -4 3423.56 110.09
    -3 -2 -4 3432.26 86.49
    -5 3 4 3307.57 89.39
    -5 3 4 3439.06 107.69
    -5 3 4 3430.16 108.49
    3 2 4 3480.15 100.39
    3 2 4 3383.76 97.39
    3 2 4 3448.95 94.29
    2 -5 4 3447.05 107.39
    3 2 4 3470.35 79.29
    2 -5 4 3490.45 86.89
    2 -5 4 3389.66 105.39
    -5 3 4 3379.76 104.59
    2 -3 -4 1610.04 40.1
    1 2 -4 1498.75 49.6
    2 -3 -4 1502.95 63.19
    2 -3 -4 1572.94 64.89
    -3 1 -4 1477.95 60.99
    -3 1 -4 1487.65 62.59
    1 2 -4 1501.15 53.59
    2 -3 -4 1544.05 39.9
    1 2 -4 1464.75 52.29
    1 2 -4 1390.16 61.89
    2 -3 -4 1419.26 63.79
    -3 1 -4 1504.25 39.5
    -3 1 -4 1407.76 48.4
    -1 -2 4 1471.95 63.59
    3 -1 4 1561.64 50.29
    3 -1 4 1442.46 63.09
    -2 3 4 1432.86 64.59
    3 -1 4 1476.25 62.19
    -1 -2 4 1492.85 47.1
    -2 3 4 1429.76 61.89
    -1 -2 4 1473.05 48.4
    -2 3 4 1419.36 61.59
    3 -1 4 1508.15 40.4
    -1 -2 4 1491.25 48.5
    4 -1 -4 3639.04 91.59
    -1 -3 -4 3701.33 68.89
    -3 4 -4 3843.92 100.99
    -1 -3 -4 3627.24 96.59
    -3 4 -4 3782.72 117.49
    4 -1 -4 3717.83 109.09
    4 -1 -4 3636.04 99.09
    4 -1 -4 3790.92 102.19
    -1 -3 -4 3768.22 105.19
    -1 -3 -4 3834.62 100.59
    -3 4 -4 3755.62 91.89
    -3 4 -4 3616.44 114.79
    3 -4 4 3719.43 114.49
    1 3 4 3789.32 106.59
    -4 1 4 3466.05 93.09
    -4 1 4 3853.31 93.49
    1 3 4 3692.73 67.99
    3 -4 4 3922.71 92.39
    1 3 4 3575.64 104.19
    1 3 4 3606.44 101.59
    -4 1 4 3674.83 109.09
    7 -4 -4 5865.21 141.79
    -4 -3 -4 5930.61 125.59
    7 -4 -4 5901.71 157.78
    -3 7 -4 5864.31 132.29
    -3 7 -4 5915.61 172.38
    -3 7 -4 6075.99 177.08
    7 -4 -4 5907.91 170.18
    -3 7 -4 5762.42 166.38
    7 -4 -4 5777.82 167.88
    3 -7 4 6195.78 165.08
    4 3 4 5870.71 123.49
    4 3 4 6075.59 143.09
    3 -7 4 6090.39 166.48
    4 3 4 5922.11 143.89
    3 -7 4 6015.5 131.49
    4 3 4 5731.03 147.99
    -7 4 4 5803.92 157.08
    -7 4 4 5874.61 143.09
    -7 4 4 5633.74 157.98
    4 -4 -4 2111.09 59.89
    4 -4 -4 2138.79 83.19
    0 4 -4 2066.89 63.19
    -4 0 -4 2116.39 70.49
    4 -4 -4 2141.09 87.09
    0 4 -4 2088.69 84.29
    0 4 -4 2159.48 74.29
    -4 0 -4 2141.99 53.19
    0 4 -4 1977.2 71.99
    -4 0 -4 2126.49 65.49
    0 -4 4 2098.19 62.79
    0 -4 4 2136.49 66.09
    4 0 4 2064.39 76.69
    4 0 4 2134.49 79.79
    4 0 4 2117.29 64.29
    -4 4 4 2112.79 87.09
    4 0 4 2162.68 53.59
    -4 4 4 2305.47 87.29
    0 -4 4 2228.28 88.59
    -4 4 4 2084.69 59.69
    -4 4 4 2129.69 83.29
    -4 3 -4 9062.79 202.98
    -4 3 -4 8901.41 172.08
    3 1 -4 9384.96 199.08
    1 -4 -4 9505.15 200.78
    3 1 -4 9516.15 174.58
    1 -4 -4 9636.24 197.88
    -4 3 -4 9415.76 204.18
    3 1 -4 9201.88 165.08
    1 -4 -4 9347.46 194.68
    -4 3 -4 9333.27 157.18
    3 1 -4 9483.05 169.28
    -3 -1 4 9345.87 142.29
    -1 4 4 9307.37 201.08
    -1 4 4 9403.06 197.28
    -3 -1 4 9452.65 140.79
    -3 -1 4 9131.99 198.78
    4 -3 4 9247.07 173.68
    4 -3 4 9348.36 206.08
    4 -3 4 9221.18 208.08
    -1 4 4 8843.32 198.18
    -2 -4 -4 2424.16 57.29
    6 -2 -4 2222.78 77.79
    -2 -4 -4 2325.87 69.99
    6 -2 -4 2439.46 88.99
    6 -2 -4 2427.36 91.89
    -4 6 -4 2480.35 90.19
    -4 6 -4 2371.06 101.59
    -4 6 -4 2427.56 104.39
    -2 -4 -4 2432.26 70.29
    -4 6 -4 2299.77 74.29
    -2 -4 -4 2504.35 93.19
    -4 6 -4 2428.66 90.79
    6 -2 -4 2450.65 88.79
    4 -6 4 2336.17 99.59
    2 4 4 2294.57 90.29
    -6 2 4 2494.75 81.79
    2 4 4 2374.26 55.69
    -6 2 4 2340.47 81.09
    4 -6 4 2426.76 100.09
    2 4 4 2456.65 84.99
    -6 2 4 2503.15 93.29
    4 -6 4 2388.16 75.69
    2 4 4 2419.26 85.39
    -6 2 4 2309.27 75.89
    -4 9 -4 1967.5 108.99
    -4 9 -4 2299.77 78.89
    9 -5 -4 2330.77 90.89
    -4 9 -4 2153.58 106.49
    -4 9 -4 2262.67 111.49
    9 -5 -4 2285.47 110.69
    9 -5 -4 2387.76 100.29
    -4 9 -4 2162.28 108.49
    9 -5 -4 2237.58 109.69
    -5 -4 -4 2292.67 75.29
    5 4 4 2294.07 96.59
    -9 5 4 2246.18 101.29
    4 -9 4 2158.48 102.29
    -9 5 4 2399.46 100.69
    4 -9 4 2412.06 107.59
    5 4 4 2370.76 75.79
    5 4 4 2378.16 86.79
    -9 5 4 2189.58 90.09
    4 -9 4 2202.18 76.59
    -9 5 4 2284.37 98.69
    5 4 4 2390.26 86.09
    6 -5 -4 5198.38 159.68
    6 -5 -4 5507.55 153.38
    6 -5 -4 5186.78 161.18
    -1 6 -4 5549.14 150.88
    -1 6 -4 5380.46 120.19
    -1 6 -4 5435.36 161.48
    -5 -1 -4 5615.64 114.39
    -1 6 -4 5625.94 147.09
    -5 -1 -4 5367.06 114.19
    -5 -1 -4 5207.48 123.79
    5 1 4 5395.16 136.59
    5 1 4 5389.46 139.79
    1 -6 4 5554.64 120.49
    1 -6 4 5344.17 132.79
    -6 5 4 5380.16 124.99
    5 1 4 5400.96 118.19
    -6 5 4 5183.08 150.48
    -6 5 4 5452.35 156.18
    -6 5 4 5260.87 161.08
    1 -6 4 5395.56 133.29
    -5 2 -4 5635.34 144.29
    2 3 -4 5631.34 115.79
    3 -5 -4 5477.05 98.89
    2 3 -4 5787.22 118.49
    -5 2 -4 5460.65 126.59
    3 -5 -4 5777.92 156.68
    -5 2 -4 5640.14 145.29
    2 3 -4 5467.05 121.49
    5 -2 4 5524.15 148.99
    -3 5 4 5408.46 151.48
    -2 -3 4 5701.03 156.28
    5 -2 4 5631.84 151.98
    -3 5 4 5671.23 153.68
    -3 5 4 5763.92 159.28
    -5 5 -4 7193.58 192.08
    5 0 -4 7325.97 177.68
    -5 5 -4 7294.37 192.28
    5 0 -4 7173.18 157.08
    5 0 -4 7461.15 150.68
    0 -5 -4 7615.74 185.48
    5 0 -4 7468.35 152.78
    -5 5 -4 7170.78 155.48
    -5 5 -4 7463.45 154.48
    0 -5 -4 7461.15 164.88
    0 -5 -4 7597.34 168.98
    -5 5 -4 7381.26 153.38
    5 -5 4 6988.8 190.88
    0 5 4 7248.17 183.48
    -5 0 4 7541.05 180.88
    5 -5 4 7354.36 155.78
    0 5 4 7187.28 172.08
    5 -5 4 7542.05 194.08
    0 5 4 7417.96 179.18
    8 -3 -4 2470.15 102.39
    8 -3 -4 2586.44 104.09
    -5 8 -4 2519.25 106.39
    -5 8 -4 2366.46 117.19
    -5 8 -4 2496.35 83.39
    8 -3 -4 2443.86 98.59
    -5 8 -4 2298.77 101.19
    -5 8 -4 2442.16 116.19
    -3 -5 -4 2548.95 66.79
    8 -3 -4 2542.75 92.39
    5 -8 4 2434.06 111.19
    -8 3 4 2588.84 94.79
    -8 3 4 2645.24 102.49
    3 5 4 2347.86 86.79
    5 -8 4 2642.44 116.79
    5 -8 4 2514.05 82.39
    3 5 4 2547.55 91.99
    3 5 4 2556.14 106.19
    -8 3 4 2554.14 91.09
    -8 3 4 2419.06 85.59
    3 5 4 2549.15 65.99
    11 -6 -4 2475.45 104.79
    -5 11 -4 2550.04 130.99
    11 -6 -4 2763.02 133.69
    -6 -5 -4 2561.14 88.19
    -5 11 -4 2869.31 139.09
    11 -6 -4 2640.84 113.19
    -5 11 -4 2599.14 129.69
    -5 11 -4 2661.93 91.69
    11 -6 -4 2661.13 132.29
    -5 11 -4 2607.34 137.29
    6 5 4 2483.95 110.79
    6 5 4 2902.11 120.49
    5 -11 4 2613.64 88.99
    -11 6 4 2604.14 109.59
    6 5 4 2704.03 99.09
    -11 6 4 2672.03 113.39
    6 5 4 2663.63 96.59
    5 -11 4 2653.93 123.99
    -11 6 4 2720.13 120.29
    6 5 4 2629.84 87.69
    8 -6 -4 1732.43 85.69
    8 -6 -4 1729.43 96.29
    8 -6 -4 1690.63 71.49
    -2 8 -4 1773.42 91.39
    8 -6 -4 1748.93 97.89
    -2 8 -4 1609.04 62.69
    -6 -2 -4 1743.83 69.19
    -2 8 -4 1759.82 97.59
    -2 8 -4 1631.24 91.29
    -2 8 -4 1782.52 88.39
    6 2 4 1807.12 71.19
    2 -8 4 1772.82 78.89
    2 -8 4 1689.83 76.49
    6 2 4 1730.93 69.39
    -8 6 4 1713.23 72.79
    -8 6 4 1746.73 85.89
    6 2 4 1807.42 73.89
    6 2 4 1756.42 68.29
    -8 6 4 1630.24 86.99
    -8 6 4 1508.75 103.59
    6 2 4 1704.33 73.49
    2 -8 4 1742.73 63.19
    5 -6 -4 7715.93 206.78
    5 -6 -4 7876.41 206.28
    5 -6 -4 7795.22 147.39
    -6 1 -4 7858.61 170.28
    1 5 -4 7603.54 164.48
    1 5 -4 7902.41 157.98
    -6 1 -4 7606.94 166.98
    5 -6 -4 7539.45 192.88
    1 5 -4 7794.22 200.78
    -6 1 -4 7699.63 172.18
    -5 6 4 7678.23 196.18
    -1 -5 4 8227.98 174.88
    -5 6 4 7822.62 146.79
    -5 6 4 7543.65 198.88
    6 -1 4 7691.53 187.38
    6 -1 4 7826.72 166.08
    -5 6 4 7580.64 205.28
    6 -1 4 8002.1 187.88
    4 2 -4 3351.66 78.79
    4 2 -4 3355.46 76.09
    -6 4 -4 3355.66 99.09
    -6 4 -4 3386.76 71.29
    4 2 -4 3406.36 95.39
    2 -6 -4 3521.25 118.29
    2 -6 -4 3381.96 113.79
    4 2 -4 3270.47 116.39
    -6 4 -4 3359.26 119.79
    -6 4 -4 3377.86 71.49
    -6 4 -4 3330.07 119.29
    2 -6 -4 3427.26 121.49
    -2 6 4 3285.47 119.79
    -2 6 4 3395.16 121.59
    -2 6 4 3212.38 114.69
    6 -4 4 3341.57 98.09
    6 -4 4 3466.55 123.99
    -4 -2 4 3555.84 119.99
    -6 7 -4 2696.43 121.69
    7 -1 -4 2797.12 93.79
    -6 7 -4 2739.03 90.09
    -6 7 -4 2705.13 96.69
    -1 -6 -4 2844.82 85.49
    -1 -6 -4 2805.92 86.29
    7 -1 -4 2671.03 104.19
    7 -1 -4 2824.22 95.09
    7 -1 -4 2793.92 93.09
    -1 -6 -4 2647.73 110.89
    -6 7 -4 2659.73 97.29
    -6 7 -4 2833.72 122.29
    6 -7 4 2809.32 121.79
    6 -7 4 2824.32 122.89
    -7 1 4 2768.82 105.79
    -7 1 4 2609.94 93.39
    6 -7 4 2823.62 90.29
    1 6 4 2603.74 100.89
    1 6 4 2703.83 112.79
    10 -4 -4 1440.66 78.69
    10 -4 -4 1760.62 107.59
    10 -4 -4 1421.16 85.49
    -6 10 -4 1465.75 89.69
    -6 10 -4 1476.25 100.19
    10 -4 -4 1427.46 86.49
    -6 10 -4 1470.45 67.29
    4 6 4 1331.67 69.29
    4 6 4 1513.35 72.29
    -10 4 4 1363.66 68.69
    6 -10 4 1331.67 89.49
    6 -10 4 1413.86 64.99
    6 -10 4 1396.56 90.89
    4 6 4 1459.25 53.49
    4 6 4 1434.76 85.69
    -10 4 4 1549.14 74.89
    -10 4 4 1437.16 78.09
    -10 4 4 1347.47 74.59
    13 -7 -4 2231.98 131.59
    -6 13 -4 2408.06 139.69
    -6 13 -4 2179.48 138.69
    -6 13 -4 2340.87 89.69
    13 -7 -4 2109.09 129.69
    -6 13 -4 2364.06 138.09
    13 -7 -4 2171.88 105.99
    6 -13 4 2174.28 84.59
    7 6 4 2182.18 91.49
    -13 7 4 2293.77 117.69
    7 6 4 2242.28 116.29
    -13 7 4 2155.38 108.89
    7 6 4 2396.66 119.99
    -13 7 4 2383.76 110.39
    7 6 4 2226.78 85.89
    7 6 4 2411.86 96.99
    10 -7 -4 1708.73 106.39
    -7 -3 -4 1673.73 73.69
    -3 10 -4 1690.73 67.79
    -3 10 -4 1654.73 96.39
    -3 10 -4 1764.32 107.99
    10 -7 -4 1720.63 79.79
    -3 10 -4 1670.73 101.19
    10 -7 -4 1657.03 89.09
    10 -7 -4 1714.43 105.09
    -10 7 4 1677.53 82.09
    3 -10 4 1693.03 85.59
    -10 7 4 1685.93 100.19
    7 3 4 1784.92 78.09
    7 3 4 1722.23 79.79
    -10 7 4 1900.71 94.99
    7 3 4 1779.32 81.29
    3 -10 4 1645.14 86.29
    7 3 4 1731.53 73.29
    7 3 4 1751.82 75.99
    -10 7 4 1790.12 102.99
    3 -10 4 1645.54 65.29
    0 7 -4 1926.41 99.49
    0 7 -4 1930.01 83.69
    0 7 -4 1797.42 65.49
    7 -7 -4 1741.93 97.59
    -7 0 -4 1870.21 58.59
    7 -7 -4 1745.03 87.99
    0 7 -4 1847.32 80.19
    -7 0 -4 1783.82 57.89
    7 -7 -4 1670.33 65.09
    7 -7 -4 1942.61 103.19
    -7 0 -4 1895.01 76.59
    7 0 4 1830.82 54.39
    -7 7 4 1804.52 98.29
    7 0 4 1776.82 72.59
    -7 7 4 1696.93 65.39
    0 -7 4 1810.22 57.69
    -7 7 4 1899.61 96.19
    0 -7 4 1771.62 57.49
    7 0 4 1793.92 53.59
    7 0 4 1745.93 80.59
    7 0 4 1692.33 77.09
    0 -7 4 1682.53 62.99
    -7 7 4 1838.92 90.89
    3 4 -4 3497.25 83.29
    3 4 -4 3578.14 84.39
    4 -7 -4 3466.95 130.29
    -7 3 -4 3352.26 117.19
    -7 3 -4 3308.97 104.99
    4 -7 -4 3575.44 73.59
    3 4 -4 3533.85 127.69
    4 -7 -4 3613.44 130.59
    3 4 -4 3509.75 98.49
    4 -7 -4 3503.35 128.89
    -4 7 4 3556.34 136.39
    7 -3 4 3301.27 102.79
    -4 7 4 3266.07 126.19
    -3 -4 4 3420.36 128.89
    -4 7 4 3475.15 72.49
    -4 7 4 3773.32 134.49
    7 -3 4 3451.75 124.69
    7 -3 4 3455.25 128.09
    -7 6 -4 3104.09 89.39
    -7 6 -4 3178.58 129.09
    1 -7 -4 3282.37 109.29
    6 1 -4 3256.97 84.19
    -7 6 -4 3175.68 102.39
    6 1 -4 3230.98 85.39
    1 -7 -4 3230.18 111.69
    6 1 -4 3166.48 117.29
    1 -7 -4 3235.18 126.99
    6 1 -4 3305.97 102.19
    -7 6 -4 3298.67 132.09
    -7 6 -4 3258.57 90.89
    -1 7 4 3308.67 129.29
    -1 7 4 3199.28 122.09
    -6 -1 4 3154.48 116.99
    7 -6 4 3187.58 100.69
    7 -6 4 3137.89 130.69
    -1 7 4 3307.27 119.89
    7 -6 4 3203.88 132.39
    -7 9 -4 2885.21 115.19
    9 -2 -4 2862.21 109.49
    9 -2 -4 2785.12 111.79
    -7 9 -4 2729.43 133.29
    9 -2 -4 2797.02 115.19
    -7 9 -4 2828.32 138.39
    9 -2 -4 2809.12 105.29
    -7 9 -4 2823.82 98.19
    7 -9 4 2810.12 133.49
    2 7 4 2829.12 106.79
    -9 2 4 2879.91 113.39
    2 7 4 2811.22 61.29
    2 7 4 2735.03 60.89
    7 -9 4 2791.72 132.79
    2 7 4 2841.22 112.99
    2 7 4 2718.03 123.69
    7 -9 4 3012.3 98.79
    -9 2 4 2695.13 105.79
    -7 12 -4 1815.42 79.69
    12 -5 -4 1672.13 90.09
    -7 12 -4 1577.54 115.19
    12 -5 -4 1603.24 101.59
    -7 12 -4 1783.12 108.79
    -7 12 -4 1538.85 103.09
    12 -5 -4 1632.54 101.79
    -12 5 4 1734.43 90.89
    7 -12 4 1620.84 73.69
    5 7 4 1724.33 81.89
    5 7 4 1602.84 62.59
    -12 5 4 1683.83 91.49
    7 -12 4 1586.24 106.09
    5 7 4 1745.53 104.39
    -12 5 4 1604.64 85.69
    5 7 4 1685.23 81.79
    15 -8 -4 414.96 65.09
    15 -8 -4 551.34 88.39
    -7 15 -4 521.35 44.9
    -7 15 -4 473.35 81.79
    -7 15 -4 385.26 68.49
    15 -8 -4 480.15 62.89
    -15 8 4 572.84 80.79
    -15 8 4 552.44 59.99
    7 -15 4 460.05 40.7
    8 7 4 456.95 41.8
    8 7 4 573.24 66.09
    8 7 4 481.95 44.7
    -15 8 4 427.46 65.99
    8 7 4 534.65 46.4
    7 -15 4 530.55 79.99
    -4 12 -4 2231.78 83.49
    12 -8 -4 2606.74 143.99
    -4 12 -4 2233.78 130.09
    12 -8 -4 2403.86 105.79
    12 -8 -4 2174.88 107.49
    -4 12 -4 2484.45 139.69
    12 -8 -4 2383.36 137.79
    -4 12 -4 2173.58 124.79
    4 -12 4 2112.39 106.99
    8 4 4 2327.87 104.29
    8 4 4 2441.66 94.89
    -12 8 4 2267.17 110.59
    8 4 4 2360.96 92.79
    8 4 4 2276.27 93.89
    8 4 4 2299.17 104.29
    -12 8 4 2532.85 110.29
    4 -12 4 2387.76 84.09
    9 -8 -4 1766.82 107.29
    9 -8 -4 1528.95 101.29
    -8 -1 -4 1727.73 78.49
    -1 9 -4 1803.32 68.19
    9 -8 -4 1587.64 89.19
    -1 9 -4 1763.12 104.59
    -1 9 -4 1675.73 91.09
    -1 9 -4 1689.03 104.99
    -1 9 -4 1647.84 102.59
    9 -8 -4 1678.23 73.59
    1 -9 4 1724.63 65.49
    8 1 4 1743.23 66.29
    8 1 4 1758.12 65.79
    -9 8 4 1711.93 99.69
    -9 8 4 1669.03 102.99
    1 -9 4 1739.13 71.89
    8 1 4 1803.62 82.99
    -9 8 4 1745.23 93.89
    8 1 4 1665.73 74.79
    -9 8 4 1804.82 76.89
    1 -9 4 1748.33 70.29
    8 1 4 1804.62 81.99
    2 6 -4 1382.86 83.49
    -8 2 -4 1343.57 64.99
    6 -8 -4 1278.77 79.39
    -8 2 -4 1246.28 64.69
    6 -8 -4 1272.87 83.89
    2 6 -4 1333.87 58.09
    -8 2 -4 1313.87 64.99
    2 6 -4 1347.87 58.89
    2 6 -4 1229.38 55.39
    6 -8 -4 1353.16 50.49
    6 -8 -4 1365.06 86.79
    -6 8 4 1248.68 85.79
    8 -2 4 1354.46 76.29
    8 -2 4 1339.17 77.89
    -6 8 4 1324.07 80.89
    -6 8 4 1367.36 51.09
    8 -2 4 1232.88 62.49
    -6 8 4 1260.27 83.49
    -8 5 -4 1354.26 80.29
    5 3 -4 1354.06 62.39
    3 -8 -4 1506.55 87.49
    5 3 -4 1428.16 41.7
    3 -8 -4 1374.96 77.89
    -8 5 -4 1312.87 79.09
    -8 5 -4 1343.47 67.29
    3 -8 -4 1429.16 80.29
    5 3 -4 1346.47 78.89
    -3 8 4 1374.76 83.99
    -3 8 4 1239.18 80.19
    -5 -3 4 1320.37 79.49
    8 -5 4 1488.85 88.09
    8 -5 4 1397.56 66.59
    8 -5 4 1460.85 88.49
    -3 8 4 1426.16 83.09
    0 -8 -4 1127.09 58.29
    -8 8 -4 1193.78 84.59
    -8 8 -4 1226.18 63.39
    8 0 -4 1162.38 56.99
    8 0 -4 1144.59 56.29
    8 0 -4 1127.89 63.39
    8 0 -4 1115.09 70.69
    0 -8 -4 1087.79 77.99
    -8 8 -4 1188.68 63.39
    -8 8 -4 1231.98 86.69
    0 -8 -4 1055.19 56.99
    0 8 4 1215.08 75.09
    8 -8 4 1053.09 83.09
    -8 0 4 1210.58 72.89
    8 -8 4 1208.68 63.49
    0 8 4 1217.28 73.59
    0 8 4 964.9 82.99
    -8 11 -4 1848.52 123.09
    11 -3 -4 1744.53 94.79
    -8 11 -4 1656.13 99.19
    11 -3 -4 1792.72 92.39
    11 -3 -4 1733.03 89.39
    -8 11 -4 1721.33 115.09
    11 -3 -4 1820.22 96.99
    -8 11 -4 1756.72 110.69
    3 8 4 1808.52 52.69
    3 8 4 1706.03 52.29
    -11 3 4 1705.93 90.69
    3 8 4 1784.42 107.19
    -11 3 4 1669.63 88.29
    3 8 4 1676.73 86.59
    8 -11 4 1750.12 78.89
    8 -11 4 1752.52 112.99
    3 8 4 1733.43 85.19
    14 -6 -4 793.12 78.49
    14 -6 -4 805.22 66.39
    -8 14 -4 823.32 80.39
    -8 14 -4 936.81 59.99
    14 -6 -4 813.92 78.39
    -8 14 -4 949.71 96.69
    -8 14 -4 960.1 99.49
    6 8 4 782.92 57.39
    8 -14 4 853.21 86.39
    6 8 4 919.21 50.49
    6 8 4 829.42 78.49
    -14 6 4 805.52 70.29
    -14 6 4 781.62 64.39
    -14 6 4 809.12 59.29
    6 8 4 931.91 62.39
    17 -9 -4 658.03 102.99
    -8 17 -4 688.93 53.89
    17 -9 -4 571.94 97.59
    -8 17 -4 461.25 84.89
    -8 17 -4 562.44 105.89
    9 8 4 542.55 56.79
    -17 9 4 691.43 62.79
    9 8 4 536.25 60.09
    9 8 4 665.83 74.59
    8 -17 4 602.14 48.9
    9 8 4 727.63 56.99
    8 -17 4 674.93 92.49
    -17 9 4 631.54 73.69
    -17 9 4 663.93 71.49
    -5 14 -4 758.42 83.49
    -5 14 -4 815.72 51.89
    -5 14 -4 743.83 82.49
    -9 -5 -4 770.92 56.49
    14 -9 -4 729.13 86.09
    -5 14 -4 808.92 83.29
    14 -9 -4 755.12 66.89
    14 -9 -4 772.22 86.29
    9 5 4 761.52 55.09
    -14 9 4 598.44 67.49
    9 5 4 797.82 55.99
    -14 9 4 784.32 66.59
    9 5 4 711.73 63.89
    -14 9 4 859.81 69.39
    5 -14 4 732.93 47.7
    9 5 4 846.62 56.89
    9 5 4 771.82 67.49
    5 -14 4 813.42 70.49
    -2 11 -4 1220.68 86.29
    11 -9 -4 1071.79 77.69
    -9 -2 -4 1258.67 70.99
    -2 11 -4 1166.48 56.69
    -2 11 -4 1084.19 92.69
    11 -9 -4 1004.7 107.09
    11 -9 -4 1048.2 94.19
    -2 11 -4 1258.27 85.99
    9 2 4 1297.17 71.69
    2 -11 4 1145.49 55.29
    -11 9 4 1205.38 82.99
    9 2 4 1237.78 69.19
    -11 9 4 976 80.69
    9 2 4 1134.99 66.29
    2 -11 4 1158.08 62.39
    9 2 4 1027.2 58.09
    -11 9 4 1190.78 91.39
    -11 9 4 1251.67 70.99
    9 2 4 1134.29 62.09
    -9 1 -4 983.8 43.5
    1 8 -4 805.62 69.09
    -9 1 -4 826.82 56.69
    -9 1 -4 929.71 42.3
    1 8 -4 885.71 56.29
    1 8 -4 854.91 56.99
    1 8 -4 882.11 48.3
    8 -9 -4 878.11 68.69
    8 -9 -4 919.31 49.1
    8 -9 -4 897.51 78.39
    8 -9 -4 985.5 79.39
    9 -1 4 881.71 63.69
    -8 9 4 935.01 71.59
    9 -1 4 870.31 55.99
    9 -1 4 916.21 63.49
    -8 9 4 988.5 81.49
    -8 9 4 946.71 76.49
    -8 9 4 907.01 48.6
    4 5 -4 3823.42 112.99
    -9 4 -4 3920.11 136.29
    -9 4 -4 4018.8 138.39
    -9 4 -4 3332.17 177.98
    4 5 -4 3937.61 91.39
    5 -9 -4 4020.6 83.19
    4 5 -4 4102.69 115.29
    4 5 -4 3672.73 143.89
    5 -9 -4 4052.39 157.18
    5 -9 -4 4142.49 154.18
    9 -4 4 4097.49 151.48
    -5 9 4 4026.8 154.98
    -5 9 4 3867.71 82.79
    -5 9 4 3902.11 153.38
    -5 9 4 4237.18 164.18
    9 -4 4 3956.4 125.19
    7 2 -4 1578.74 72.89
    -9 7 -4 1612.44 96.69
    2 -9 -4 1445.26 92.99
    7 2 -4 1556.44 52.39
    2 -9 -4 1552.34 82.29
    -9 7 -4 1448.16 94.09
    7 2 -4 1629.94 88.89
    7 2 -4 1514.05 52.69
    -9 7 -4 1527.15 94.39
    -9 7 -4 1471.55 58.59
    -9 7 -4 1516.95 59.69
    2 -9 -4 1412.56 77.89
    -7 -2 4 1432.76 84.29
    9 -7 4 1415.06 94.39
    9 -7 4 1603.64 100.29
    9 -7 4 1511.55 74.29
    -2 9 4 1406.26 88.89
    -2 9 4 1482.75 94.59
    -2 9 4 1472.15 86.59
    -9 10 -4 1376.56 73.79
    10 -1 -4 1521.35 85.59
    -9 10 -4 1389.66 79.39
    -1 -9 -4 1375.46 49.8
    -9 10 -4 1235.08 97.19
    -1 -9 -4 1429.96 50.19
    -9 10 -4 1429.26 103.29
    10 -1 -4 1388.96 73.39
    10 -1 -4 1273.57 73.69
    10 -1 -4 1326.27 72.29
    9 -10 4 1480.35 104.19
    -10 1 4 1409.66 81.89
    1 9 4 1335.87 94.79
    9 -10 4 1391.06 72.69
    -10 1 4 1411.76 79.49
    9 -10 4 1226.48 95.99
    1 9 4 1427.86 82.79
    1 9 4 1403.66 84.39
    13 -4 -4 1340.97 92.19
    -9 13 -4 1499.45 101.29
    -9 13 -4 1380.06 76.09
    -9 13 -4 1527.55 120.89
    13 -4 -4 1422.66 84.29
    -9 13 -4 1440.16 115.09
    13 -4 -4 1556.54 98.39
    4 9 4 1482.75 84.99
    4 9 4 1406.46 81.39
    9 -13 4 1586.94 115.69
    -13 4 4 1455.55 84.79
    -13 4 4 1444.76 90.89
    4 9 4 1495.55 107.49
    4 9 4 1483.45 53.29
    4 9 4 1433.66 52.39
    9 -13 4 1439.26 75.79
    -9 16 -4 265.07 65.99
    -9 16 -4 339.77 65.59
    16 -7 -4 265.47 56.99
    16 -7 -4 463.85 81.69
    -9 16 -4 347.07 47.1
    16 -7 -4 417.16 57.79
    -9 16 -4 426.06 80.49
    7 9 4 358.96 42.1
    -16 7 4 342.97 46.5
    7 9 4 407.96 36.6
    9 -16 4 377.66 70.79
    9 -16 4 290.47 44
    -16 7 4 297.87 55.49
    7 9 4 303.27 33.7
    7 9 4 370.46 65.09
    -9 19 -4 456.85 45.8
    -9 19 -4 379.06 84.09
    -9 19 -4 471.55 96.19
    19 -10 -4 434.46 90.89
    10 9 4 548.15 81.29
    -19 10 4 426.66 66.69
    10 9 4 461.55 49.7
    10 9 4 335.47 48
    10 9 4 460.65 47.6
    -19 10 4 467.45 62.29
    16 -10 -4 796.42 73.79
    16 -10 -4 836.22 95.49
    -6 16 -4 939.61 57.49
    -6 16 -4 963.5 101.39
    -6 16 -4 912.91 94.19
    6 -16 4 876.11 54.79
    -16 10 4 1051.39 97.09
    -16 10 4 862.71 75.49
    10 6 4 1001.1 65.19
    10 6 4 673.43 71.19
    10 6 4 950.7 62.99
    -16 10 4 1007 77.29
    6 -16 4 1013.3 138.99
    10 6 4 971.5 80.79
    13 -10 -4 1017.7 95.89
    -3 13 -4 933.21 93.59
    -10 -3 -4 943.51 65.79
    -3 13 -4 953.4 83.19
    -3 13 -4 1008.9 54.99
    13 -10 -4 960.9 96.19
    13 -10 -4 949.6 92.49
    -3 13 -4 1147.69 95.59
    3 -13 4 965.7 53.09
    -13 10 4 1095.49 80.29
    10 3 4 1067.09 66.49
    10 3 4 905.81 63.49
    10 3 4 1079.69 67.79
    -13 10 4 1103.99 98.59
    10 3 4 1037 66.29
    -13 10 4 1001.5 71.49
    10 3 4 996.4 64.99
    3 -13 4 1001.2 65.39
    10 -10 -4 2079.49 110.99
    0 10 -4 1976.3 76.19
    10 -10 -4 2073.79 84.79
    -10 0 -4 2003.4 94.69
    10 -10 -4 2020.8 127.39
    0 10 -4 1976.5 123.59
    10 -10 -4 1954.2 123.99
    0 10 -4 1947.21 101.99
    0 10 -4 2022.8 99.39
    10 0 4 1990.2 91.69
    -10 10 4 1925.31 148.79
    -10 10 4 1858.11 82.19
    10 0 4 2058.09 96.19
    10 0 4 2032.3 98.89
    -10 10 4 2138.69 113.59
    -10 10 4 2039.3 125.49
    10 0 4 2005.4 63.79
    10 0 4 1965.3 64.49
    7 -10 -4 1704.43 99.89
    -10 3 -4 1646.04 83.29
    3 7 -4 1590.74 65.89
    7 -10 -4 1506.65 99.19
    3 7 -4 1599.74 67.09
    -10 3 -4 1543.65 77.29
    -10 3 -4 1642.84 78.19
    3 7 -4 1431.16 144.49
    7 -10 -4 1644.64 106.09
    7 -10 -4 1725.73 69.89
    3 7 -4 1658.43 70.69
    3 7 -4 1565.94 68.29
    -7 10 4 1693.33 101.89
    -7 10 4 1698.83 109.89
    10 -3 4 1713.73 95.09
    -7 10 4 1635.84 59.69
    -7 10 4 1777.72 107.49
    10 -3 4 1280.77 82.39
    10 -3 4 1625.14 96.29
    6 4 -4 2579.44 95.69
    -10 6 -4 2805.02 109.39
    -10 6 -4 2602.94 122.19
    6 4 -4 2782.82 101.09
    4 -10 -4 2520.45 117.59
    6 4 -4 2522.65 120.49
    -4 10 4 2475.55 123.79
    10 -6 4 2662.23 133.59
    -4 10 4 2725.73 132.99
    10 -6 4 2684.93 130.89
    -4 10 4 2821.82 136.79
    1 -10 -4 486.35 43.8
    -10 9 -4 471.15 46
    9 1 -4 419.66 42.1
    -10 9 -4 560.44 43.1
    -10 9 -4 420.56 62.19
    -10 9 -4 425.76 69.69
    9 1 -4 538.85 37.4
    9 1 -4 456.25 48.2
    1 -10 -4 453.85 67.89
    9 1 -4 498.25 37.1
    1 -10 -4 473.25 42.7
    10 -9 4 381.96 58.89
    10 -9 4 541.75 46.9
    -9 -1 4 433.16 49.1
    10 -9 4 580.44 84.09
    -1 10 4 501.05 53.79
    -1 10 4 535.55 62.29
    -1 10 4 487.25 54.99
    12 -2 -4 1162.68 77.29
    -10 12 -4 1279.07 75.09
    -10 12 -4 1319.57 108.49
    -10 12 -4 1238.88 83.69
    12 -2 -4 1218.28 78.29
    -10 12 -4 1283.47 105.39
    12 -2 -4 1135.19 77.49
    2 10 4 1056.09 74.69
    10 -12 4 1195.68 71.19
    2 10 4 1373.86 88.49
    10 -12 4 1129.59 99.09
    -12 2 4 1224.98 80.99
    2 10 4 1251.97 99.89
    10 -12 4 1336.77 106.19
    -12 2 4 1299.77 80.89
    -10 15 -4 1197.38 115.99
    -10 15 -4 1079.99 69.89
    15 -5 -4 1058.39 92.19
    -10 15 -4 1113.29 111.89
    15 -5 -4 1013.5 73.99
    -10 15 -4 1125.49 96.19
    15 -5 -4 1225.58 95.79
    10 -15 4 1193.68 106.49
    5 10 4 1099.59 98.39
    5 10 4 971.5 72.99
    -15 5 4 1055.49 73.59
    5 10 4 1033.5 46.9
    -15 5 4 1096.69 86.09
    5 10 4 1089.69 48.6
    5 10 4 1140.89 77.89
    -10 18 -4 482.45 86.89
    18 -8 -4 427.76 67.39
    -10 18 -4 528.15 50.89
    18 -8 -4 475.15 79.09
    18 -8 -4 450.15 74.59
    -10 18 -4 526.45 103.39
    8 10 4 509.45 52.99
    8 10 4 495.15 51.19
    8 10 4 488.05 77.29
    8 10 4 517.95 72.49
    -18 8 4 305.37 55.29
    8 10 4 520.55 43.6
    -18 8 4 549.74 53.39
    -10 21 -4 113.89 58.89
    21 -11 -4 223.38 74.59
    -10 21 -4 216.38 45.9
    -10 21 -4 230.78 66.79
    11 10 4 170.28 37.6
    11 10 4 146.59 46.3
    11 10 4 213.38 33.8
    11 10 4 276.67 39
    -7 18 -4 355.66 73.39
    18 -11 -4 667.23 115.49
    -7 18 -4 561.74 46.4
    18 -11 -4 334.57 93.19
    -7 18 -4 350.56 75.39
    -7 18 -4 491.85 100.99
    -18 11 4 495.65 73.29
    7 -18 4 633.84 81.19
    11 7 4 470.55 71.49
    11 7 4 546.35 49.99
    11 7 4 633.04 54.79
    -18 11 4 655.73 62.99
    -18 11 4 407.06 78.99
    7 -18 4 465.25 117.99
    -4 15 -4 801.12 86.99
    15 -11 -4 621.64 65.39
    15 -11 -4 874.51 123.09
    -11 -4 -4 816.92 65.19
    -4 15 -4 839.32 93.39
    -4 15 -4 751.82 81.49
    -4 15 -4 708.03 47.8
    15 -11 -4 842.42 93.39
    11 4 4 733.63 57.69
    4 -15 4 692.33 62.49
    -15 11 4 751.92 69.19
    4 -15 4 779.52 49
    11 4 4 686.23 61.69
    -15 11 4 702.93 66.99
    11 4 4 681.13 55.29
    -15 11 4 823.22 85.29
    -1 12 -4 1703.33 102.89
    -1 12 -4 1717.63 72.49
    -1 12 -4 1522.75 119.49
    12 -11 -4 1789.02 128.69
    12 -11 -4 1817.02 87.99
    12 -11 -4 1668.03 105.39
    -11 -1 -4 1738.13 92.89
    -1 12 -4 1634.94 102.89
    12 -11 -4 1644.24 123.29
    -12 11 4 1676.83 120.99
    11 1 4 1618.54 90.39
    -12 11 4 1747.93 107.49
    -12 11 4 1808.82 89.69
    11 1 4 1672.33 70.69
    11 1 4 1881.01 95.29
    11 1 4 1666.13 69.69
    2 9 -4 590.64 68.99
    9 -11 -4 671.43 66.39
    -11 2 -4 682.63 36.3
    2 9 -4 739.33 47.4
    2 9 -4 688.63 44.9
    2 9 -4 692.23 51.49
    -11 2 -4 705.63 58.09
    9 -11 -4 676.93 44
    9 -11 -4 782.02 78.39
    9 -11 -4 618.34 71.29
    -11 2 -4 701.03 36.9
    2 9 -4 764.32 55.39
    11 -2 4 634.94 61.49
    11 -2 4 773.32 64.39
    -9 11 4 598.84 64.09
    -9 11 4 748.93 46.5
    -9 11 4 697.53 77.59
    -9 11 4 685.73 72.69
    11 -2 4 585.84 51.09
    -11 5 -4 3158.28 130.79
    5 6 -4 3488.45 152.08
    -11 5 -4 3439.56 136.29
    6 -11 -4 3455.65 78.29
    6 -11 -4 3453.85 152.68
    -11 5 -4 3634.54 133.49
    5 6 -4 3338.07 114.79
    6 -11 -4 3361.16 152.98
    5 6 -4 3493.65 86.89
    6 -11 -4 3660.73 160.48
    5 6 -4 3487.75 113.59
    -6 11 4 3533.75 80.29
    11 -5 4 3526.15 155.48
    11 -5 4 3363.76 126.19
    -6 11 4 3568.44 159.48
    11 -5 4 3500.25 152.68
    -6 11 4 3876.11 251.57
    -6 11 4 3721.43 169.08
    8 3 -4 1876.11 87.49
    -11 8 -4 1798.22 111.19
    -11 8 -4 1860.71 65.19
    3 -11 -4 1808.82 96.79
    -11 8 -4 1955.1 114.89
    8 3 -4 1894.71 104.49
    3 -11 -4 1902.71 117.59
    -11 8 -4 1797.22 63.89
    -11 8 -4 1818.92 91.79
    11 -8 4 1641.64 134.09
    11 -8 4 1729.13 88.09
    -3 11 4 1774.72 110.39
    -3 11 4 1764.52 106.89
    11 -8 4 2043.6 144.89
    -3 11 4 1753.42 113.99
    -11 11 -4 2406.66 142.59
    -11 11 -4 1933.61 129.19
    11 0 -4 2091.39 109.19
    -11 11 -4 2265.37 102.49
    11 0 -4 2121.89 91.29
    -11 11 -4 2109.59 100.39
    0 -11 -4 2055.09 72.99
    11 0 -4 2187.38 93.29
    11 -11 4 2021.8 99.39
    11 -11 4 2066.09 137.29
    -11 0 4 2230.98 111.59
    0 11 4 2137.69 117.09
    11 -11 4 2258.67 140.39
    0 11 4 1974.8 109.89
    0 11 4 2238.58 135.79
    14 -3 -4 889.01 76.29
    14 -3 -4 893.11 69.39
    -11 14 -4 859.41 64.99
    -11 14 -4 961.6 82.99
    -11 14 -4 799.62 92.79
    -11 14 -4 749.42 112.59
    14 -3 -4 954.6 79.09
    -11 14 -4 1279.77 173.88
    11 -14 4 865.31 95.39
    3 11 4 815.22 71.79
    3 11 4 805.22 69.79
    3 11 4 830.92 88.59
    -14 3 4 891.11 79.09
    -14 3 4 785.42 71.59
    17 -6 -4 662.53 61.49
    -11 17 -4 684.23 119.09
    17 -6 -4 762.32 106.99
    -11 17 -4 724.73 112.69
    -11 17 -4 780.52 62.29
    -11 17 -4 675.63 78.89
    17 -6 -4 618.14 88.79
    -17 6 4 715.53 76.09
    11 -17 4 583.74 90.09
    6 11 4 737.43 41.7
    6 11 4 632.14 91.69
    6 11 4 682.33 40.8
    6 11 4 676.83 61.79
    6 11 4 675.83 61.69
    -17 6 4 728.83 62.59
    -11 20 -4 309.37 45.3
    20 -9 -4 301.17 69.19
    -11 20 -4 418.16 77.89
    -11 20 -4 353.36 90.79
    9 11 4 282.17 60.19
    9 11 4 419.06 49.7
    -20 9 4 462.05 78.49
    9 11 4 329.47 43.1
    9 11 4 431.16 55.69
    -8 20 -4 218.08 68.49
    20 -12 -4 360.36 89.39
    -8 20 -4 252.47 70.89
    -8 20 -4 238.28 35.4
    -20 12 4 340.37 63.29
    12 8 4 132.49 43.7
    12 8 4 267.57 37.6
    12 8 4 324.57 44.6
    -20 12 4 384.06 58.59
    12 8 4 272.67 45.4
    -5 17 -4 734.73 106.39
    17 -12 -4 675.73 109.09
    -5 17 -4 432.76 78.69
    17 -12 -4 695.03 110.69
    -5 17 -4 717.73 49.3
    12 5 4 662.83 64.39
    -17 12 4 648.34 93.79
    12 5 4 715.63 59.49
    5 -17 4 652.63 73.39
    12 5 4 685.33 57.09
    12 5 4 583.54 61.69
    -17 12 4 769.52 72.99
    -17 12 4 623.04 67.49
    -2 14 -4 1269.47 63.79
    -2 14 -4 1116.79 94.89
    -12 -2 -4 1249.07 83.39
    14 -12 -4 1204.38 114.59
    -2 14 -4 1349.77 119.19
    -2 14 -4 1362.96 103.59
    14 -12 -4 1371.56 117.69
    12 2 4 1307.57 81.39
    12 2 4 1259.77 69.19
    12 2 4 1163.48 67.69
    -14 12 4 1181.68 91.49
    -14 12 4 1430.36 114.39
    12 2 4 1221.88 77.89
    -14 12 4 1359.46 85.99
    11 -12 -4 1676.33 110.79
    1 11 -4 1870.71 77.79
    1 11 -4 1902.21 100.99
    11 -12 -4 1786.62 81.49
    1 11 -4 1844.82 75.99
    11 -12 -4 1906.61 132.19
    1 11 -4 1765.32 126.69
    -12 1 -4 1759.32 97.59
    11 -12 -4 1981.2 132.99
    1 11 -4 1843.72 97.09
    12 -1 4 1976.7 108.09
    -11 12 4 1763.22 122.89
    -11 12 4 1920.71 117.49
    12 -1 4 1921.21 104.49
    -11 12 4 1815.02 129.19
    -11 12 4 1970.3 86.39
    8 -12 -4 1822.52 120.29
    -12 4 -4 1734.83 94.39
    -12 4 -4 1628.04 83.79
    4 8 -4 1689.93 71.69
    8 -12 -4 1643.74 62.19
    4 8 -4 1544.15 73.79
    8 -12 -4 1592.44 110.29
    4 8 -4 1709.33 70.99
    8 -12 -4 1519.65 119.79
    12 -4 4 1740.43 109.19
    -8 12 4 1410.36 103.49
    -8 12 4 1802.72 65.39
    -8 12 4 1658.33 116.89
    12 -4 4 1784.62 107.79
    -8 12 4 1793.42 123.59
    7 5 -4 832.42 75.59
    7 5 -4 1067.49 64.99
    7 5 -4 920.71 61.19
    5 -12 -4 905.41 73.79
    -12 7 -4 843.72 65.09
    -5 12 4 983.7 89.39
    -5 12 4 832.12 81.19
    -5 12 4 831.92 81.89
    12 -7 4 954.3 83.49
    12 -7 4 1041.8 90.99
    -12 10 -4 2347.47 140.89
    -12 10 -4 2789.72 99.09
    10 2 -4 2751.82 88.69
    10 2 -4 2753.32 88.69
    -12 10 -4 2605.74 144.29
    10 2 -4 2618.34 129.59
    -2 12 4 2852.91 146.49
    -2 12 4 2746.03 153.28
    12 -10 4 2709.83 157.18
    12 -10 4 2583.64 154.88
    -2 12 4 2699.03 137.89
    13 -1 -4 963.7 75.49
    -12 13 -4 1120.59 76.79
    13 -1 -4 1001 71.69
    -12 13 -4 1049.09 105.79
    13 -1 -4 1032.4 71.89
    -12 13 -4 1114.29 80.39
    1 12 4 1018 99.09
    1 12 4 1099.79 84.89
    -13 1 4 1061.79 77.89
    12 -13 4 1035.8 105.29
    1 12 4 1152.68 89.29
    16 -4 -4 737.53 61.39
    -12 16 -4 791.92 65.59
    -12 16 -4 590.44 85.59
    16 -4 -4 624.54 73.49
    -12 16 -4 909.81 131.89
    16 -4 -4 720.33 73.49
    4 12 4 654.13 72.29
    -16 4 4 801.72 78.09
    -16 4 4 703.83 61.79
    4 12 4 642.84 94.29
    4 12 4 695.23 68.19
    12 -16 4 699.13 105.19
    19 -7 -4 217.48 51.89
    -12 19 -4 332.87 51.59
    -12 19 -4 374.86 70.79
    19 -7 -4 351.76 68.89
    -12 19 -4 242.08 78.69
    7 12 4 294.57 28.5
    7 12 4 404.06 60.09
    -19 7 4 240.48 52.19
    7 12 4 296.97 51.59
    7 12 4 184.58 53.39
    12 -19 4 384.16 94.29
    -6 19 -4 528.05 99.89
    -6 19 -4 617.24 108.89
    19 -13 -4 447.56 95.99
    -6 19 -4 638.64 59.89
    -19 13 4 492.55 79.69
    13 6 4 562.34 52.29
    -19 13 4 622.04 68.79
    13 6 4 545.85 64.39
    13 6 4 634.74 54.39
    -3 16 -4 575.04 87.69
    -3 16 -4 544.55 67.89
    16 -13 -4 422.46 88.59
    16 -13 -4 639.04 111.49
    -3 16 -4 372.76 81.59
    -13 -3 -4 552.74 58.19
    13 3 4 499.45 53.29
    13 3 4 423.26 48.7
    13 3 4 425.26 49.3
    -16 13 4 407.66 60.29
    -16 13 4 475.85 82.49
    13 3 4 461.15 46.5
    -16 13 4 481.25 71.69
    13 -13 -4 826.02 97.89
    -13 0 -4 765.52 67.09
    0 13 -4 728.23 49.1
    0 13 -4 758.22 72.99
    13 -13 -4 784.42 116.09
    0 13 -4 639.94 67.19
    0 13 -4 769.52 48.9
    0 13 -4 681.43 97.89
    13 0 4 608.64 59.59
    -13 13 4 781.52 60.29
    13 0 4 708.53 65.89
    -13 13 4 729.03 107.69
    -13 13 4 702.43 75.19
    3 10 -4 1275.47 66.99
    10 -13 -4 1326.37 63.59
    -13 3 -4 1102.19 80.29
    3 10 -4 1166.28 101.89
    3 10 -4 1286.77 73.69
    3 10 -4 1215.58 71.79
    10 -13 -4 1156.28 193.38
    3 10 -4 1233.98 65.49
    10 -13 -4 1245.28 106.39
    -10 13 4 1081.79 105.29
    -10 13 4 1372.76 147.89
    -10 13 4 1348.27 64.79
    13 -3 4 1273.57 94.39
    13 -3 4 1119.89 86.09
    -10 13 4 1303.97 100.99
    7 -13 -4 1634.04 111.29
    -13 6 -4 1625.24 96.69
    -13 6 -4 1709.33 96.89
    6 7 -4 1727.23 81.79
    7 -13 -4 1695.53 51.59
    6 7 -4 1673.33 83.09
    -7 13 4 1549.64 114.89
    13 -6 4 1582.44 109.69
    -7 13 4 1645.04 116.49
    13 -6 4 1612.34 114.09
    -7 13 4 1637.54 51.49
    -7 13 4 1693.23 122.69
    -13 9 -4 1265.17 127.09
    -13 9 -4 1442.06 89.09
    -13 9 -4 1220.38 49.1
    -13 9 -4 1268.17 50.69
    9 4 -4 1293.07 93.79
    4 -13 -4 1253.77 87.09
    13 -9 4 1356.86 111.19
    -4 13 4 1426.56 108.99
    -4 13 4 1339.97 104.59
    -4 13 4 1470.95 114.09
    13 -9 4 1383.76 112.49
    -13 12 -4 1182.38 108.39
    -13 12 -4 1022.7 68.69
    1 -13 -4 889.91 78.99
    12 1 -4 1037.7 81.29
    -13 12 -4 1138.69 79.29
    12 1 -4 1026.2 61.39
    -13 12 -4 1100.89 73.39
    -1 13 4 965.6 83.89
    -1 13 4 1095.99 103.59
    -1 13 4 1054.79 89.79
    13 -12 4 1146.29 107.79
    13 -12 4 905.81 171.28
    15 -2 -4 779.62 73.59
    -13 15 -4 819.92 118.39
    -13 15 -4 887.71 69.99
    15 -2 -4 798.82 73.09
    -13 15 -4 744.13 74.39
    15 -2 -4 724.53 69.69
    13 -15 4 933.91 135.89
    2 13 4 714.53 105.69
    -15 2 4 812.92 70.29
    2 13 4 854.71 77.59
    2 13 4 744.23 74.49
    -13 18 -4 531.45 100.79
    -13 18 -4 645.74 94.39
    18 -5 -4 896.41 92.39
    18 -5 -4 798.72 88.39
    -13 18 -4 685.43 64.59
    5 13 4 779.62 75.59
    -18 5 4 691.23 62.79
    5 13 4 597.84 66.99
    13 -18 4 855.41 128.49
    5 13 4 433.26 76.99
    18 -14 -4 419.16 94.59
    -4 18 -4 280.27 66.19
    -4 18 -4 428.76 92.29
    -4 18 -4 393.26 40
    14 4 4 487.15 61.99
    14 4 4 509.75 54.39
    -18 14 4 514.05 73.39
    14 4 4 430.76 57.79
    -18 14 4 376.46 61.59
    -1 15 -4 550.04 80.99
    -14 -1 -4 549.45 60.09
    -1 15 -4 472.15 89.29
    15 -14 -4 419.26 80.99
    -1 15 -4 475.15 41.1
    -1 15 -4 539.05 79.49
    -15 14 4 574.14 57.99
    -15 14 4 644.84 100.79
    -15 14 4 547.25 84.89
    14 1 4 464.65 65.09
    2 12 -4 1187.08 63.99
    2 12 -4 1203.08 83.69
    -14 2 -4 1178.08 84.99
    12 -14 -4 1165.68 112.29
    2 12 -4 1131.29 80.69
    2 12 -4 1267.97 66.99
    2 12 -4 1092.29 106.69
    12 -14 -4 1167.58 68.39
    14 -2 4 1201.08 92.39
    14 -2 4 1241.88 93.49
    -12 14 4 1151.28 68.49
    -12 14 4 1152.28 113.79
    -12 14 4 1257.07 104.39
    -14 5 -4 1277.87 88.69
    9 -14 -4 1139.09 52.49
    5 9 -4 1238.18 69.49
    5 9 -4 1071.29 65.09
    9 -14 -4 1104.39 98.99
    5 9 -4 1317.57 107.59
    -14 5 -4 1043.8 70.69
    5 9 -4 1090.59 58.49
    14 -5 4 1136.89 95.69
    -9 14 4 1273.77 109.49
    -9 14 4 1254.57 113.29
    14 -5 4 1097.19 93.29
    -9 14 4 1189.88 54.19
    -9 14 4 1322.77 108.99
    -14 8 -4 818.42 69.19
    -14 8 -4 758.32 73.19
    8 6 -4 713.33 57.79
    -6 14 4 773.22 84.79
    -6 14 4 727.23 110.49
    14 -8 4 729.63 82.99
    -6 14 4 765.62 85.59
    14 -8 4 939.81 95.09
    -14 11 -4 1058.69 101.79
    -14 11 -4 1054.99 57.39
    3 -14 -4 942.01 71.59
    11 3 -4 1114.79 52.49
    -14 11 -4 983 76.59
    11 3 -4 1102.89 123.39
    -14 11 -4 1002.9 58.49
    11 3 -4 1034.4 50.69
    -3 14 4 1086.99 95.69
    14 -11 4 1006.1 104.09
    14 -11 4 1105.39 106.59
    -3 14 4 1005.2 95.09
    -3 14 4 1208.08 110.49
    14 0 -4 584.34 62.09
    -14 14 -4 624.54 61.99
    -14 14 -4 589.94 61.89
    -14 14 -4 619.74 101.99
    -14 14 -4 610.14 62.29
    14 0 -4 713.03 58.79
    14 0 -4 674.83 58.69
    14 -14 4 722.13 116.29
    0 14 4 657.73 69.69
    0 14 4 633.14 74.49
    0 14 4 578.24 92.39
    -14 17 -4 425.76 71.59
    17 -3 -4 561.24 65.89
    -14 17 -4 660.93 64.89
    -14 17 -4 620.74 112.89
    17 -3 -4 548.85 77.39
    3 14 4 581.44 68.39
    3 14 4 565.64 77.59
    3 14 4 477.45 89.99
    14 -17 4 392.06 92.69
    -14 20 -4 247.38 79.19
    20 -6 -4 350.56 74.59
    -14 20 -4 495.05 64.89
    -14 20 -4 378.86 81.09
    6 14 4 572.74 74.09
    6 14 4 343.07 59.09
    6 14 4 470.25 87.19
    20 -15 -4 242.48 90.09
    -5 20 -4 241.88 69.59
    -5 20 -4 275.47 111.79
    15 5 4 295.07 55.29
    -20 15 4 324.67 60.19
    -20 15 4 512.75 74.99
    15 5 4 350.06 48.3
    -2 17 -4 531.95 103.29
    -15 -2 -4 623.64 67.29
    -2 17 -4 541.05 48.6
    17 -15 -4 331.77 76.89
    -2 17 -4 509.75 80.39
    15 2 4 497.45 55.89
    -17 15 4 571.44 85.59
    15 2 4 537.25 58.99
    -17 15 4 502.05 69.59
    -17 15 4 463.25 96.89
    1 14 -4 487.75 70.49
    1 14 -4 394.66 38
    1 14 -4 355.76 43.5
    14 -15 -4 391.06 81.39
    -15 1 -4 317.77 52.79
    1 14 -4 429.46 68.49
    1 14 -4 363.36 73.49
    15 -1 4 319.87 57.19
    -14 15 4 402.26 81.89
    15 -1 4 430.96 67.19
    -14 15 4 333.87 49.7
    -14 15 4 319.07 62.09
    11 -15 -4 960.3 99.99
    4 11 -4 962.4 65.59
    4 11 -4 1059.99 65.19
    4 11 -4 882.11 58.09
    4 11 -4 1054.19 104.69
    11 -15 -4 877.61 54.99
    -15 4 -4 1035.2 81.69
    -11 15 4 951.7 105.39
    15 -4 4 922.31 87.49
    -11 15 4 970.9 95.39
    -11 15 4 1009.4 82.99
    15 -4 4 1026.5 92.49
    -15 7 -4 762.92 70.89
    7 8 -4 676.03 78.29
    7 8 -4 748.53 59.39
    8 -15 -4 782.12 32
    8 -15 -4 703.23 79.79
    -15 7 -4 768.22 73.29
    -8 15 4 768.02 86.79
    15 -7 4 973.4 96.59
    -8 15 4 623.64 86.29
    -8 15 4 555.94 83.29
    15 -7 4 831.72 89.59
    10 5 -4 705.03 61.99
    5 -15 -4 769.02 76.09
    -15 10 -4 658.63 66.29
    15 -10 4 726.23 108.09
    15 -10 4 667.33 97.49
    -5 15 4 858.61 95.89
    -5 15 4 791.62 88.79
    -5 15 4 763.02 87.89
    -15 13 -4 659.93 65.69
    13 2 -4 627.54 47.5
    -15 13 -4 709.63 55.59
    -15 13 -4 742.63 112.79
    -15 13 -4 558.24 55.29
    13 2 -4 640.64 48.2
    -2 15 4 537.75 76.69
    15 -13 4 507.95 82.89
    -2 15 4 597.74 91.39
    15 -13 4 584.84 94.29
    -15 16 -4 492.65 70.39
    -15 16 -4 491.35 86.69
    16 -1 -4 257.57 77.19
    16 -1 -4 499.05 56.49
    -15 16 -4 483.65 71.59
    16 -1 -4 483.55 65.89
    1 15 4 529.75 77.19
    1 15 4 441.26 79.69
    1 15 4 442.16 70.49
    15 -16 4 380.06 87.59
    19 -4 -4 440.36 75.69
    -15 19 -4 413.96 60.99
    -15 19 -4 495.55 104.39
    -15 19 -4 344.37 71.49
    19 -4 -4 355.66 70.49
    4 15 4 506.45 75.49
    4 15 4 357.46 62.29
    4 15 4 458.25 94.69
    19 -16 -4 287.67 82.39
    -3 19 -4 494.85 88.79
    -3 19 -4 453.05 100.99
    16 3 4 459.65 63.09
    -19 16 4 430.36 67.69
    16 3 4 520.45 68.69
    -19 16 4 485.45 70.39
    16 -16 -4 338.57 72.69
    0 16 -4 450.55 86.19
    0 16 -4 431.56 38.7
    -16 0 -4 501.75 69.39
    0 16 -4 530.75 81.29
    16 0 4 478.75 70.19
    -16 16 4 389.56 56.29
    16 0 4 577.54 124.49
    -16 16 4 471.45 82.19
    -16 16 4 456.25 97.49
    3 13 -4 649.64 50.99
    3 13 -4 588.54 48.9
    13 -16 -4 458.45 81.69
    13 -16 -4 556.24 62.59
    -16 3 -4 619.94 69.89
    3 13 -4 549.05 56.89
    3 13 -4 598.94 99.99
    -13 16 4 533.25 87.29
    -13 16 4 627.54 53.09
    16 -3 4 567.64 80.09
    16 -3 4 614.64 88.49
    -13 16 4 862.61 134.09
    10 -16 -4 745.73 44.1
    6 10 -4 794.52 51.09
    6 10 -4 719.13 57.79
    6 10 -4 793.42 90.09
    6 10 -4 740.03 49.3
    10 -16 -4 871.81 95.39
    -16 6 -4 550.54 83.99
    -16 6 -4 600.54 54.59
    -10 16 4 906.21 106.29
    16 -6 4 842.72 85.69
    -10 16 4 724.93 104.19
    -10 16 4 543.45 84.89
    16 -6 4 815.92 91.49
    -10 16 4 710.13 41.5
    9 7 -4 470.75 74.79
    7 -16 -4 428.46 68.99
    -16 9 -4 486.05 69.39
    -16 9 -4 412.96 71.19
    9 7 -4 515.95 52.49
    -7 16 4 490.05 87.49
    16 -9 4 633.14 104.79
    16 -9 4 517.45 88.69
    -7 16 4 297.07 58.59
    -7 16 4 552.84 89.69
    -16 12 -4 930.11 48.1
    -16 12 -4 947.41 102.19
    4 -16 -4 825.32 73.99
    -16 12 -4 877.41 125.39
    -4 16 4 1044.8 102.89
    16 -12 4 978.4 110.59
    -4 16 4 1286.27 122.29
    -4 16 4 940.41 99.89
    16 -12 4 849.32 128.49
    15 1 -4 671.93 58.09
    15 1 -4 612.24 54.09
    -16 15 -4 575.64 95.59
    -16 15 -4 566.74 72.79
    -16 15 -4 617.04 59.19
    -16 15 -4 618.44 68.19
    16 -15 4 305.67 72.99
    -1 16 4 650.93 96.29
    -1 16 4 499.05 81.99
    -1 16 4 549.74 92.09
    -16 18 -4 279.27 59.69
    18 -2 -4 241.88 52.89
    -16 18 -4 146.69 38.2
    -16 18 -4 300.87 93.69
    18 -2 -4 213.38 51.29
    2 16 4 209.68 56.69
    2 16 4 140.79 44.9
    16 -18 4 83.69 75.79
    2 16 4 241.68 60.79
    18 -17 -4 296.67 83.09
    -17 -1 -4 389.66 67.09
    -1 18 -4 356.36 71.59
    -1 18 -4 533.85 106.69
    17 1 4 294.37 62.69
    17 1 4 355.66 60.09
    -18 17 4 383.56 59.59
    -18 17 4 429.46 72.99
    15 -17 -4 399.06 90.89
    2 15 -4 517.15 45.1
    2 15 -4 624.64 110.29
    -17 2 -4 485.85 72.19
    2 15 -4 569.44 78.99
    -15 17 4 552.94 110.29
    17 -2 4 534.25 81.19
    -15 17 4 547.25 53.29
    -15 17 4 430.26 89.69
    17 -2 4 546.05 83.79
    12 -17 -4 737.13 53.59
    12 -17 -4 736.93 110.09
    5 12 -4 753.52 58.89
    5 12 -4 722.83 60.19
    -17 5 -4 754.52 77.19
    5 12 -4 871.41 99.69
    5 12 -4 793.72 62.59
    -12 17 4 448.36 81.79
    -12 17 4 763.72 50.99
    17 -5 4 800.62 86.89
    17 -5 4 820.62 86.19
    -12 17 4 654.53 120.29
    -17 8 -4 574.14 66.29
    9 -17 -4 532.15 96.99
    8 9 -4 438.66 79.39
    8 9 -4 482.05 50.09
    -17 8 -4 415.26 67.09
    -9 17 4 424.06 83.29
    17 -8 4 441.36 88.89
    17 -8 4 530.35 92.89
    -9 17 4 308.67 76.79
    -9 17 4 497.05 90.69
    11 6 -4 745.43 67.89
    11 6 -4 789.02 84.89
    -17 11 -4 786.22 75.99
    -17 11 -4 740.33 100.29
    6 -17 -4 638.14 86.49
    17 -11 4 703.73 101.99
    -6 17 4 650.93 110.09
    17 -11 4 776.22 118.79
    -6 17 4 732.53 115.49
    -6 17 4 762.42 130.39
    -17 14 -4 416.16 41.6
    -17 14 -4 357.26 52.29
    14 3 -4 389.26 35.7
    14 3 -4 447.26 37
    -17 14 -4 407.46 80.89
    -17 14 -4 438.16 65.59
    -3 17 4 333.47 73.99
    17 -14 4 319.77 67.09
    -3 17 4 439.46 87.29
    -3 17 4 398.26 76.89
    -17 17 -4 422.06 100.79
    -17 17 -4 347.77 57.09
    17 0 -4 447.26 65.89
    17 0 -4 386.36 57.09
    -17 17 -4 308.57 59.29
    0 17 4 487.25 86.89
    17 -17 4 401.36 93.49
    0 17 4 213.58 68.59
    0 17 4 323.17 79.99
    1 17 -4 229.78 57.69
    -18 1 -4 192.18 48.1
    1 17 -4 229.88 31.9
    17 -18 -4 363.66 92.49
    1 17 -4 103.49 45.5
    -17 18 4 278.87 47.6
    -17 18 4 202.88 84.39
    -17 18 4 309.97 73.09
    18 -1 4 152.68 51.09
    18 -1 4 221.48 52.99
    -18 4 -4 653.83 90.79
    4 14 -4 478.05 90.99
    4 14 -4 595.74 63.09
    4 14 -4 617.04 54.49
    4 14 -4 573.14 65.59
    14 -18 -4 598.04 114.99
    18 -4 4 608.94 94.79
    -14 18 4 561.14 100.19
    -14 18 4 639.34 53.09
    18 -4 4 630.74 93.99
    -14 18 4 683.03 105.49
    11 -18 -4 485.95 37.5
    7 11 -4 516.15 40.6
    11 -18 -4 438.46 88.09
    7 11 -4 541.75 41.6
    7 11 -4 421.96 78.09
    -18 7 -4 292.47 54.39
    7 11 -4 478.45 49.4
    18 -7 4 488.55 91.89
    -11 18 4 419.86 85.69
    -11 18 4 435.56 87.39
    18 -7 4 567.64 95.59
    10 8 -4 382.66 55.39
    8 -18 -4 413.96 78.59
    -18 10 -4 399.76 75.79
    -18 10 -4 480.45 74.49
    18 -10 4 350.66 72.59
    -8 18 4 464.85 123.69
    18 -10 4 377.16 78.99
    -8 18 4 311.57 73.89
    -8 18 4 367.46 97.09
    -18 13 -4 458.85 68.59
    13 5 -4 562.04 63.29
    13 5 -4 474.65 79.39
    -5 18 4 586.14 106.49
    -5 18 4 362.16 79.99
    18 -13 4 455.45 99.79
    16 2 -4 460.05 47.9
    -18 16 -4 500.15 76.69
    -18 16 -4 378.36 97.19
    16 2 -4 377.26 42.5
    16 2 -4 326.07 60.69
    -18 16 -4 485.85 51.79
    -2 18 4 470.15 85.79
    -2 18 4 482.55 92.29
    18 -16 4 472.35 103.99
    16 -19 -4 162.78 64.79
    3 16 -4 264.67 51.89
    3 16 -4 199.18 34.8
    3 16 -4 196.68 58.09
    3 16 -4 324.67 80.19
    -19 3 -4 240.68 51.09
    -16 19 4 198.38 40.1
    19 -3 4 330.47 65.29
    -16 19 4 140.09 71.39
    -16 19 4 203.18 70.99
    13 -19 -4 761.82 124.79
    6 13 -4 599.54 103.79
    6 13 -4 492.85 50.39
    6 13 -4 527.35 51.39
    6 13 -4 523.35 54.39
    -19 6 -4 507.05 80.79
    -13 19 4 412.46 90.59
    19 -6 4 376.56 77.79
    -13 19 4 514.55 98.89
    -19 9 -4 331.67 61.29
    9 10 -4 325.97 50.69
    9 10 -4 322.57 71.09
    -10 19 4 291.47 62.19
    19 -9 4 465.65 93.29
    -10 19 4 257.57 79.99
    12 7 -4 454.85 81.49
    12 7 -4 466.55 64.19
    -19 12 -4 528.85 75.89
    19 -12 4 427.06 81.89
    -7 19 4 507.95 92.09
    -7 19 4 478.95 92.69
    15 4 -4 167.18 41.3
    15 4 -4 124.89 43.8
    -19 15 -4 167.58 42.8
    -4 19 4 200.28 62.49
    -4 19 4 162.88 52.99
    19 -15 4 210.28 64.89
    -20 5 -4 97.99 43.6
    5 15 -4 59.59 26.4
    5 15 -4 206.78 43.2
    5 15 -4 178.48 45.1
    5 15 -4 134.29 53.49
    20 -5 4 170.98 46.3
    -15 20 4 175.78 82.99
    -15 20 4 141.69 65.29
    -20 8 -4 411.16 75.49
    8 12 -4 343.87 51.99
    8 12 -4 468.85 88.59
    -12 20 4 318.77 92.69
    -12 20 4 198.08 62.49
    20 -8 4 322.47 75.99
    11 9 -4 447.16 85.99
    -20 11 -4 264.87 59.79
    11 9 -4 351.46 54.79
    20 -11 4 392.76 86.29
    -9 20 4 385.06 98.09
    -9 20 4 407.46 91.69
    -20 14 -4 253.87 62.69
    14 6 -4 212.48 46.8
    14 6 -4 304.87 67.49
    -6 20 4 388.16 89.39
    -6 20 4 368.26 88.29
    20 -14 4 362.36 88.39
    10 11 -4 277.57 70.49
    -21 10 -4 263.47 57.09
    10 11 -4 317.87 51.59
    -11 21 4 219.38 76.19
    21 -10 4 188.18 60.29
    -11 21 4 271.87 90.59
    1 0 -5 483.75 34.1
    0 -1 -5 464.45 23.3
    -1 1 -5 449.06 29.9
    -1 1 -5 474.25 36.6
    1 0 -5 466.55 25.8
    -1 1 -5 438.06 25.8
    1 0 -5 480.85 34.9
    -1 1 -5 450.25 34
    0 -1 -5 425.86 32.9
    1 0 -5 433.26 33.2
    0 -1 -5 406.06 30
    1 -1 5 460.35 31
    0 1 5 424.16 31.8
    1 -1 5 440.26 25.5
    -1 0 5 401.76 24.1
    -1 0 5 420.96 31.2
    -1 0 5 411.66 33.3
    1 -1 5 484.85 34.5
    0 1 5 434.16 22.3
    0 1 5 463.15 35.5
    -1 0 5 565.04 37.1
    2 -2 -5 1652.73 47.9
    0 2 -5 1720.93 67.79
    -2 0 -5 1518.35 63.49
    2 -2 -5 1636.64 69.59
    0 2 -5 1522.45 63.69
    -2 0 -5 1643.24 52.99
    0 2 -5 1515.25 62.29
    2 -2 -5 1563.64 65.99
    0 2 -5 1517.75 51.89
    -2 0 -5 1595.54 49.9
    -2 0 -5 1591.64 66.99
    -2 2 5 1530.95 67.49
    0 -2 5 1591.44 62.19
    0 -2 5 1603.54 60.89
    -2 2 5 1644.04 66.39
    2 0 5 1612.44 49.9
    2 0 5 1682.93 70.79
    2 0 5 1543.05 64.99
    0 -2 5 1704.53 53.69
    0 -2 5 1602.84 66.69
    2 0 5 1546.55 53.09
    -2 2 5 1584.04 67.49
    3 -1 -5 4237.28 114.89
    -1 -2 -5 4012.4 79.59
    3 -1 -5 4221.48 118.49
    -2 3 -5 3843.02 94.69
    -2 3 -5 4163.68 120.69
    -1 -2 -5 3909.11 111.99
    3 -1 -5 4222.58 111.89
    -1 -2 -5 4083.39 105.69
    -1 -2 -5 4040.5 110.09
    3 -1 -5 3987.8 94.19
    -2 3 -5 4081.49 106.39
    -3 1 5 4194.68 106.09
    1 2 5 4068.79 79.79
    1 2 5 3872.61 110.69
    2 -3 5 4158.18 118.19
    2 -3 5 3912.61 117.49
    2 -3 5 3951 94.39
    2 -3 5 3905.31 106.09
    1 2 5 3971.8 106.89
    1 2 5 4066.99 116.59
    -3 1 5 4061.09 117.99
    4 -3 -5 1190.98 63.69
    -3 -1 -5 1201.58 45.1
    4 -3 -5 1295.27 48.2
    -3 -1 -5 1298.17 49.2
    4 -3 -5 1213.78 62.79
    -1 4 -5 1230.58 61.09
    -1 4 -5 1226.68 62.39
    -1 4 -5 1257.97 49.9
    -1 4 -5 1292.97 62.89
    4 -3 -5 1250.27 64.69
    -3 -1 -5 1279.67 58.99
    -4 3 5 1199.88 60.39
    3 1 5 1242.88 62.39
    1 -4 5 1208.18 48.5
    -4 3 5 1315.27 66.49
    3 1 5 1265.97 59.79
    -4 3 5 1251.27 64.89
    1 -4 5 1268.17 64.99
    1 -4 5 1190.68 65.99
    3 1 5 1306.37 50.39
    3 1 5 1300.37 45.8
    2 1 -5 2208.68 83.49
    -3 2 -5 2319.17 86.29
    -3 2 -5 2335.57 63.79
    1 -3 -5 2390.86 51.99
    2 1 -5 2304.67 73.59
    1 -3 -5 2254.27 85.19
    2 1 -5 2269.17 75.69
    -3 2 -5 2482.05 90.09
    1 -3 -5 2357.06 83.79
    -3 2 -5 2295.97 68.29
    1 -3 -5 2227.98 82.59
    -2 -1 5 2369.76 67.79
    -1 3 5 2353.26 85.09
    3 -2 5 2296.17 88.99
    -1 3 5 2460.85 52.39
    -1 3 5 2423.16 89.79
    -1 3 5 2325.07 84.39
    3 -2 5 2322.37 67.89
    -2 -1 5 2446.86 72.29
    3 -2 5 2367.36 87.89
    3 -2 5 2450.25 65.99
    -3 5 -5 1204.88 69.09
    -3 5 -5 1169.38 51.29
    -2 -3 -5 1216.68 55.39
    5 -2 -5 1103.19 59.89
    5 -2 -5 1239.28 53.09
    -3 5 -5 1202.08 60.29
    -2 -3 -5 1256.87 59.69
    -2 -3 -5 1236.18 54.59
    -3 5 -5 1194.98 68.79
    5 -2 -5 1111.89 64.19
    5 -2 -5 1119.99 60.09
    -2 -3 -5 1237.88 40.1
    3 -5 5 1246.48 57.99
    2 3 5 1221.38 61.89
    -5 2 5 1205.18 58.59
    3 -5 5 1273.67 72.29
    2 3 5 1238.58 39.4
    2 3 5 1193.58 59.49
    3 -5 5 1246.88 68.19
    2 3 5 1144.99 58.49
    -5 2 5 1232.18 65.49
    -5 2 5 1192.58 55.99
    -2 6 -5 520.05 45.4
    6 -4 -5 580.74 46
    6 -4 -5 469.05 45.5
    6 -4 -5 516.85 45.3
    -4 -2 -5 527.75 35.6
    -2 6 -5 536.25 45.8
    -4 -2 -5 495.35 32.8
    -4 -2 -5 521.55 31.8
    -2 6 -5 549.45 47.1
    -2 6 -5 596.84 36.9
    6 -4 -5 511.85 34.8
    -4 -2 -5 475.65 31.7
    4 2 5 541.85 42.2
    4 2 5 527.35 31.2
    4 2 5 573.54 37.5
    -6 4 5 531.95 45.4
    -6 4 5 596.14 37.3
    -6 4 5 496.25 44.2
    2 -6 5 572.04 35.1
    2 -6 5 603.44 45.1
    -6 4 5 525.35 43.7
    3 -4 -5 0.3 7.5
    1 3 -5 -1.5 6.5
    1 3 -5 10.3 8.1
    -4 1 -5 5.1 7.2
    3 -4 -5 -1.8 8.7
    -4 1 -5 17.7 13.5
    3 -4 -5 4.8 5.1
    1 3 -5 4.8 7.4
    1 3 -5 11.5 9
    -4 1 -5 3.1 4.1
    -4 1 -5 0.3 7.6
    3 -4 -5 4.1 6.2
    -1 -3 5 1.2 7.9
    -1 -3 5 8 6.7
    -3 4 5 5.1 11.1
    -1 -3 5 6.1 6.6
    4 -1 5 5.9 6.8
    -3 4 5 0.7 6.4
    -3 4 5 0.4 7.9
    4 -1 5 5 10.8
    -1 -3 5 9.1 6.9
    4 -1 5 3.7 3.6
    4 -1 5 5.2 4.8
    0 -4 -5 136.89 22.2
    0 -4 -5 170.48 26.9
    -4 4 -5 221.38 37.7
    4 0 -5 179.38 20.8
    -4 4 -5 136.09 20.2
    4 0 -5 134.29 24.7
    -4 4 -5 225.28 36.8
    4 0 -5 152.78 22.3
    -4 4 -5 163.48 22.5
    0 -4 -5 152.48 10.2
    -4 0 5 143.89 17.1
    4 -4 5 158.58 29.8
    4 -4 5 138.99 20.6
    -4 0 5 88.89 20.1
    0 4 5 127.99 23.4
    0 4 5 111.69 21.8
    0 4 5 148.89 9.9
    4 -4 5 91.29 20.6
    0 4 5 85.49 17.4
    -4 0 5 174.98 17.2
    -4 7 -5 312.57 44
    -4 7 -5 290.67 28.1
    7 -3 -5 216.38 32.9
    7 -3 -5 359.66 37.1
    7 -3 -5 306.27 35.9
    -3 -4 -5 292.17 32.9
    7 -3 -5 303.67 29.9
    -3 -4 -5 289.47 23.9
    -4 7 -5 336.87 37.9
    -3 -4 -5 284.07 21.1
    -4 7 -5 344.87 50.49
    -3 -4 -5 287.67 23.9
    -4 7 -5 378.16 43.5
    4 -7 5 309.67 28.2
    3 4 5 321.17 33.8
    -7 3 5 309.57 30.9
    3 4 5 318.87 21.7
    -7 3 5 278.27 30.4
    -7 3 5 296.97 29.7
    3 4 5 318.47 32.3
    3 4 5 333.57 32.7
    -7 3 5 329.37 36.9
    4 -7 5 356.46 40.3
    4 -7 5 220.38 33.7
    8 -5 -5 218.38 38.2
    -3 8 -5 245.88 43.6
    8 -5 -5 244.08 45
    8 -5 -5 265.17 35.4
    -5 -3 -5 210.58 27.5
    8 -5 -5 121.59 28.3
    -3 8 -5 193.68 39.2
    -3 8 -5 158.48 32.4
    -3 8 -5 258.77 47.6
    -3 8 -5 162.38 23.1
    5 3 5 170.68 29.7
    3 -8 5 197.78 22.5
    5 3 5 223.98 33.4
    5 3 5 183.98 29.8
    -8 5 5 178.68 30.6
    -8 5 5 229.28 32.9
    3 -8 5 231.48 39
    5 3 5 191.08 21.2
    -8 5 5 164.38 31.1
    5 -5 -5 94.09 23.8
    -5 0 -5 78.79 15.4
    0 5 -5 98.99 22.2
    -5 0 -5 124.49 24.2
    0 5 -5 86.49 22.9
    0 5 -5 104.39 24.2
    5 -5 -5 144.59 33.2
    5 -5 -5 99.89 26.7
    5 -5 -5 105.49 16.7
    -5 0 -5 106.49 20.9
    -5 0 -5 120.99 13.2
    0 5 -5 98.09 18.3
    5 0 5 89.79 16.7
    5 0 5 113.39 12.9
    -5 5 5 140.59 35.1
    -5 5 5 76.99 21.4
    0 -5 5 81.29 15.4
    -5 5 5 99.59 25.1
    0 -5 5 54.49 18.1
    5 0 5 96.99 20.4
    0 -5 5 150.38 23.5
    0 -5 5 150.68 23.4
    5 0 5 114.69 27
    2 -5 -5 3390.86 115.79
    -5 3 -5 3228.78 68.99
    3 2 -5 3209.88 88.99
    -5 3 -5 3150.08 112.29
    3 2 -5 3116.49 90.19
    -5 3 -5 3127.29 129.59
    2 -5 -5 3363.86 61.29
    3 2 -5 3282.37 114.59
    3 2 -5 3197.48 85.79
    2 -5 -5 3288.37 112.29
    2 -5 -5 3290.17 131.69
    -5 3 -5 3178.08 92.79
    2 -5 -5 3240.78 59.69
    -2 5 5 3296.07 117.69
    -3 -2 5 3416.76 117.19
    -2 5 5 3288.37 113.69
    -2 5 5 3082.89 113.39
    5 -3 5 3370.46 94.39
    5 -3 5 3200.28 118.59
    5 -3 5 3283.47 116.39
    -5 6 -5 11.8 9.2
    6 -1 -5 6 7.7
    6 -1 -5 31.2 12.6
    -5 6 -5 14.4 10.5
    -1 -5 -5 14.8 5.2
    -1 -5 -5 29.9 11.6
    6 -1 -5 14.6 11.8
    -1 -5 -5 23.9 10.7
    -5 6 -5 15.2 12.4
    -5 6 -5 14.9 11
    -1 -5 -5 32.6 15.5
    6 -1 -5 28.3 10
    -5 6 -5 33.9 13.2
    1 5 5 19.6 5.4
    -6 1 5 4.1 6.1
    5 -6 5 20 10.6
    1 5 5 21.2 13.3
    5 -6 5 27.4 15.5
    1 5 5 9.4 8.7
    1 5 5 35.7 16.1
    -6 1 5 10.3 6.1
    5 -6 5 4.9 10
    -6 1 5 5.6 10
    -5 9 -5 13.9 12.6
    9 -4 -5 29.8 13.9
    9 -4 -5 19.6 11.8
    -5 9 -5 10.7 9.1
    -5 9 -5 12.3 10.8
    9 -4 -5 28.9 15.6
    -5 9 -5 18.9 10.7
    -5 9 -5 17.4 15.5
    -4 -5 -5 13.6 6.7
    9 -4 -5 5.9 10.5
    -9 4 5 4.8 8.3
    4 5 5 8.8 7.3
    4 5 5 11.7 9.8
    5 -9 5 10 11.3
    -9 4 5 11.5 11
    5 -9 5 27.7 18.2
    5 -9 5 19.8 10.8
    -9 4 5 29.1 16.2
    4 5 5 12 11.3
    -6 -4 -5 2.4 8.1
    -4 10 -5 8.3 13.1
    10 -6 -5 -5.9 6.9
    10 -6 -5 -12.6 8.8
    10 -6 -5 4.4 14.3
    -4 10 -5 0.9 9.4
    10 -6 -5 -3.7 8.2
    -4 10 -5 -4.3 9.3
    -4 10 -5 0.4 8.7
    -4 10 -5 -21.1 8.6
    -10 6 5 -7 5.6
    6 4 5 8.1 10
    4 -10 5 2.3 9.2
    6 4 5 -0.4 7.6
    4 -10 5 19.4 13.8
    4 -10 5 9.9 9.7
    6 4 5 18.7 9.6
    -10 6 5 -9.2 8.8
    6 4 5 -5.7 5.9
    -10 6 5 -8.3 7.5
    -10 6 5 4.4 11.9
    7 -6 -5 13.6 8.1
    -6 -1 -5 4.6 7.2
    7 -6 -5 -6.2 10.2
    -6 -1 -5 8.5 6.4
    7 -6 -5 17.1 13.3
    -1 7 -5 19.8 12.8
    7 -6 -5 6.7 9.2
    -1 7 -5 -2.1 6.2
    -1 7 -5 9.3 6.4
    -6 -1 -5 18.9 8.2
    -1 7 -5 3.1 10.9
    -7 6 5 3.4 10
    6 1 5 12.7 8.3
    -7 6 5 -1.6 7.9
    1 -7 5 12.2 7.8
    6 1 5 5 9.3
    6 1 5 2.8 6.4
    -7 6 5 3.7 8.8
    1 -7 5 2.6 8.2
    1 -7 5 3.4 5.4
    6 1 5 31.5 15
    -7 6 5 22.5 8.9
    2 4 -5 2.9 7.9
    -6 2 -5 -3.9 7
    4 -6 -5 -5.7 5.8
    2 4 -5 7.8 7.3
    4 -6 -5 -1.2 4.7
    2 4 -5 21.4 14.2
    4 -6 -5 10.9 5.8
    -6 2 -5 4.4 8.4
    2 4 -5 13.1 7.6
    -4 6 5 5.9 10.1
    -4 6 5 12.5 14.3
    -2 -4 5 0.2 6.5
    6 -2 5 -5.8 3.8
    -4 6 5 11.2 10.2
    6 -2 5 4.4 7.5
    6 -2 5 -0.8 6.3
    1 -6 -5 377.26 51.09
    -6 5 -5 260.97 41.2
    -6 5 -5 291.47 29
    5 1 -5 299.97 25.7
    1 -6 -5 304.57 35.4
    -6 5 -5 287.47 24
    5 1 -5 261.17 25.1
    -6 5 -5 313.97 24.6
    5 1 -5 286.37 34.1
    -6 5 -5 292.07 46.5
    5 1 -5 281.97 27.9
    -1 6 5 363.26 53.49
    6 -5 5 366.56 51.79
    6 -5 5 313.37 30.2
    -1 6 5 309.07 35.7
    -5 -1 5 286.07 41.7
    -1 6 5 350.56 37.1
    -6 8 -5 12.9 9.6
    8 -2 -5 4.2 10.3
    8 -2 -5 33 14.5
    8 -2 -5 14 13.7
    -6 8 -5 22.8 13.3
    -2 -6 -5 26.3 10.6
    -2 -6 -5 14.6 8.3
    -2 -6 -5 17.5 6.2
    8 -2 -5 6 9.6
    -6 8 -5 25.9 18
    -6 8 -5 20 12.2
    -2 -6 -5 7.2 14.2
    -6 8 -5 8.6 10
    -8 2 5 12 9.3
    2 6 5 10 12.6
    2 6 5 13.5 5.2
    6 -8 5 6.1 8.1
    2 6 5 10 11.5
    -8 2 5 11.6 12.1
    6 -8 5 17.8 13.6
    2 6 5 6.8 10.3
    6 -8 5 -5.2 10.6
    -6 11 -5 9.3 16.4
    -6 11 -5 5.8 8.7
    -6 11 -5 6.5 14.5
    11 -5 -5 -1.2 9.2
    -6 11 -5 26.4 19.6
    -5 -6 -5 -3.3 6.2
    11 -5 -5 -4.7 12.8
    11 -5 -5 5.8 9.8
    -6 11 -5 -7.4 13.8
    11 -5 -5 -7.5 10.3
    6 -11 5 5.7 9.3
    -11 5 5 5.4 12.1
    6 -11 5 -0.7 16.8
    6 -11 5 7.6 11.5
    5 6 5 -0.8 6.1
    -11 5 5 -7.5 10.8
    -11 5 5 -0.5 10.3
    5 6 5 11.6 7.2
    5 6 5 -7.5 8
    5 6 5 5.4 9.2
    -7 -5 -5 57.59 17.7
    -5 12 -5 45.7 24
    12 -7 -5 39.2 20.9
    -5 12 -5 59.29 17.6
    -5 12 -5 50.59 24
    -5 12 -5 59.79 39.4
    12 -7 -5 42.2 22.5
    -5 12 -5 85.09 36.9
    12 -7 -5 43.5 22.6
    7 5 5 51.29 19.3
    7 5 5 43.5 16.3
    -12 7 5 51.69 19.1
    -12 7 5 77.19 21.5
    5 -12 5 66.99 20.7
    5 -12 5 87.79 32.8
    -12 7 5 64.59 26.4
    7 5 5 74.19 22.7
    7 5 5 63.29 24.6
    7 5 5 90.09 24.5
    9 -7 -5 17 12.7
    -2 9 -5 -5.7 7.1
    -2 9 -5 15.8 12.5
    9 -7 -5 -6.8 9.5
    9 -7 -5 26.2 15.3
    -2 9 -5 7.2 13.5
    9 -7 -5 -2.6 7.9
    -2 9 -5 7.7 9.2
    -7 -2 -5 0.2 7.2
    2 -9 5 14.2 9.1
    7 2 5 5.8 10.4
    7 2 5 17.8 9.9
    2 -9 5 12.1 8.2
    -9 7 5 14.6 10.9
    -9 7 5 5.4 10.7
    7 2 5 2.3 8.2
    7 2 5 18.7 10
    7 2 5 2.1 7.3
    -9 7 5 30.8 18.9
    -7 1 -5 16.9 10.9
    1 6 -5 18.3 8
    1 6 -5 26.5 10.2
    -7 1 -5 20.5 11.6
    6 -7 -5 6.9 9.4
    6 -7 -5 9.2 7.2
    6 -7 -5 17.8 9.4
    -7 1 -5 20.8 10.2
    1 6 -5 5 11.5
    1 6 -5 9.2 8.1
    6 -7 -5 10.3 12.5
    7 -1 5 26.3 14.1
    -1 -6 5 -2.6 6.4
    7 -1 5 2.4 8.4
    -6 7 5 12.7 7.7
    7 -1 5 2.3 7.4
    -6 7 5 -5.4 6.6
    -6 7 5 4.6 8.5
    -6 7 5 3.2 8.3
    -7 4 -5 8.2 11.8
    -7 4 -5 27.7 15.1
    4 3 -5 7.7 8.6
    4 3 -5 20.4 8.9
    4 3 -5 22.1 9.6
    3 -7 -5 6 6.7
    4 3 -5 28.9 12.6
    4 3 -5 33.4 14.6
    3 -7 -5 13.7 11.9
    3 -7 -5 5.1 9.3
    -7 4 -5 1.2 9
    7 -4 5 23.4 14.5
    -3 7 5 2.7 10.1
    -3 7 5 2.9 8.4
    7 -4 5 17 9.5
    -4 -3 5 17.7 11.6
    7 -4 5 20.4 15.2
    -3 7 5 8.7 9.6
    -7 7 -5 100.09 21.5
    0 -7 -5 141.29 28
    -7 7 -5 114.09 24.2
    0 -7 -5 87.99 23.1
    7 0 -5 125.79 22.9
    -7 7 -5 170.28 40.2
    7 0 -5 67.29 17.5
    7 0 -5 104.39 20
    -7 7 -5 123.59 32.1
    -7 7 -5 128.19 23.5
    7 0 -5 116.69 27.8
    0 -7 -5 102.09 23.6
    0 7 5 115.99 29
    -7 0 5 96.39 26.7
    0 7 5 82.79 22
    7 -7 5 59.39 25.8
    7 -7 5 136.59 31.3
    7 -7 5 110.49 21.5
    0 7 5 71.19 21.7
    -7 10 -5 15.2 14.4
    -7 10 -5 77.09 30.3
    -7 10 -5 31.2 12.5
    -7 10 -5 46.7 15.9
    -7 10 -5 24.8 18.1
    10 -3 -5 51.39 22.5
    10 -3 -5 29.7 16.8
    10 -3 -5 77.49 23
    10 -3 -5 43.3 19.7
    -10 3 5 45.7 20.3
    -10 3 5 60.99 21
    -10 3 5 44.7 13.3
    -10 3 5 53.89 14.8
    3 7 5 63.49 22.6
    3 7 5 35.1 9.2
    7 -10 5 73.99 18.5
    3 7 5 41.2 17.8
    7 -10 5 16.8 15.2
    7 -10 5 53.19 28.3
    13 -6 -5 31.4 11
    -7 13 -5 13.9 13.4
    13 -6 -5 0.8 12.1
    -7 13 -5 32.9 19.8
    -7 13 -5 8.7 20.9
    13 -6 -5 18 15.8
    -7 13 -5 25 22.5
    6 7 5 4.2 9.7
    -13 6 5 12.1 18.3
    6 7 5 22.8 12.6
    6 7 5 58.79 27.3
    7 -13 5 32.1 21.7
    -13 6 5 15.4 14.9
    6 7 5 20.5 11.7
    -13 6 5 21.9 15.2
    7 -13 5 8.4 11.4
    14 -8 -5 -10.5 23.1
    14 -8 -5 -0.8 14.2
    -6 14 -5 -3.2 12.5
    -6 14 -5 4.1 9.7
    14 -8 -5 -2.6 18.3
    -6 14 -5 14.2 22.6
    -6 14 -5 -20.2 17.5
    -8 -6 -5 -5.1 6.8
    8 6 5 24.8 13
    6 -14 5 -23.2 10.7
    8 6 5 0.2 11.4
    8 6 5 0.3 10
    -14 8 5 -1.9 6.9
    -14 8 5 15.5 17.2
    8 6 5 -23.1 19
    8 6 5 -1.3 11.4
    -14 8 5 0.1 15.2
    6 -14 5 -21.5 13.9
    11 -8 -5 -20.6 6.5
    11 -8 -5 -6.8 7.6
    11 -8 -5 -30 10.1
    -3 11 -5 7.1 12.9
    -3 11 -5 -13.1 5.5
    -3 11 -5 -20.5 12.5
    -8 -3 -5 4.8 9.7
    -3 11 -5 4.3 11.4
    11 -8 -5 9 21.4
    8 3 5 -15.6 10
    -11 8 5 -8.8 12.2
    8 3 5 2.7 11.5
    3 -11 5 1.1 7.8
    3 -11 5 -0.2 11.7
    8 3 5 -0.8 10.3
    -11 8 5 20.4 15.9
    -11 8 5 -3 11.1
    -11 8 5 -2.4 8
    8 3 5 -10.3 8.5
    8 3 5 -3.8 10.5
    -8 0 -5 52.39 13.6
    8 -8 -5 76.09 25
    0 8 -5 42.2 15.1
    0 8 -5 73.39 22.5
    8 -8 -5 45 25.5
    -8 0 -5 50.59 18.2
    -8 0 -5 56.99 13.5
    8 -8 -5 80.99 18
    0 8 -5 74.49 28.4
    8 -8 -5 61.29 21.7
    0 -8 5 46.3 12.5
    8 0 5 57.49 19.7
    8 0 5 49.9 19.8
    8 0 5 56.19 11.4
    8 0 5 58.39 17.4
    -8 8 5 51.89 22.1
    -8 8 5 57.39 17.1
    -8 8 5 26 15.8
    -8 8 5 82.59 26
    8 0 5 45.9 9.8
    0 -8 5 50.19 11.4
    0 -8 5 59.09 16.1
    5 -8 -5 67.99 21.2
    -8 3 -5 65.39 20.8
    5 -8 -5 53.49 21.6
    -8 3 -5 109.39 27.5
    3 5 -5 92.59 17.7
    5 -8 -5 88.49 28.4
    3 5 -5 92.89 18.5
    -8 3 -5 89.19 21.5
    3 5 -5 77.09 17.5
    3 5 -5 61.39 20.9
    5 -8 -5 92.19 14.5
    -5 8 5 122.69 35.9
    -5 8 5 65.49 21.4
    8 -3 5 80.99 26.9
    8 -3 5 56.29 22.9
    -3 -5 5 61.79 21.9
    -5 8 5 83.89 28.3
    8 -3 5 68.09 19.6
    6 2 -5 338.77 33.1
    2 -8 -5 411.36 42.4
    -8 6 -5 372.86 36.6
    -8 6 -5 381.16 26
    -8 6 -5 390.96 25.6
    6 2 -5 404.56 28.4
    6 2 -5 378.56 27.7
    -8 6 -5 401.06 46.6
    6 2 -5 425.06 45.7
    2 -8 -5 387.26 45.6
    -8 6 -5 382.66 57.09
    8 -6 5 286.67 42.8
    -2 8 5 372.56 43.7
    -2 8 5 426.26 49
    -6 -2 5 430.06 61.39
    -2 8 5 321.57 46.2
    8 -6 5 389.16 35.1
    8 -6 5 370.56 58.69
    9 -1 -5 1 8.3
    -8 9 -5 12.3 13.3
    -1 -8 -5 -9 7.4
    9 -1 -5 10.2 10.9
    9 -1 -5 -10 7.2
    9 -1 -5 0 11.9
    -1 -8 -5 11.8 8.4
    -8 9 -5 10.3 11.5
    -1 -8 -5 -4.4 11.2
    -8 9 -5 10.9 11.2
    -8 9 -5 2.9 14.8
    -8 9 -5 -1.4 5.8
    8 -9 5 7.1 16.8
    1 8 5 5.8 11.6
    8 -9 5 -2.6 6.9
    8 -9 5 8.7 13.5
    -9 1 5 -13.8 8.7
    1 8 5 -3.6 7.5
    1 8 5 -1.9 9.6
    -8 12 -5 11.8 16.7
    12 -4 -5 -0.8 14.1
    -8 12 -5 4.5 12
    -8 12 -5 0.9 13
    -8 12 -5 -17.7 18.1
    -8 12 -5 2.6 11.7
    12 -4 -5 -0.8 10.7
    8 -12 5 8 12.6
    4 8 5 3.5 8.6
    -12 4 5 13.6 15
    4 8 5 8.1 9
    4 8 5 5.8 6.3
    4 8 5 9 18.9
    -12 4 5 10 12.9
    -12 4 5 13.4 11.7
    -8 15 -5 102.19 40
    15 -7 -5 110.49 33
    -8 15 -5 66.09 41.7
    15 -7 -5 84.09 37.1
    -8 15 -5 126.59 29.1
    15 -7 -5 117.49 37.4
    -8 15 -5 114.69 44.4
    7 8 5 89.69 33.6
    8 -15 5 149.09 49.1
    -15 7 5 94.89 30.4
    8 -15 5 124.09 28.7
    7 8 5 158.18 26
    7 8 5 144.79 34.2
    7 8 5 172.58 37.1
    -15 7 5 91.79 31.3
    -15 7 5 140.29 34
    -7 16 -5 11.7 33.1
    16 -9 -5 73.79 32.3
    16 -9 -5 6.6 18.7
    16 -9 -5 -22.4 23.4
    -7 16 -5 2.2 26.3
    -7 16 -5 17.6 20.7
    -7 16 -5 -3.7 9.9
    -16 9 5 2.1 10.4
    7 -16 5 2.2 17.4
    -16 9 5 -13.5 26.8
    9 7 5 27 15.3
    9 7 5 3.1 14.2
    9 7 5 -14.4 17
    9 7 5 -11.6 13.4
    -16 9 5 -0.4 14.9
    7 -16 5 -0.9 24.7
    -9 -4 -5 5.2 13.2
    13 -9 -5 10.7 19.8
    -4 13 -5 28.7 15.5
    -4 13 -5 12 16.8
    13 -9 -5 -4 20
    -4 13 -5 44.7 22.2
    -13 9 5 2.1 9.2
    4 -13 5 17.6 15.6
    9 4 5 5.3 13.7
    9 4 5 38.2 16
    9 4 5 15.7 14.5
    -13 9 5 14.9 13.2
    9 4 5 2.7 11.6
    4 -13 5 -3.4 9.7
    9 4 5 -11.2 7
    -1 10 -5 288.07 58.59
    -1 10 -5 332.67 32.4
    -9 -1 -5 353.36 38.1
    10 -9 -5 333.97 53.39
    -1 10 -5 419.36 48.2
    10 -9 -5 447.66 71.29
    10 -9 -5 329.07 64.49
    -1 10 -5 496.55 71.79
    10 -9 -5 325.67 35
    -10 9 5 522.75 82.79
    -10 9 5 343.07 52.19
    9 1 5 323.47 28.6
    -10 9 5 390.66 44
    9 1 5 355.66 37.2
    9 1 5 389.06 41.9
    9 1 5 421.06 44.7
    1 -10 5 360.56 32.3
    1 -10 5 351.76 29.5
    1 -10 5 315.37 29.5
    9 1 5 362.16 29.6
    -10 9 5 327.07 51.59
    -9 2 -5 12.9 8.4
    2 7 -5 11.3 13.2
    2 7 -5 4 6.9
    7 -9 -5 5.8 11.1
    2 7 -5 0.7 6.9
    -9 2 -5 9 6.9
    7 -9 -5 8.2 7.3
    -9 2 -5 -1.4 6.9
    2 7 -5 14.3 12.1
    7 -9 -5 10 16.2
    -7 9 5 -4.5 10.2
    9 -2 5 3.3 14.3
    -7 9 5 -11.7 8.7
    9 -2 5 10 9.7
    9 -2 5 4 7.3
    -7 9 5 1.3 5.9
    -7 9 5 8.9 17.6
    5 4 -5 113.39 23.9
    4 -9 -5 78.79 25.4
    4 -9 -5 99.39 29.9
    5 4 -5 81.09 15.8
    5 4 -5 99.29 15.7
    5 4 -5 66.99 18.2
    -9 5 -5 159.28 31.6
    -9 5 -5 97.59 25.2
    5 4 -5 68.09 21.8
    -9 5 -5 99.79 26.4
    4 -9 -5 37.1 15.1
    -5 -4 5 89.79 27.2
    9 -5 5 53.29 18.7
    -4 9 5 45 19.1
    -4 9 5 121.29 29.6
    9 -5 5 70.79 26.4
    -4 9 5 48.9 23.9
    -9 8 -5 15.4 17.5
    -9 8 -5 12.9 11.7
    -9 8 -5 0.6 7.2
    8 1 -5 1.6 7.2
    8 1 -5 11.8 7.8
    8 1 -5 -2.6 9.2
    1 -9 -5 -10.3 12
    1 -9 -5 -2.5 9.1
    -9 8 -5 15.5 10.8
    1 -9 -5 1.2 8.8
    -9 8 -5 0.7 10.8
    8 1 -5 14.5 9.8
    -8 -1 5 3 11.6
    9 -8 5 -3 12.6
    9 -8 5 -1.8 15.6
    -1 9 5 -2.1 7
    -1 9 5 1.2 9.7
    -1 9 5 -10.8 4.7
    9 -8 5 8.6 7.9
    11 -2 -5 212.48 39
    -9 11 -5 208.28 39.2
    -9 11 -5 144.39 38.3
    -9 11 -5 158.58 39.4
    11 -2 -5 178.68 35.1
    -9 11 -5 194.78 36.2
    11 -2 -5 145.89 31.3
    -9 11 -5 212.78 37.3
    9 -11 5 136.89 37.6
    -11 2 5 171.38 37.7
    2 9 5 200.78 40.1
    9 -11 5 206.98 35.4
    2 9 5 226.58 44.5
    2 9 5 164.58 33.9
    -9 14 -5 28.3 23.7
    14 -5 -5 22.6 21.7
    14 -5 -5 58.09 30.3
    -9 14 -5 66.49 23.2
    14 -5 -5 25.6 17.4
    -9 14 -5 38.3 27.1
    -9 14 -5 6.2 22.4
    9 -14 5 32.3 18.5
    5 9 5 52.59 13.4
    5 9 5 50.89 13.5
    5 9 5 90.89 40.7
    5 9 5 52.89 22.5
    -14 5 5 16.6 13.3
    -14 5 5 27.1 12.8
    -14 5 5 68.69 24.8
    9 -14 5 -8.2 17.4
    5 9 5 25.8 16.2
    17 -8 -5 -17.9 28
    -9 17 -5 -24.6 21.8
    17 -8 -5 13.4 26
    -9 17 -5 -4.1 19
    -9 17 -5 17.4 38.8
    17 -8 -5 -1.3 20.2
    -9 17 -5 -14.9 13.2
    -17 8 5 -17.7 25.2
    9 -17 5 -22.4 46.7
    8 9 5 -11.6 14.7
    8 9 5 2.7 14.1
    -17 8 5 -14.3 10.6
    8 9 5 1 17.9
    8 9 5 6.5 15.1
    8 9 5 -11.5 10.2
    -17 8 5 -7.1 17.9
    18 -10 -5 -6.3 12.2
    -8 18 -5 -32.6 29.1
    18 -10 -5 6.8 38.3
    -8 18 -5 3.8 14.6
    -8 18 -5 -14.6 23.8
    10 8 5 26.4 20.3
    10 8 5 -12.8 18.6
    -18 10 5 13 21.8
    8 -18 5 -26 64.89
    10 8 5 -7.8 14.9
    -18 10 5 23 18.4
    15 -10 -5 -3.1 21.3
    -5 15 -5 3.3 12.7
    -5 15 -5 14.1 13.8
    15 -10 -5 -14.9 27
    -10 -5 -5 0.5 12.1
    -5 15 -5 6 24.8
    -5 15 -5 -13.1 13.9
    15 -10 -5 -15.6 14.8
    10 5 5 -0.5 11.4
    5 -15 5 -25.9 18.8
    10 5 5 6.6 13.2
    -15 10 5 -9.1 28.2
    -15 10 5 12.4 16.2
    5 -15 5 -7.5 12.1
    10 5 5 1.9 13.9
    -15 10 5 12.2 12
    10 5 5 -5.1 16.6
    -2 12 -5 201.88 44.4
    -2 12 -5 103.29 34.8
    12 -10 -5 223.48 58.79
    -10 -2 -5 139.59 31.7
    12 -10 -5 134.19 29.6
    -2 12 -5 141.69 25
    12 -10 -5 97.29 29.9
    12 -10 -5 137.89 48.2
    -12 10 5 181.08 42.9
    10 2 5 142.49 28
    2 -12 5 137.39 25.1
    -12 10 5 128.29 27.2
    10 2 5 142.39 31.8
    -12 10 5 151.48 42.1
    10 2 5 152.98 32.3
    2 -12 5 104.99 23
    10 2 5 119.19 24.4
    10 2 5 139.59 31.7
    -10 1 -5 29.8 9.8
    9 -10 -5 -6.7 17.3
    9 -10 -5 12.8 10.8
    1 9 -5 28.6 14.5
    -10 1 -5 36.9 10.8
    -10 1 -5 10.3 10.9
    9 -10 -5 -5 12.6
    1 9 -5 10.2 14.8
    1 9 -5 26.1 12.6
    -9 10 5 -4.7 10.7
    10 -1 5 39.7 17.3
    10 -1 5 20.1 12.6
    -9 10 5 -2.5 16.3
    10 -1 5 5.8 11.3
    -9 10 5 31.6 14.5
    -9 10 5 13.9 17.2
    6 -10 -5 261.67 20.2
    -10 4 -5 194.08 30.7
    -10 4 -5 284.07 41.2
    6 -10 -5 315.77 54.89
    4 6 -5 359.36 68.19
    4 6 -5 282.97 27.2
    4 6 -5 268.77 29.7
    4 6 -5 294.07 27.9
    4 6 -5 317.17 32.4
    -10 4 -5 292.57 46.5
    6 -10 -5 377.76 62.39
    -6 10 5 239.08 47.9
    10 -4 5 329.77 51.49
    -6 10 5 312.47 54.19
    -6 10 5 292.77 54.89
    10 -4 5 336.17 44.7
    10 -4 5 291.87 51.89
    -10 7 -5 32.9 9.4
    -10 7 -5 19.8 13.1
    3 -10 -5 -6.7 12.4
    7 3 -5 27.9 11.1
    7 3 -5 28.7 9.2
    -10 7 -5 27.3 6.9
    7 3 -5 31.9 20.4
    7 3 -5 14 12.9
    -10 7 -5 51.59 24.5
    3 -10 -5 12.7 14.3
    3 -10 -5 47 32
    -3 10 5 19.4 17.3
    10 -7 5 50.79 27.8
    10 -7 5 29.6 18.5
    -3 10 5 29.8 17.9
    -3 10 5 10.9 15
    10 -7 5 27.6 10.4
    10 0 -5 19.4 12.7
    -10 10 -5 33.7 16.4
    -10 10 -5 60.09 30.1
    -10 10 -5 21.9 13.7
    -10 10 -5 7.2 13.5
    0 -10 -5 37.1 15.8
    10 0 -5 60.99 19.8
    10 0 -5 46.7 20
    0 -10 -5 35.6 25.7
    -10 10 -5 36.4 25.9
    -10 0 5 32.8 17.6
    10 -10 5 59.49 24.4
    0 10 5 15.9 12.5
    0 10 5 23.2 16.8
    10 -10 5 25.3 14.2
    10 -10 5 8.1 16.5
    0 10 5 16.8 19
    -10 13 -5 76.79 26.6
    13 -3 -5 46.1 19.9
    -10 13 -5 62.49 24
    -10 13 -5 23.5 27.1
    13 -3 -5 65.89 27.5
    13 -3 -5 39.1 18.5
    -10 13 -5 48.9 24.2
    -10 13 -5 74.19 37.1
    3 10 5 50.39 24.8
    3 10 5 66.89 23.8
    -13 3 5 22.9 19.4
    3 10 5 46.3 21.5
    10 -13 5 59.39 32.2
    16 -6 -5 19.8 22.9
    -10 16 -5 97.19 26.6
    -10 16 -5 60.79 28
    -10 16 -5 -21.7 32.4
    16 -6 -5 19.2 22.3
    -10 16 -5 63.69 33.1
    6 10 5 62.89 16.9
    -16 6 5 71.79 26
    6 10 5 54.19 20.5
    6 10 5 71.99 36.3
    6 10 5 47.5 15.1
    -16 6 5 72.39 41.6
    6 10 5 48.5 23.4
    10 -16 5 67.19 37.4
    19 -9 -5 18.7 26.4
    -10 19 -5 24.1 15.9
    -10 19 -5 -36.2 30.2
    -10 19 -5 -4.1 33.8
    9 10 5 3.4 15.9
    -19 9 5 6.2 14.3
    9 10 5 -6.5 12.7
    -19 9 5 -3.6 24.9
    9 10 5 -34.8 17.1
    -9 20 -5 25.4 40.3
    -9 20 -5 -62.09 30.5
    20 -11 -5 74.19 37.9
    -9 20 -5 -26.1 16
    11 9 5 -30.6 15.8
    -20 11 5 8.8 22.6
    11 9 5 8.3 19.4
    -20 11 5 -6.3 29.6
    11 9 5 23.5 18.5
    -6 17 -5 10.5 14.3
    -6 17 -5 33.4 35.5
    -6 17 -5 64.79 47.2
    -6 17 -5 45.9 30.9
    17 -11 -5 63.69 30.5
    11 6 5 11.6 13.5
    6 -17 5 -30.7 20
    -17 11 5 11.1 22.7
    6 -17 5 -18.2 28.5
    11 6 5 19.6 22
    -17 11 5 -15.4 32.7
    -17 11 5 7.8 15.9
    11 6 5 26.6 20.6
    14 -11 -5 249.08 61.59
    -3 14 -5 289.17 66.89
    14 -11 -5 164.48 46.9
    -11 -3 -5 215.78 37.7
    -3 14 -5 273.77 57.49
    14 -11 -5 304.37 70.89
    -3 14 -5 256.57 36.2
    11 3 5 288.67 43.1
    3 -14 5 272.17 38.3
    3 -14 5 277.17 37.7
    -14 11 5 291.47 58.69
    11 3 5 260.67 40.9
    11 3 5 316.07 49.6
    11 3 5 223.88 42.2
    -14 11 5 353.36 59.89
    -14 11 5 218.78 41.1
    0 11 -5 74.99 33.5
    0 11 -5 65.19 19.1
    -11 0 -5 91.39 26.2
    11 -11 -5 93.19 22.8
    0 11 -5 91.59 26
    11 -11 -5 86.89 33.3
    11 -11 -5 55.49 26.7
    11 -11 -5 69.99 27.8
    11 0 5 33.3 19.2
    -11 11 5 116.99 39.6
    11 0 5 73.49 26.3
    -11 11 5 79.89 22
    -11 11 5 102.89 40.2
    -11 11 5 92.89 31.6
    3 8 -5 10.4 10.4
    3 8 -5 -3.3 15.4
    3 8 -5 37.5 15
    3 8 -5 31.7 14.6
    8 -11 -5 15 14.3
    8 -11 -5 25.5 21.3
    -11 3 -5 29.1 16.9
    8 -11 -5 50.99 14.2
    8 -11 -5 12.1 11.9
    3 8 -5 30.8 15.5
    -8 11 5 5.8 12.2
    11 -3 5 4.1 7.6
    -8 11 5 -0.6 15.4
    11 -3 5 25.2 16.1
    -8 11 5 23.8 20.1
    -8 11 5 31.3 12.3
    11 -3 5 -4.5 12
    6 5 -5 328.57 24.7
    6 5 -5 336.37 36.1
    6 5 -5 318.27 23.5
    5 -11 -5 335.37 85.79
    -11 6 -5 305.37 45.6
    6 5 -5 384.66 38
    -11 6 -5 278.97 45.2
    5 -11 -5 392.66 59.89
    6 5 -5 411.96 62.69
    5 -11 -5 175.78 36.4
    -5 11 5 307.87 57.09
    11 -6 5 283.67 54.39
    11 -6 5 282.77 42.8
    -5 11 5 199.68 40.8
    11 -6 5 447.36 70.79
    -5 11 5 258.37 52.09
    -11 9 -5 9.3 13.6
    9 2 -5 15.8 10.2
    9 2 -5 6 7.9
    2 -11 -5 -26.4 8.8
    9 2 -5 7.8 9.6
    -11 9 -5 -23 16.8
    -11 9 -5 15.7 11.5
    -11 9 -5 10.4 12.4
    9 2 -5 4.5 7.1
    -11 9 -5 2.6 7.6
    11 -9 5 11.5 15.5
    -2 11 5 -11.3 8.1
    -2 11 5 -15.9 10.4
    11 -9 5 18.5 24.9
    11 -9 5 8.8 11.7
    -9 -2 5 9.5 13.6
    -2 11 5 5.2 15.6
    12 -1 -5 74.49 26.2
    -11 12 -5 61.59 23.9
    12 -1 -5 70.49 23.6
    -11 12 -5 20.4 21.6
    -11 12 -5 37.4 19.7
    12 -1 -5 63.09 25.1
    -11 12 -5 80.39 37.9
    -11 12 -5 56.09 22.5
    11 -12 5 108.19 44.9
    1 11 5 43.3 23.5
    -12 1 5 115.79 31.5
    1 11 5 83.29 26.4
    11 -12 5 67.39 28.5
    1 11 5 39.4 26.4
    -11 15 -5 24.2 21.5
    -11 15 -5 8.5 13.9
    -11 15 -5 30.3 30.1
    15 -4 -5 20.6 19
    15 -4 -5 22.5 23.5
    -11 15 -5 -56.79 23.9
    15 -4 -5 14.5 21.3
    11 -15 5 -4.4 26.2
    4 11 5 18.4 16.9
    -15 4 5 28.1 18.8
    4 11 5 -16.1 17.7
    4 11 5 17.7 21.9
    18 -7 -5 38.6 25.4
    -11 18 -5 -23 10.8
    18 -7 -5 4.7 24.5
    -11 18 -5 -46.3 20.8
    -11 18 -5 -42.3 17.5
    7 11 5 -8.1 9.1
    -18 7 5 -6 17.8
    7 11 5 9 16.6
    7 11 5 -3.1 14.7
    11 -18 5 -62.19 32.3
    -7 19 -5 -6.9 30.1
    -7 19 -5 -1.7 16.9
    19 -12 -5 -17.8 25.9
    -7 19 -5 14.7 36.5
    12 7 5 13.6 19.8
    -19 12 5 -3 25.3
    12 7 5 5.6 19.8
    12 7 5 -22.1 21.5
    -19 12 5 6.6 21.9
    -12 -4 -5 7.5 13.8
    -4 16 -5 2.3 24.3
    16 -12 -5 -9.1 37.5
    -4 16 -5 -6.3 11.7
    -4 16 -5 -42.8 19.1
    16 -12 -5 31 22.9
    -16 12 5 26.9 35.1
    4 -16 5 49.4 26.8
    12 4 5 35.5 21.1
    12 4 5 0.2 19.8
    12 4 5 7.2 14.8
    -16 12 5 -18.5 14.6
    -16 12 5 43.4 22.4
    13 -12 -5 45.9 26.4
    13 -12 -5 18.9 27.4
    -1 13 -5 102.09 43.6
    -12 -1 -5 95.79 27.8
    -1 13 -5 117.69 36.3
    -1 13 -5 123.29 25.6
    12 1 5 143.69 31.7
    12 1 5 109.69 20.4
    12 1 5 94.39 29.4
    -13 12 5 135.49 44.6
    -13 12 5 127.09 38.8
    -13 12 5 152.58 32.7
    12 1 5 153.88 23.3
    -12 2 -5 -7.2 12.6
    10 -12 -5 -44 14.6
    2 10 -5 16.2 14.7
    2 10 -5 17.1 12.3
    2 10 -5 9.6 11.2
    10 -12 -5 11.9 21.5
    2 10 -5 -9.8 12.9
    10 -12 -5 -1.9 9.5
    -10 12 5 3.1 19.9
    -10 12 5 2.7 11.7
    12 -2 5 -3 11.8
    12 -2 5 -4.3 13.3
    -10 12 5 -0.2 6.1
    -10 12 5 7.1 24.5
    -12 5 -5 109.69 29.5
    7 -12 -5 91.39 28
    5 7 -5 118.79 20.6
    5 7 -5 150.78 24.7
    5 7 -5 104.59 24.5
    7 -12 -5 60.79 25
    7 -12 -5 126.69 17.7
    -12 5 -5 99.89 28
    -7 12 5 113.69 32.6
    12 -5 5 161.98 45.4
    12 -5 5 93.59 34.8
    -7 12 5 71.69 34.3
    -7 12 5 89.39 33.2
    -12 8 -5 147.59 33.3
    -12 8 -5 59.19 42.1
    4 -12 -5 139.49 38.1
    8 4 -5 71.19 28.2
    8 4 -5 62.79 18.1
    8 4 -5 87.19 24.1
    12 -8 5 90.49 36.9
    -4 12 5 97.69 31.2
    -4 12 5 77.69 32.4
    12 -8 5 74.59 30.4
    -4 12 5 25.3 22.2
    11 1 -5 5.8 11.8
    -12 11 -5 5.1 11.2
    11 1 -5 11.5 15.8
    -12 11 -5 -3 10.3
    -12 11 -5 -23.7 13.3
    1 -12 -5 18.1 15.4
    11 1 -5 -0.8 11.2
    -12 11 -5 15.3 15.3
    12 -11 5 16.3 24.6
    -1 12 5 -13.5 8.5
    -1 12 5 -6.9 12
    -1 12 5 -19.4 12.8
    -11 -1 5 0.3 18
    -12 14 -5 42.9 34.2
    -12 14 -5 50.99 22.7
    -12 14 -5 9.4 13
    -12 14 -5 48.5 25.4
    14 -2 -5 12.7 21.1
    14 -2 -5 22.9 21
    14 -2 -5 41.1 20.6
    2 12 5 41.6 22.2
    2 12 5 76.09 36.9
    2 12 5 36.6 20.9
    12 -14 5 37.8 27.6
    -12 17 -5 6.4 15.9
    17 -5 -5 -1.2 24.4
    17 -5 -5 6.1 21.1
    -12 17 -5 4.2 13.6
    17 -5 -5 15.4 24.4
    -12 17 -5 -14.4 26.2
    5 12 5 -1.3 16.9
    5 12 5 -15.1 15.2
    12 -17 5 -24.3 30.8
    -17 5 5 -27.1 16.9
    20 -8 -5 44.6 32.8
    -12 20 -5 120.89 64.69
    -12 20 -5 2.5 35
    -12 20 -5 2.8 19.5
    8 12 5 -9.2 22.4
    8 12 5 -34.2 32.8
    8 12 5 22.8 23
    -20 8 5 -9.5 27.1
    18 -13 -5 -9.3 21.7
    -5 18 -5 0.7 13.4
    -5 18 -5 16.3 31
    13 5 5 -10.3 16.5
    13 5 5 -12.5 16.4
    -18 13 5 -78.49 63.79
    -18 13 5 -1.8 15.3
    -18 13 5 14.4 27.4
    13 5 5 -30.1 14.8
    -2 15 -5 123.69 26.8
    15 -13 -5 153.78 43.4
    -13 -2 -5 94.49 32.1
    -2 15 -5 52.89 31.9
    15 -13 -5 30.1 43.1
    -2 15 -5 106.59 44.7
    13 2 5 97.09 24.5
    13 2 5 82.89 24.8
    -15 13 5 92.39 34.2
    -15 13 5 81.09 36.2
    -15 13 5 120.59 31.9
    13 2 5 136.29 37.8
    13 2 5 59.49 30
    1 12 -5 -14.7 13.8
    1 12 -5 10.7 13.3
    12 -13 -5 -0.9 24.1
    1 12 -5 10.7 17.8
    12 -13 -5 2 24.7
    12 -13 -5 -0.6 12.1
    1 12 -5 -4.5 9.2
    -13 1 -5 11.1 15
    13 -1 5 -21.1 12
    -12 13 5 -1.8 14.3
    -12 13 5 -22.6 24.2
    -12 13 5 -4.7 9.1
    13 -1 5 -27.3 8.8
    -13 4 -5 7.2 12.4
    4 9 -5 -1.8 9.7
    -13 4 -5 29.5 16.2
    4 9 -5 -2.8 8.2
    4 9 -5 -4 8.7
    9 -13 -5 7 16.8
    4 9 -5 6.1 11.8
    9 -13 -5 -0.3 8.8
    4 9 -5 5.3 16.6
    13 -4 5 4.8 10.4
    -9 13 5 -0.9 7.2
    -9 13 5 -14 17.8
    13 -4 5 0.4 14.3
    -9 13 5 -8.4 8.8
    7 6 -5 90.99 27
    -13 7 -5 95.09 31.9
    7 6 -5 77.79 24.5
    -13 7 -5 63.59 20.6
    6 -13 -5 100.59 35.8
    -6 13 5 70.59 34.9
    -6 13 5 111.99 38.2
    13 -7 5 98.29 37.7
    13 -7 5 128.39 38.2
    10 3 -5 2.6 16.3
    10 3 -5 -2.9 4.4
    -13 10 -5 -8.9 15.6
    -13 10 -5 8.1 8.6
    3 -13 -5 4 14.9
    -13 10 -5 2.8 10.6
    -13 10 -5 8 14.7
    13 -10 5 16.9 26.8
    13 -10 5 12.8 24.3
    -3 13 5 10.9 19
    -3 13 5 13.5 16.1
    -3 13 5 8.3 16.3
    13 0 -5 65.19 23.8
    13 0 -5 73.99 24.3
    -13 13 -5 -5 19.7
    -13 13 -5 33.5 22.2
    13 0 -5 44.5 24.5
    -13 13 -5 56.59 33
    0 13 5 43.8 29.3
    0 13 5 32.7 23.8
    13 -13 5 110.59 44.8
    -13 0 5 84.39 30.3
    0 13 5 73.69 29.5
    16 -3 -5 -2.3 20.8
    16 -3 -5 -0.5 25.1
    16 -3 -5 18.8 24
    -13 16 -5 30.1 26
    -13 16 -5 3.6 15.1
    -13 16 -5 -4.1 21
    3 13 5 4.2 21.9
    -16 3 5 60.09 28.2
    13 -16 5 13.7 33
    3 13 5 9.8 22.3
    3 13 5 40.2 26.1
    -13 19 -5 13.6 17.7
    -13 19 -5 -17.2 24.2
    19 -6 -5 26.5 33.2
    19 -6 -5 -12.6 15.7
    -13 19 -5 -12.5 33.6
    13 -19 5 -3.7 67.39
    -19 6 5 18.4 22.7
    6 13 5 -0.1 31
    6 13 5 -30.6 21.3
    6 13 5 -22.9 19.7
    -6 20 -5 81.49 35.9
    -6 20 -5 -18.4 29.8
    20 -14 -5 -35.7 33.3
    14 6 5 54.49 24.9
    14 6 5 -24.5 24.2
    -20 14 5 59.79 32.6
    -20 14 5 4.2 32.1
    14 6 5 0.2 20.7
    -3 17 -5 -24.4 18.2
    -3 17 -5 6 13.4
    17 -14 -5 -29.6 19.4
    -3 17 -5 -8.9 25.2
    -3 17 -5 13.9 22.7
    -17 14 5 11.1 19.6
    14 3 5 13.4 13.8
    14 3 5 15.5 19.2
    -17 14 5 -40.3 33.6
    -17 14 5 -18.4 28.8
    14 3 5 39.8 22.1
    -14 0 -5 -0.8 12.3
    0 14 -5 12.6 12.2
    0 14 -5 -3.5 13.6
    0 14 -5 32.1 16.6
    0 14 -5 3.7 14.1
    -14 14 5 23.8 25.3
    14 0 5 6.7 16.6
    -14 14 5 0.6 16.5
    14 0 5 5.1 17.5
    -14 14 5 0.9 12.1
    3 11 -5 77.09 36.6
    11 -14 -5 64.39 30.1
    3 11 -5 95.99 26.8
    11 -14 -5 82.69 19.1
    -14 3 -5 105.39 34
    3 11 -5 120.29 28.1
    3 11 -5 122.09 28.6
    3 11 -5 87.49 26.2
    14 -3 5 103.09 35.2
    -11 14 5 84.49 37.6
    14 -3 5 66.59 28.8
    -11 14 5 41 38.6
    6 8 -5 -0.1 10.3
    -14 6 -5 26 19.7
    8 -14 -5 8.3 17.3
    8 -14 -5 6.7 7
    6 8 -5 11.2 9.9
    6 8 -5 15.9 8.8
    -8 14 5 -16.2 17.2
    -8 14 5 3.8 16.8
    14 -6 5 -1.3 15.4
    14 -6 5 0.5 11.9
    -8 14 5 6.2 18.6
    -14 9 -5 67.89 24.3
    5 -14 -5 49.3 27.9
    9 5 -5 72.59 22.4
    -14 9 -5 56.89 29.7
    14 -9 5 59.29 29.6
    -5 14 5 89.79 30.1
    -5 14 5 51.69 25.1
    14 -9 5 85.79 40.7
    -5 14 5 52.69 29.1
    -14 12 -5 20.2 16.2
    2 -14 -5 23.8 18.9
    12 2 -5 5.3 11.5
    12 2 -5 30.2 15
    -14 12 -5 34.8 18.1
    -14 12 -5 -14.7 20.5
    -14 12 -5 9.7 20.1
    -2 14 5 -5.1 23.9
    -2 14 5 14.4 19.7
    14 -12 5 7.4 20.4
    14 -12 5 44 29
    -2 14 5 21 21.4
    15 -1 -5 115.49 29.5
    -14 15 -5 120.59 33.3
    -14 15 -5 195.88 48.6
    -14 15 -5 142.29 34.8
    15 -1 -5 208.98 41.6
    14 -15 5 319.37 75.69
    1 14 5 167.18 46
    1 14 5 173.18 46.2
    1 14 5 106.89 41.4
    -14 18 -5 50.19 27.9
    18 -4 -5 -7.4 19.4
    18 -4 -5 -5.5 30.3
    -14 18 -5 -15.5 33.2
    4 14 5 -16.7 16.2
    4 14 5 17.9 29.5
    14 -18 5 -30.7 35.7
    4 14 5 -1.1 22.6
    -4 19 -5 -29.4 29.9
    -4 19 -5 9.3 18
    -4 19 -5 -37.7 27.1
    19 -15 -5 29.4 30
    -19 15 5 -38.1 29.2
    -19 15 5 20.3 22.4
    15 4 5 -45.5 18.7
    15 4 5 -16 22.7
    16 -15 -5 22 40.3
    -15 -1 -5 3.3 15.4
    -1 16 -5 27.7 28.3
    -1 16 -5 -25.6 17.2
    -1 16 -5 22.7 14.7
    -1 16 -5 2.7 27.7
    -16 15 5 38.2 25.2
    -16 15 5 22.9 21.8
    15 1 5 10.8 23.3
    -16 15 5 17 40.2
    2 13 -5 -18 19
    -15 2 -5 -11.4 11.2
    2 13 -5 24.5 29.1
    13 -15 -5 16.5 34.7
    2 13 -5 16.4 15.6
    2 13 -5 2 16.1
    2 13 -5 0.8 14.8
    13 -15 -5 -3.6 22.7
    15 -2 5 38.2 20
    -13 15 5 0.2 27.7
    -13 15 5 10 14.3
    -13 15 5 22.7 21.2
    5 10 -5 -11.2 11.4
    5 10 -5 2.8 10.1
    10 -15 -5 0.9 10.4
    5 10 -5 -3.1 17.5
    5 10 -5 4.2 13.6
    -15 5 -5 -12.3 9.2
    10 -15 -5 -25.3 16.3
    -10 15 5 24.6 22.6
    15 -5 5 -6.3 23.1
    -10 15 5 -4.2 7
    -10 15 5 13.3 22.4
    15 -5 5 17.4 19
    -10 15 5 -42.3 29.5
    8 7 -5 31.8 18.3
    -15 8 -5 26.6 19.5
    7 -15 -5 43.5 27.1
    -15 8 -5 21.9 23
    15 -8 5 42.5 37
    -7 15 5 8 24.9
    15 -8 5 32.6 25.9
    -7 15 5 31.7 31.4
    -7 15 5 7.2 27.9
    4 -15 -5 -28.5 20
    -15 11 -5 33.1 21.6
    -15 11 -5 -7.9 22.5
    11 4 -5 -0.3 10.4
    -4 15 5 -0.7 16.9
    15 -11 5 -29.9 20.3
    15 -11 5 -1.9 27.2
    -4 15 5 20.5 29.8
    -4 15 5 16.5 24
    14 1 -5 6.2 15.3
    14 1 -5 13.2 16.4
    -15 14 -5 -27.7 26.3
    -15 14 -5 4.4 16.5
    -15 14 -5 18.1 24.8
    15 -14 5 38.7 42.1
    -1 15 5 44.9 28.2
    -1 15 5 -31.1 15.4
    -15 17 -5 6.7 18.4
    -15 17 -5 -21.8 23
    -15 17 -5 56.59 43.2
    17 -2 -5 -20 17.2
    17 -2 -5 -23.7 27.8
    2 15 5 -1.1 16.5
    2 15 5 20.6 25
    2 15 5 3.5 26.5
    15 -17 5 -19.9 34.9
    -15 20 -5 -40.1 68.09
    -15 20 -5 -15.5 24
    -15 20 -5 11 39.2
    5 15 5 -65.29 26.5
    5 15 5 -10.4 26
    5 15 5 42.8 37.8
    -2 18 -5 -40.1 15.4
    -2 18 -5 11.8 32.5
    18 -16 -5 33.9 50.99
    -2 18 -5 -21.2 24.3
    -18 16 5 -0.5 20
    16 2 5 -24.8 23.7
    16 2 5 -5 12.6
    1 15 -5 -8.3 18.7
    -16 1 -5 -1.9 15.6
    1 15 -5 -9.1 26.8
    15 -16 -5 -13.9 30.4
    1 15 -5 -5.6 13
    1 15 -5 88.39 29.2
    -15 16 5 -9.1 29.9
    16 -1 5 25.4 20.9
    -15 16 5 14.8 14
    16 -1 5 -11.1 18.1
    -15 16 5 -10.3 26.6
    12 -16 -5 -38.5 14.1
    4 12 -5 -6.2 14.1
    12 -16 -5 -1.7 22.9
    -16 4 -5 7.5 18.9
    4 12 -5 4.3 15.1
    4 12 -5 7.4 12.6
    4 12 -5 -30.5 13.8
    16 -4 5 35.5 20.5
    -12 16 5 23.7 24.6
    16 -4 5 9.2 15.6
    -12 16 5 8 12.5
    -12 16 5 7.5 27.1
    7 9 -5 -7 16.9
    7 9 -5 12.4 11.7
    9 -16 -5 13.9 26.9
    7 9 -5 5.3 12.6
    -16 7 -5 5.7 25.4
    -9 16 5 17 22.3
    16 -7 5 13.9 27.3
    -9 16 5 -8.5 26.5
    16 -7 5 10.9 16.3
    -9 16 5 -9.1 36.4
    10 6 -5 10.9 16.5
    -16 10 -5 -30.5 24.1
    6 -16 -5 -10.4 22.1
    -6 16 5 -34.5 32
    16 -10 5 -31 19.6
    -6 16 5 -19.2 17.4
    16 -10 5 -30.5 30.4
    -6 16 5 -36.7 19.2
    -16 13 -5 -6.8 14.7
    13 3 -5 53.19 20.5
    3 -16 -5 30.8 27
    13 3 -5 27 15.9
    -16 13 -5 6.6 34.1
    -16 13 -5 53.69 23.9
    -16 13 -5 33.1 15.8
    -3 16 5 22.9 30.7
    16 -13 5 41.6 35.3
    16 -13 5 -31.4 52.69
    -3 16 5 17.4 28
    -3 16 5 47.6 35.9
    16 0 -5 3.2 18.7
    16 0 -5 10 21.8
    -16 16 -5 -20.1 19.7
    -16 16 -5 14.8 17.9
    16 -16 5 53.09 40.3
    0 16 5 4.8 26.7
    0 16 5 -54.39 25.3
    0 16 5 -9.1 24.3
    -16 19 -5 -41.4 19
    -16 19 -5 24.2 44.9
    19 -3 -5 -20.8 22.2
    -16 19 -5 3.9 35.3
    19 -3 -5 7.3 32.4
    16 -19 5 -65.69 65.99
    3 16 5 -22.9 26.7
    3 16 5 51.19 29.5
    0 17 -5 15.5 15.9
    0 17 -5 0.5 30.2
    -17 0 -5 12.5 25.2
    17 -17 -5 -78.69 34.1
    0 17 -5 -13.6 32
    0 17 -5 11.5 29.7
    17 0 5 -9.5 16.5
    17 0 5 36.3 30.5
    -17 17 5 -15.2 18.5
    -17 17 5 62.39 62.79
    -17 17 5 46.7 33.2
    3 14 -5 26.8 20.4
    14 -17 -5 33.6 34.3
    -17 3 -5 -14.5 12.2
    3 14 -5 12.8 24.3
    3 14 -5 -50.49 20.9
    3 14 -5 -12.8 16.5
    -14 17 5 -13.5 32.7
    -14 17 5 -4.7 14.8
    -14 17 5 -7.4 22.6
    17 -3 5 36.9 33.6
    17 -3 5 -3.9 17.2
    6 11 -5 6.3 13.9
    11 -17 -5 -27.6 14.9
    6 11 -5 47.1 28.6
    11 -17 -5 30.3 31.7
    6 11 -5 14.2 16.7
    -17 6 -5 2.2 17.3
    6 11 -5 -2.8 13.4
    -11 17 5 31.2 37.1
    -11 17 5 19.9 24.6
    17 -6 5 9.7 26.4
    17 -6 5 32.6 19.7
    9 8 -5 -6.1 18.3
    -17 9 -5 -35.7 34.5
    9 8 -5 -28 9.6
    -17 9 -5 48 28.8
    17 -9 5 -4 39.7
    -8 17 5 7.4 29.6
    -8 17 5 -1.8 27.3
    -8 17 5 -3.3 20.8
    17 -9 5 -10.2 18.5
    5 -17 -5 8.9 32.3
    -17 12 -5 29.9 34.7
    -17 12 -5 17 18
    12 5 -5 35.5 23.5
    17 -12 5 -135.29 52.69
    -5 17 5 -3.1 27.5
    -5 17 5 -22.5 26.1
    17 -12 5 -19.1 24.5
    -5 17 5 3.8 16
    -17 15 -5 -14.8 15.3
    15 2 -5 -2 11.1
    15 2 -5 -30.5 13.2
    -17 15 -5 11.9 39.6
    -17 15 -5 -2.6 19.2
    -2 17 5 -41.2 26.3
    17 -15 5 -19.4 33.3
    -2 17 5 -5.8 23.2
    -2 17 5 8.6 27.4
    -17 18 -5 -22.5 25.8
    -17 18 -5 -9.7 20.2
    18 -1 -5 4.2 21.4
    -17 18 -5 87.99 57.29
    17 -18 5 12.2 46.5
    1 17 5 0.3 25.8
    1 17 5 -57.49 23.1
    16 -18 -5 21.8 49.99
    2 16 -5 -49.9 24.4
    2 16 -5 -70.19 28.2
    2 16 -5 -5.6 15.6
    -18 2 -5 17.8 20.2
    2 16 -5 -3 20.9
    -16 18 5 5.5 30.1
    18 -2 5 -23.1 22.5
    -16 18 5 14.1 24.2
    -16 18 5 -2.4 48.2
    18 -2 5 -5.2 32.2
    5 13 -5 -7.5 18.1
    -18 5 -5 85.89 36.9
    5 13 -5 4.2 15.9
    13 -18 -5 -6.1 34.9
    5 13 -5 17.3 32.1
    5 13 -5 43.2 20.9
    -13 18 5 -10.4 36.3
    18 -5 5 13.1 25
    -13 18 5 -33.9 27.1
    18 -5 5 132.09 46.9
    8 10 -5 -7 12.4
    8 10 -5 2 21.6
    10 -18 -5 -11.8 29.9
    -18 8 -5 -9.5 15.1
    18 -8 5 -13.2 44.7
    18 -8 5 -0.4 26.9
    -10 18 5 -17.5 21.6
    -10 18 5 3.9 26.8
    11 7 -5 34.7 20.4
    -18 11 -5 33.1 21.9
    -18 11 -5 31.2 49
    11 7 -5 -15.1 25.2
    -7 18 5 90.69 33.8
    18 -11 5 96.29 50.99
    -7 18 5 75.99 43.9
    -18 14 -5 110.19 32.8
    14 4 -5 46.4 23.6
    -18 14 -5 22.4 44.3
    14 4 -5 50.69 29.5
    -4 18 5 122.59 51.79
    -4 18 5 92.89 52.19
    18 -14 5 16 35.8
    -18 17 -5 -1.1 22.4
    17 1 -5 53.79 31.1
    17 1 -5 -7.4 23
    -18 17 -5 0.7 26.1
    -18 17 -5 -106.89 73.29
    17 1 -5 3.2 17.7
    -1 18 5 8 24.5
    18 -17 5 1.3 39.8
    -1 18 5 -104.59 38.7
    -19 4 -5 50.39 27.1
    4 15 -5 34.9 34.5
    4 15 -5 14 25.9
    15 -19 -5 -15.7 43.7
    4 15 -5 95.99 33.9
    4 15 -5 35.6 20.7
    -15 19 5 167.78 72.49
    19 -4 5 37.1 38.5
    -15 19 5 81.89 43.6
    7 12 -5 70.79 37.8
    7 12 -5 9.9 20.8
    -19 7 -5 43.2 27.9
    7 12 -5 56.09 20
    12 -19 -5 -6.5 45.4
    7 12 -5 51.59 19.6
    19 -7 5 98.49 46.4
    -12 19 5 59.19 40.4
    -12 19 5 51.59 45.8
    -19 10 -5 81.39 33.6
    10 9 -5 -13.9 27.6
    10 9 -5 31.9 25.2
    -9 19 5 -14.2 31.4
    -9 19 5 58.39 36.9
    19 -10 5 -3.3 26.6
    -19 13 -5 28.8 27.8
    13 6 -5 -15.9 14.8
    13 6 -5 -19 22
    -6 19 5 -0.6 29.6
    19 -13 5 141.49 35.7
    -6 19 5 1.9 31.9
    -19 16 -5 19.1 27.8
    16 3 -5 -30.6 25.7
    16 3 -5 15.9 20.7
    -3 19 5 -33.8 26.6
    -3 19 5 -35 35.2
    19 -16 5 107.39 53.19
    6 14 -5 4.9 22.4
    6 14 -5 28.9 23.6
    -20 6 -5 -26.7 19
    6 14 -5 18.1 20.2
    6 14 -5 -36.1 27
    -14 20 5 -27.9 31.2
    -14 20 5 39.4 69.29
    20 -6 5 28.9 29.8
    9 11 -5 -1.2 20.2
    9 11 -5 -18.4 22.7
    -20 9 -5 -31.9 16.1
    -11 20 5 -12.2 43.1
    -11 20 5 34.1 32.4
    20 -9 5 0.9 32.1
    12 8 -5 -8.1 19.8
    12 8 -5 -21.5 24.7
    -20 12 -5 -31.9 20.2
    -8 20 5 34.9 31.6
    20 -12 5 -46.2 32.6
    -8 20 5 52.99 40.9
    15 5 -5 11.5 29.4
    -20 15 -5 28.4 27.6
    15 5 -5 76.49 33.6
    -5 20 5 48.7 40.7
    20 -15 5 85.79 43.8
    -5 20 5 50.89 36.7
    0 0 -6 6207.98 121.89
    0 0 -6 6269.57 155.28
    0 0 -6 5840.22 147.79
    0 0 -6 6352.06 145.29
    0 0 6 6134.09 145.89
    0 0 6 6223.48 148.59
    0 0 6 6080.69 120.89
    0 0 6 6392.96 156.78
    -1 2 -6 2366.56 81.59
    -1 2 -6 2314.67 70.29
    2 -1 -6 2333.27 85.39
    -1 -1 -6 2395.36 86.79
    2 -1 -6 2592.64 92.29
    2 -1 -6 2337.17 66.49
    2 -1 -6 2453.15 89.39
    -1 2 -6 2331.17 87.59
    -1 -1 -6 2448.96 63.59
    -1 -1 -6 2438.56 78.99
    -1 2 -6 2541.05 92.79
    1 -2 6 2668.13 108.19
    -2 1 6 2527.65 86.09
    1 -2 6 2650.83 90.09
    1 -2 6 2541.75 71.69
    -2 1 6 2465.65 67.99
    1 -2 6 2397.66 83.59
    1 1 6 2237.08 84.69
    -2 1 6 2369.16 89.19
    -2 1 6 2418.46 88.29
    1 1 6 2350.86 79.29
    1 1 6 2402.76 62.59
    1 1 6 2332.77 90.99
    -2 1 -6 579.34 42.5
    1 -2 -6 577.34 42.7
    1 -2 -6 580.74 40.7
    -2 1 -6 568.44 42.9
    1 1 -6 523.05 38.5
    -2 1 -6 560.44 31.8
    1 1 -6 549.25 40.1
    1 1 -6 532.25 31.8
    -2 1 -6 558.64 33.9
    1 1 -6 589.54 42.4
    1 -2 -6 561.34 26.9
    -1 -1 6 587.64 42.9
    -1 -1 6 612.34 40.3
    -1 -1 6 539.45 36.2
    2 -1 6 585.74 35.1
    -1 2 6 554.24 26.9
    2 -1 6 564.84 31.4
    -1 2 6 627.84 45.7
    2 -1 6 574.74 42.3
    2 -1 6 562.44 44.1
    -1 2 6 548.45 40.6
    -1 -1 6 547.65 31.5
    4 -2 -6 7276.87 178.68
    4 -2 -6 7353.76 182.58
    -2 -2 -6 7640.14 163.68
    4 -2 -6 7427.26 184.98
    -2 4 -6 7502.85 186.28
    -2 -2 -6 7543.65 175.88
    -2 -2 -6 7312.07 135.89
    -2 4 -6 7560.44 188.78
    4 -2 -6 7501.75 153.08
    -2 4 -6 7375.76 173.88
    -2 4 -6 7318.67 154.08
    2 2 6 7575.94 166.48
    2 -4 6 7716.73 179.98
    2 -4 6 7506.05 153.78
    2 2 6 7591.14 136.59
    2 -4 6 7461.55 203.88
    -4 2 6 7662.63 173.08
    2 2 6 7294.67 176.68
    -4 2 6 7513.35 186.38
    -4 2 6 7195.48 177.18
    2 2 6 7537.45 184.18
    2 -4 6 7343.77 182.78
    -3 0 -6 3863.91 94.39
    0 3 -6 4004.7 100.49
    0 3 -6 4002.7 119.09
    -3 0 -6 4260.87 142.49
    -3 0 -6 3980.3 118.49
    0 3 -6 3997.9 117.49
    -3 0 -6 4157.78 96.59
    0 3 -6 3956.7 123.39
    3 -3 -6 3854.71 89.39
    3 -3 -6 4077.19 128.49
    0 -3 6 4076.89 111.39
    -3 3 6 3953.6 124.29
    3 0 6 3865.81 93.59
    0 -3 6 3926.71 123.29
    3 0 6 3756.82 123.39
    -3 3 6 4056.59 123.19
    3 0 6 3944.11 96.69
    3 0 6 3950.2 121.49
    0 -3 6 4013.2 100.89
    -3 3 6 4017.6 127.59
    3 0 -6 2690.53 90.19
    -3 3 -6 2572.84 98.99
    3 0 -6 2587.94 77.99
    -3 3 -6 2683.13 102.99
    3 0 -6 2716.83 93.09
    0 -3 -6 2586.54 95.59
    3 0 -6 2863.61 123.39
    -3 3 -6 2568.64 79.69
    0 -3 -6 2651.93 59.79
    -3 3 -6 2630.94 79.69
    0 -3 -6 2717.73 93.39
    0 -3 -6 2707.53 95.49
    0 3 6 2668.33 94.49
    0 3 6 2621.64 59.59
    3 -3 6 2595.04 101.69
    -3 0 6 2566.94 85.39
    3 -3 6 2608.94 81.29
    -3 0 6 2527.85 97.89
    0 3 6 2704.53 98.09
    -3 0 6 2507.45 79.59
    3 -3 6 2607.64 99.79
    0 3 6 2659.23 99.89
    6 -3 -6 3786.02 130.19
    6 -3 -6 3596.64 126.89
    -3 6 -6 3628.44 134.29
    6 -3 -6 3560.74 103.19
    -3 -3 -6 3715.83 113.19
    -3 -3 -6 3618.94 108.79
    -3 6 -6 3807.82 136.49
    6 -3 -6 3724.13 127.29
    -3 -3 -6 3625.84 87.79
    -3 -3 -6 3686.13 106.99
    -3 6 -6 3647.54 123.59
    -3 6 -6 3588.24 102.69
    3 3 6 3629.64 122.79
    3 -6 6 3735.43 128.79
    3 3 6 3778.62 115.89
    3 -6 6 3710.53 103.29
    3 3 6 3726.43 87.39
    -6 3 6 3790.92 131.09
    3 -6 6 3831.52 130.39
    3 3 6 3649.93 119.39
    -6 3 6 3642.84 117.59
    -1 5 -6 7405.06 156.38
    -4 -1 -6 7029.4 165.88
    -1 5 -6 7191.98 183.28
    5 -4 -6 7070.99 192.78
    5 -4 -6 7497.55 191.08
    5 -4 -6 7495.45 194.68
    5 -4 -6 7595.04 167.38
    -4 -1 -6 7195.08 148.29
    -1 5 -6 7045 186.78
    -1 5 -6 7324.97 183.68
    -4 -1 -6 7213.78 170.58
    -4 -1 -6 7551.14 150.98
    1 -5 6 6857.11 178.98
    1 -5 6 7252.67 170.58
    -5 4 6 7210.08 186.08
    4 1 6 7280.47 180.18
    1 -5 6 7299.87 154.08
    1 -5 6 7129.69 189.98
    -5 4 6 7275.47 193.48
    4 1 6 7215.88 183.98
    4 1 6 7320.67 150.48
    -5 4 6 7316.07 190.98
    4 1 6 7186.98 146.89
    2 2 -6 5639.24 155.68
    -4 2 -6 5332.47 151.38
    -4 2 -6 5598.34 156.88
    2 -4 -6 5443.06 151.98
    2 2 -6 5572.84 138.29
    -4 2 -6 5470.15 126.39
    2 -4 -6 5540.15 154.88
    2 -4 -6 5376.66 100.59
    2 2 -6 5389.06 133.89
    2 2 -6 5311.87 124.99
    -4 2 -6 5704.23 112.59
    2 -4 -6 5690.03 158.48
    -2 4 6 5427.96 152.78
    -2 -2 6 5631.24 120.89
    4 -2 6 5588.14 126.29
    4 -2 6 5650.73 157.28
    4 -2 6 5503.65 159.68
    -2 -2 6 5257.97 123.69
    -2 -2 6 5706.53 125.59
    -2 4 6 5493.25 159.48
    -2 -2 6 5326.27 153.98
    -2 4 6 5405.56 152.58
    4 -2 6 5560.24 113.39
    -1 -4 -6 2031.7 85.29
    -1 -4 -6 2030.5 82.19
    -1 -4 -6 1946.41 48.6
    -4 5 -6 1999.7 95.89
    5 -1 -6 1815.42 86.09
    5 -1 -6 1885.01 70.99
    5 -1 -6 1918.91 78.99
    5 -1 -6 1947.41 81.39
    -4 5 -6 1875.31 71.09
    -4 5 -6 1992.4 76.79
    1 4 6 1908.41 47.4
    1 4 6 1894.01 84.19
    -5 1 6 1956.4 74.09
    -5 1 6 2090.89 92.09
    4 -5 6 1913.21 106.39
    1 4 6 1900.71 85.29
    1 4 6 1872.71 86.09
    4 -5 6 2057.39 97.29
    -5 1 6 1972.2 69.79
    4 -5 6 2005.4 71.89
    -4 8 -6 2634.04 124.59
    -4 -4 -6 2751.92 78.49
    -4 -4 -6 2771.82 105.39
    8 -4 -6 2739.43 117.89
    -4 8 -6 2583.84 90.69
    8 -4 -6 2612.54 95.29
    8 -4 -6 2621.14 116.19
    -4 8 -6 2674.63 123.89
    -4 8 -6 2753.02 116.79
    8 -4 -6 2761.72 115.29
    -4 -4 -6 2581.84 77.29
    -4 -4 -6 2655.03 77.69
    -8 4 6 2804.62 110.59
    4 4 6 2730.33 76.69
    4 -8 6 2871.11 120.69
    4 -8 6 2587.14 88.99
    4 4 6 2690.93 107.09
    4 4 6 2609.04 103.19
    4 -8 6 2735.53 118.49
    4 4 6 2659.83 103.59
    -8 4 6 2693.23 115.19
    -8 4 6 2635.64 103.69
    -5 -2 -6 1514.65 61.49
    -2 7 -6 1531.15 64.59
    -5 -2 -6 1523.75 64.49
    -5 -2 -6 1543.85 61.49
    -2 7 -6 1544.65 86.39
    7 -5 -6 1446.76 64.09
    7 -5 -6 1552.94 84.09
    7 -5 -6 1521.85 88.39
    -2 7 -6 1516.95 85.09
    -5 -2 -6 1544.65 62.29
    -2 7 -6 1539.45 84.59
    -7 5 6 1527.15 81.59
    -7 5 6 1369.46 80.29
    2 -7 6 1555.44 64.29
    5 2 6 1663.83 68.09
    5 2 6 1479.55 59.29
    5 2 6 1513.05 78.09
    2 -7 6 1584.44 77.09
    2 -7 6 1509.55 75.49
    -7 5 6 1597.94 87.99
    4 -5 -6 4464.15 143.89
    1 4 -6 4794.42 118.99
    -5 1 -6 4647.14 117.89
    4 -5 -6 4747.23 101.89
    4 -5 -6 4722.03 153.28
    1 4 -6 4647.83 128.59
    -5 1 -6 4930.01 143.09
    1 4 -6 4734.93 149.49
    -5 1 -6 4837.52 91.69
    4 -5 -6 4557.74 148.19
    5 -1 6 4719.93 144.29
    -4 5 6 4717.53 154.18
    -1 -4 6 4722.23 111.29
    -1 -4 6 4732.23 116.29
    5 -1 6 4573.54 116.19
    5 -1 6 4555.34 145.69
    -4 5 6 4708.03 147.79
    -1 -4 6 4516.25 149.29
    -1 -4 6 4735.13 109.99
    -4 5 6 4741.83 148.99
    5 -1 6 4728.23 93.39
    4 1 -6 5958.1 140.79
    1 -5 -6 6117.19 167.08
    1 -5 -6 5958.6 166.48
    1 -5 -6 5861.51 94.59
    4 1 -6 5686.23 138.59
    -5 4 -6 5634.94 168.18
    4 1 -6 5587.54 164.28
    1 -5 -6 6000.3 161.68
    4 1 -6 5925.81 142.99
    -5 4 -6 5644.04 138.09
    -5 4 -6 6050.9 127.09
    -4 -1 6 5885.61 116.19
    -1 5 6 5927.31 166.18
    5 -4 6 6181.88 177.18
    -4 -1 6 5807.52 111.89
    -1 5 6 5734.53 166.98
    5 -4 6 5763.32 137.69
    -4 -1 6 5875.51 169.28
    5 -4 6 5743.33 175.98
    -1 5 6 5885.61 170.88
    -2 -5 -6 2544.15 104.89
    -5 7 -6 2460.35 88.19
    7 -2 -6 2501.85 108.09
    -5 7 -6 2462.65 118.39
    -5 7 -6 2578.14 100.09
    7 -2 -6 2395.76 89.39
    -5 7 -6 2432.36 99.99
    -2 -5 -6 2493.15 60.59
    -2 -5 -6 2646.24 90.69
    7 -2 -6 2493.75 101.99
    7 -2 -6 2500.65 101.59
    -5 7 -6 2580.84 120.29
    -2 -5 -6 2672.23 89.79
    5 -7 6 2533.95 116.39
    2 5 6 2558.14 105.39
    2 5 6 2760.12 110.09
    -7 2 6 2426.86 87.39
    5 -7 6 2477.85 114.29
    2 5 6 2501.55 59.29
    -7 2 6 2566.34 85.79
    5 -7 6 2422.86 86.49
    2 5 6 2597.84 103.59
    -7 2 6 2429.76 106.69
    10 -5 -6 3469.55 137.09
    -5 10 -6 3457.55 111.39
    10 -5 -6 3249.77 143.39
    -5 10 -6 3493.15 154.68
    10 -5 -6 3077.19 127.69
    -5 10 -6 3320.47 142.59
    -5 10 -6 3565.44 149.59
    10 -5 -6 3363.16 144.99
    -5 10 -6 3579.24 162.68
    -5 -5 -6 3261.67 94.39
    5 5 6 3178.68 91.39
    -10 5 6 3190.88 122.29
    -10 5 6 3276.17 129.29
    5 -10 6 3297.57 141.09
    5 5 6 3435.16 127.69
    5 -10 6 3365.56 109.19
    5 -10 6 3470.15 145.99
    5 5 6 3381.96 130.59
    -10 5 6 3587.94 139.79
    -10 5 6 3749.72 127.59
    5 5 6 3322.47 122.19
    -3 9 -6 2526.55 125.79
    9 -6 -6 2402.36 122.09
    -3 9 -6 2337.77 132.99
    -6 -3 -6 2392.46 84.79
    9 -6 -6 2448.96 94.29
    -3 9 -6 2425.56 87.79
    9 -6 -6 2489.45 114.29
    -3 9 -6 2493.25 119.59
    9 -6 -6 2591.94 126.09
    -3 9 -6 2389.66 118.99
    3 -9 6 2520.25 88.19
    6 3 6 2605.44 97.09
    3 -9 6 2464.75 106.69
    -9 6 6 2507.05 118.29
    6 3 6 2405.76 100.89
    6 3 6 2348.97 81.59
    -9 6 6 2551.24 115.69
    -9 6 6 2217.18 107.39
    -9 6 6 2474.95 95.79
    6 3 6 2556.34 106.59
    6 -6 -6 3721.63 136.49
    6 -6 -6 3714.73 99.09
    0 6 -6 3551.94 136.99
    -6 0 -6 3670.33 112.99
    -6 0 -6 3614.74 115.39
    0 6 -6 3740.83 124.09
    0 6 -6 3875.81 107.39
    6 -6 -6 3553.94 140.29
    -6 0 -6 3862.51 109.99
    0 6 -6 3863.91 126.39
    0 -6 6 3759.22 103.89
    -6 6 6 3652.83 137.29
    -6 6 6 3617.24 135.79
    0 -6 6 3595.64 101.19
    6 0 6 3738.03 128.59
    0 -6 6 3748.43 105.29
    6 0 6 3720.73 106.59
    6 0 6 3820.92 133.09
    -6 6 6 3568.04 140.29
    6 0 6 3775.72 85.69
    3 -6 -6 3126.79 66.49
    3 3 -6 3091.49 93.39
    3 -6 -6 3079.39 122.69
    3 3 -6 3218.08 96.39
    3 3 -6 3139.49 96.49
    3 -6 -6 3291.07 123.69
    -6 3 -6 3157.78 99.39
    3 -6 -6 3125.39 64.89
    3 3 -6 3010.9 121.09
    -6 3 -6 3094.69 117.79
    -6 3 -6 2999.4 117.19
    3 -6 -6 3093.99 119.89
    -3 6 6 3097.39 121.09
    6 -3 6 3224.28 123.69
    -3 6 6 2996.3 123.49
    6 -3 6 2990.9 96.09
    6 -3 6 3189.08 126.99
    -3 -3 6 3020.9 121.59
    -6 6 -6 3586.44 105.29
    -6 6 -6 3328.67 136.49
    0 -6 -6 3363.66 127.59
    -6 6 -6 3354.06 106.29
    6 0 -6 3238.38 104.49
    6 0 -6 3473.55 129.39
    -6 6 -6 3188.98 134.49
    6 0 -6 3631.04 111.19
    0 -6 -6 3273.57 115.39
    -6 6 -6 3350.66 101.59
    0 -6 -6 3386.36 114.99
    0 6 6 3452.75 129.49
    6 -6 6 3654.43 142.49
    -6 0 6 3603.84 132.69
    6 -6 6 3417.66 136.69
    0 6 6 3319.07 129.29
    0 6 6 3325.27 123.79
    6 -6 6 3273.77 103.49
    -6 9 -6 2330.07 108.29
    -6 9 -6 2294.07 124.29
    -3 -6 -6 2241.88 106.69
    -3 -6 -6 2202.18 61.39
    9 -3 -6 2262.87 105.59
    -3 -6 -6 2187.18 69.49
    9 -3 -6 2237.68 105.69
    9 -3 -6 2156.48 91.99
    9 -3 -6 2283.47 107.49
    -3 -6 -6 2257.37 69.39
    -6 9 -6 2163.68 86.89
    -6 9 -6 2500.15 128.09
    -6 9 -6 2220.28 104.89
    -9 3 6 2331.67 98.29
    -9 3 6 2259.07 87.49
    3 6 6 2155.38 100.19
    -9 3 6 2183.48 106.09
    3 6 6 2042.1 103.19
    6 -9 6 2128.79 115.79
    3 6 6 2305.17 61.29
    3 6 6 2365.46 103.39
    6 -9 6 2292.37 118.69
    6 -9 6 2323.97 88.89
    -6 12 -6 2292.37 93.49
    12 -6 -6 1887.21 117.29
    -6 12 -6 2176.78 125.59
    12 -6 -6 1990.4 107.89
    -6 12 -6 1884.41 117.39
    -6 12 -6 2061.39 131.89
    12 -6 -6 2154.68 124.09
    -6 12 -6 1932.61 125.89
    -6 -6 -6 2236.08 79.99
    -12 6 6 2125.49 104.49
    6 -12 6 1980 86.09
    6 6 6 2105.09 101.29
    6 -12 6 2052.39 117.79
    -12 6 6 1924.51 106.69
    6 6 6 2137.89 76.99
    6 6 6 2088.79 99.39
    -12 6 6 2093.59 107.59
    6 6 6 2191.68 114.09
    -4 11 -6 2291.77 129.89
    11 -7 -6 2044.9 94.59
    -4 11 -6 2181.48 125.79
    11 -7 -6 1926.81 119.49
    11 -7 -6 2286.47 129.29
    11 -7 -6 2048.4 110.09
    -4 11 -6 2054.69 119.99
    -7 -4 -6 1957.6 80.89
    -4 11 -6 2073.29 85.59
    -4 11 -6 1861.11 114.79
    7 4 6 2094.49 96.59
    4 -11 6 2010.3 81.49
    -11 7 6 2174.68 97.99
    7 4 6 2029 80.09
    -11 7 6 2167.58 137.09
    4 -11 6 2107.89 106.59
    7 4 6 1902.61 92.99
    7 4 6 2069.79 98.59
    8 -7 -6 393.16 61.49
    -1 8 -6 470.45 64.09
    -7 -1 -6 399.06 31.8
    -1 8 -6 418.76 35.6
    -7 -1 -6 408.66 36.6
    8 -7 -6 442.66 48.1
    -7 -1 -6 410.06 30.4
    -1 8 -6 430.66 45.2
    8 -7 -6 333.87 31.3
    8 -7 -6 535.05 72.49
    -1 8 -6 425.46 67.89
    1 -8 6 381.56 34.3
    1 -8 6 391.76 32.9
    -8 7 6 497.75 51.79
    7 1 6 397.36 42.4
    -8 7 6 430.06 47.4
    -8 7 6 408.66 35
    1 -8 6 433.36 37.1
    -8 7 6 324.87 49.7
    7 1 6 467.25 32
    7 1 6 399.06 34.8
    5 -7 -6 1756.72 95.89
    -7 2 -6 1747.93 82.99
    5 -7 -6 1716.63 96.59
    2 5 -6 1817.82 96.69
    -7 2 -6 1828.92 77.09
    2 5 -6 1744.93 73.89
    2 5 -6 1782.82 74.09
    -7 2 -6 1719.43 84.29
    5 -7 -6 1661.43 90.89
    5 -7 -6 1895.41 58.29
    2 5 -6 1838.82 72.49
    7 -2 6 1905.31 97.69
    7 -2 6 1906.11 94.79
    -5 7 6 1800.52 100.09
    7 -2 6 1776.02 74.59
    -5 7 6 1733.73 94.59
    -5 7 6 1796.32 108.09
    -7 5 -6 4120.19 94.39
    2 -7 -6 4076.99 142.99
    5 2 -6 4233.78 148.69
    5 2 -6 4322.87 112.49
    2 -7 -6 4310.27 144.29
    -7 5 -6 4288.37 94.99
    5 2 -6 3942.61 119.69
    5 2 -6 4149.38 120.29
    5 2 -6 4401.86 115.39
    -7 5 -6 4288.77 153.88
    -7 5 -6 4358.26 126.69
    2 -7 -6 4315.27 152.28
    -7 5 -6 4376.16 154.18
    -2 7 6 4511.65 153.78
    7 -5 6 4098.29 158.88
    7 -5 6 4187.28 123.99
    -2 7 6 4313.37 156.08
    -5 -2 6 4300.97 151.58
    7 -5 6 4214.18 155.38
    -2 7 6 4375.46 155.68
    -7 8 -6 1341.97 71.29
    -7 8 -6 1313.07 68.39
    -1 -7 -6 1393.66 67.59
    -1 -7 -6 1241.28 65.09
    8 -1 -6 1331.47 81.69
    -7 8 -6 1367.56 71.69
    -7 8 -6 1265.07 90.79
    -7 8 -6 1386.96 94.39
    8 -1 -6 1392.16 72.99
    8 -1 -6 1411.16 71.79
    -1 -7 -6 1543.35 90.29
    1 7 6 1299.17 83.99
    1 7 6 1463.85 82.39
    7 -8 6 1472.35 96.29
    7 -8 6 1406.66 92.89
    -8 1 6 1347.47 83.19
    1 7 6 1437.06 99.79
    7 -8 6 1347.07 67.59
    -7 11 -6 1916.11 123.49
    -7 11 -6 2106.39 90.59
    11 -4 -6 2072.99 111.89
    11 -4 -6 2178.48 113.29
    -7 11 -6 2008.8 109.49
    11 -4 -6 1913.31 101.99
    11 -4 -6 2223.18 153.88
    -7 11 -6 1948.71 108.59
    -7 11 -6 2300.67 139.59
    -11 4 6 1988.5 85.69
    7 -11 6 2058.89 87.89
    4 7 6 2018.1 97.99
    7 -11 6 2049.89 121.69
    4 7 6 2084.49 102.29
    4 7 6 2184.58 114.79
    -11 4 6 2076.89 108.09
    4 7 6 2090.99 63.69
    7 -11 6 2013.1 119.39
    -7 14 -6 841.72 85.59
    -7 14 -6 818.82 92.69
    -7 14 -6 904.11 61.69
    14 -7 -6 758.72 70.99
    14 -7 -6 1038.9 93.69
    -7 14 -6 835.32 92.19
    14 -7 -6 810.62 85.09
    7 7 6 877.41 66.99
    -14 7 6 879.21 70.89
    7 7 6 842.82 74.69
    -14 7 6 865.01 72.99
    7 7 6 892.71 68.69
    7 -14 6 802.12 57.79
    7 7 6 903.51 76.39
    -14 7 6 814.32 69.39
    7 7 6 805.82 48.8
    -5 13 -6 1331.27 107.49
    -5 13 -6 1311.87 105.19
    13 -8 -6 1043.3 96.29
    -5 13 -6 1249.47 104.29
    13 -8 -6 1271.17 106.09
    13 -8 -6 1180.28 87.89
    -8 -5 -6 1399.66 72.89
    -5 13 -6 1330.07 70.59
    8 5 6 1124.99 63.69
    -13 8 6 1123.69 76.19
    8 5 6 1246.98 77.99
    -13 8 6 1205.28 91.29
    8 5 6 1066.59 74.69
    8 5 6 1282.77 82.29
    -13 8 6 1193.78 86.79
    5 -13 6 1285.17 89.19
    5 -13 6 1156.48 65.49
    8 5 6 1339.67 81.59
    10 -8 -6 1041.8 88.39
    -2 10 -6 928.81 79.39
    -2 10 -6 974 84.99
    10 -8 -6 882.71 57.09
    -2 10 -6 1077.89 81.19
    10 -8 -6 1056.99 87.09
    -8 -2 -6 951.7 58.79
    10 -8 -6 912.11 72.89
    -2 10 -6 993.7 76.59
    -2 10 -6 1009.3 57.09
    8 2 6 1071.89 70.79
    8 2 6 1032.3 55.19
    8 2 6 977.9 58.19
    2 -10 6 1017.4 56.19
    2 -10 6 974.8 60.39
    8 2 6 1099.19 57.79
    -10 8 6 1005.8 82.49
    -10 8 6 1050.19 62.69
    -10 8 6 913.61 73.99
    2 -10 6 868.01 58.09
    -10 8 6 1027.9 77.89
    8 2 6 1186.08 71.39
    7 -8 -6 1756.52 104.99
    1 7 -6 1740.43 101.89
    -8 1 -6 1730.23 76.59
    1 7 -6 1802.72 74.79
    7 -8 -6 2003.9 104.39
    -8 1 -6 1869.31 81.59
    1 7 -6 1845.12 85.39
    7 -8 -6 1900.91 111.69
    -8 1 -6 1863.41 82.29
    7 -8 -6 1764.92 66.29
    8 -1 6 1739.23 111.39
    8 -1 6 1783.32 78.29
    -7 8 6 1791.82 100.49
    -7 8 6 1870.11 109.29
    -7 8 6 1676.93 102.09
    8 -1 6 1841.02 95.39
    4 -8 -6 2696.63 58.69
    4 -8 -6 2740.63 122.89
    4 -8 -6 2722.93 120.89
    4 -8 -6 2850.31 126.29
    -8 4 -6 2582.94 115.39
    4 4 -6 2908.01 126.89
    -8 4 -6 2731.93 101.79
    -8 4 -6 2674.13 116.69
    4 4 -6 2679.23 84.89
    4 4 -6 2718.53 96.49
    4 -8 -6 2780.72 58.19
    4 4 -6 2660.93 86.29
    -4 8 6 2572.74 120.99
    8 -4 6 2741.13 100.29
    -4 8 6 2784.22 131.29
    8 -4 6 2771.52 127.99
    8 -4 6 2930.61 128.29
    -4 -4 6 2720.83 124.19
    -4 8 6 2717.03 126.49
    1 -8 -6 1732.03 85.49
    -8 7 -6 1687.33 101.99
    7 1 -6 1678.63 78.09
    7 1 -6 1438.86 74.39
    7 1 -6 1750.62 72.59
    -8 7 -6 1684.93 102.79
    -8 7 -6 1781.72 68.79
    -8 7 -6 1468.35 91.89
    1 -8 -6 1523.25 92.29
    -8 7 -6 1630.74 65.59
    1 -8 -6 1487.95 81.49
    7 1 -6 1715.63 94.79
    -1 8 6 1737.93 110.29
    -1 8 6 1660.23 95.79
    -7 -1 6 1697.23 94.99
    8 -7 6 1660.43 103.39
    8 -7 6 1526.65 99.99
    8 -7 6 1597.14 75.89
    -1 8 6 1765.12 95.89
    -8 10 -6 638.74 72.39
    -2 -8 -6 582.64 35.2
    10 -2 -6 572.04 52.59
    10 -2 -6 617.64 51.99
    -8 10 -6 648.64 56.09
    -8 10 -6 644.64 54.59
    10 -2 -6 638.34 54.19
    -2 -8 -6 666.13 38.5
    -8 10 -6 598.44 48.1
    10 -2 -6 576.04 56.79
    -8 10 -6 588.04 68.59
    8 -10 6 633.14 71.19
    8 -10 6 593.44 67.39
    2 8 6 634.44 56.49
    2 8 6 670.23 64.69
    8 -10 6 605.44 52.19
    2 8 6 691.33 60.79
    -10 2 6 566.44 56.09
    13 -5 -6 1417.56 99.79
    13 -5 -6 1265.17 87.29
    -8 13 -6 1371.56 99.09
    -8 13 -6 1264.27 110.09
    -8 13 -6 1495.05 118.09
    -8 13 -6 1297.57 75.79
    13 -5 -6 1396.26 98.89
    -13 5 6 1312.77 89.39
    5 8 6 1392.56 85.99
    8 -13 6 1333.47 104.19
    5 8 6 1334.97 53.79
    5 8 6 1248.78 82.89
    -13 5 6 1358.16 87.59
    8 -13 6 1319.67 73.99
    -13 5 6 1282.87 68.39
    5 8 6 1284.87 94.59
    16 -8 -6 282.57 64.69
    -8 16 -6 169.58 53.79
    -8 16 -6 227.38 58.89
    16 -8 -6 234.88 49.2
    -8 16 -6 360.56 49.9
    16 -8 -6 275.07 61.89
    -8 16 -6 117.59 48.5
    -16 8 6 246.48 49.1
    8 8 6 228.68 42.2
    8 -16 6 276.37 61.99
    8 8 6 283.17 48.4
    8 8 6 196.18 29.2
    8 8 6 224.58 47.6
    -16 8 6 301.17 51.39
    -16 8 6 240.28 46.1
    15 -9 -6 341.87 70.69
    -9 -6 -6 349.47 39.4
    15 -9 -6 332.07 59.09
    -6 15 -6 263.37 61.79
    -6 15 -6 338.67 38.1
    -6 15 -6 326.37 71.79
    -6 15 -6 267.37 64.89
    15 -9 -6 376.46 77.89
    9 6 6 374.46 58.79
    6 -15 6 347.87 61.09
    9 6 6 328.57 54.49
    9 6 6 378.86 54.99
    -15 9 6 319.07 54.49
    -15 9 6 297.77 53.49
    -15 9 6 309.87 61.39
    9 6 6 375.06 47.4
    6 -15 6 393.26 48.2
    9 6 6 338.47 49.9
    -9 -3 -6 1239.78 71.09
    12 -9 -6 1254.67 76.29
    -3 12 -6 1218.58 95.19
    -3 12 -6 1232.38 102.69
    -3 12 -6 1293.87 68.19
    12 -9 -6 1216.68 88.39
    12 -9 -6 1247.88 108.89
    -3 12 -6 1308.67 96.69
    12 -9 -6 1336.67 106.89
    9 3 6 1315.87 80.59
    -12 9 6 1118.79 83.99
    -12 9 6 1179.78 95.59
    3 -12 6 1155.88 62.99
    9 3 6 1220.28 68.99
    9 3 6 1192.18 68.09
    9 3 6 1200.28 68.09
    9 3 6 1317.47 80.09
    -12 9 6 1225.48 75.09
    -9 0 -6 743.83 38.1
    0 9 -6 687.03 58.29
    0 9 -6 817.12 62.89
    0 9 -6 814.22 51.09
    9 -9 -6 800.72 77.49
    9 -9 -6 766.02 75.19
    9 -9 -6 794.32 68.89
    -9 0 -6 667.53 51.79
    9 -9 -6 775.32 49.99
    -9 0 -6 786.22 39.1
    0 9 -6 703.63 70.09
    0 -9 6 787.62 49
    9 0 6 755.52 63.29
    9 0 6 808.02 54.39
    -9 9 6 802.42 71.09
    9 0 6 727.03 60.49
    -9 9 6 802.12 50.19
    -9 9 6 761.92 71.39
    -9 9 6 803.12 76.29
    -9 3 -6 2258.77 100.29
    6 -9 -6 2264.47 117.09
    3 6 -6 2138.79 82.49
    3 6 -6 2001.5 81.99
    6 -9 -6 2062.69 62.69
    -9 3 -6 1589.24 133.59
    3 6 -6 2133.09 113.99
    3 6 -6 2120.19 82.59
    6 -9 -6 2051.39 114.89
    9 -3 6 2203.18 92.09
    -6 9 6 2137.29 115.29
    9 -3 6 2092.69 108.09
    -6 9 6 2291.87 124.09
    -6 9 6 2216.88 118.79
    6 3 -6 1755.62 66.59
    6 3 -6 1601.74 94.99
    -9 6 -6 1755.32 102.09
    -9 6 -6 1639.44 81.59
    6 3 -6 1647.84 77.09
    -9 6 -6 1692.23 97.99
    3 -9 -6 1628.94 93.69
    3 -9 -6 1677.33 101.79
    6 3 -6 1645.14 78.69
    3 -9 -6 1685.53 93.99
    -3 9 6 1767.42 102.69
    -6 -3 6 1873.71 106.89
    -3 9 6 1788.22 106.39
    -3 9 6 1772.02 105.79
    9 -6 6 1705.13 105.89
    9 -6 6 1729.63 106.19
    9 -6 6 1688.03 81.29
    -9 9 -6 333.17 55.09
    0 -9 -6 379.86 61.69
    9 0 -6 207.78 39.9
    -9 9 -6 221.78 32.7
    9 0 -6 332.17 35.2
    -9 9 -6 328.57 35.9
    9 0 -6 249.18 35.1
    0 -9 -6 230.68 36.1
    0 -9 -6 333.57 36.6
    -9 9 -6 370.96 37.2
    9 0 -6 285.57 33.6
    -9 9 -6 347.87 62.69
    -9 0 6 279.87 49.7
    9 -9 6 252.97 48.3
    0 9 6 385.16 58.29
    9 -9 6 279.47 39.9
    9 -9 6 220.68 50.99
    0 9 6 312.67 53.39
    0 9 6 279.97 53.19
    -9 12 -6 1450.15 93.79
    12 -3 -6 1539.35 95.79
    12 -3 -6 1334.27 88.09
    -9 12 -6 1179.08 108.29
    -9 12 -6 1352.86 78.19
    -9 12 -6 1334.67 109.69
    12 -3 -6 1408.66 91.89
    -9 12 -6 1297.57 90.59
    9 -12 6 1582.04 114.59
    3 9 6 1298.57 86.79
    3 9 6 1413.16 102.59
    -12 3 6 1404.96 90.99
    3 9 6 1575.74 91.69
    9 -12 6 1316.27 75.49
    -9 15 -6 633.94 56.49
    15 -6 -6 538.95 60.09
    -9 15 -6 699.33 77.89
    -9 15 -6 631.24 98.69
    -9 15 -6 775.72 107.89
    15 -6 -6 635.64 74.09
    15 -6 -6 767.42 81.19
    6 9 6 622.64 59.19
    6 9 6 645.64 39.9
    -15 6 6 695.33 67.69
    9 -15 6 747.73 81.09
    6 9 6 617.94 70.89
    6 9 6 659.13 63.19
    -15 6 6 633.84 49.9
    6 9 6 664.43 39.3
    18 -9 -6 637.74 109.29
    -9 18 -6 455.25 82.49
    -9 18 -6 546.15 53.89
    -9 18 -6 607.54 95.99
    18 -9 -6 624.64 98.69
    9 -18 6 418.16 80.79
    9 9 6 635.54 59.59
    9 9 6 570.94 58.39
    -18 9 6 588.84 64.99
    9 9 6 464.55 75.09
    9 9 6 486.35 43.1
    -7 17 -6 368.76 84.49
    17 -10 -6 454.35 88.89
    -7 17 -6 517.85 50.29
    -7 17 -6 381.96 88.29
    -7 17 -6 554.04 94.69
    17 -10 -6 518.25 143.39
    10 7 6 430.56 60.69
    10 7 6 453.65 53.59
    10 7 6 537.65 76.99
    7 -17 6 375.16 66.29
    -17 10 6 476.95 77.39
    -17 10 6 524.55 59.19
    -17 10 6 398.56 61.59
    14 -10 -6 871.31 93.89
    -10 -4 -6 931.11 66.69
    14 -10 -6 1149.48 107.19
    -4 14 -6 897.71 95.09
    -4 14 -6 1025.4 62.19
    -4 14 -6 1059.99 96.59
    14 -10 -6 1092.69 110.19
    -4 14 -6 1108.79 100.09
    10 4 6 1012.6 68.79
    10 4 6 1128.69 72.19
    -14 10 6 977.5 83.29
    -14 10 6 1072.79 76.99
    10 4 6 963.8 71.79
    10 4 6 1116.89 76.49
    4 -14 6 1055.09 76.39
    4 -14 6 1017.6 61.99
    11 -10 -6 1693.53 106.19
    -1 11 -6 1985.1 104.79
    -1 11 -6 1641.64 119.09
    11 -10 -6 1795.62 126.39
    -1 11 -6 1668.33 102.09
    -1 11 -6 1801.52 107.49
    11 -10 -6 1737.43 122.39
    -10 -1 -6 1798.32 90.59
    10 1 6 1729.43 85.59
    10 1 6 1626.04 62.49
    -11 10 6 1619.44 104.79
    10 1 6 1675.83 63.29
    10 1 6 1599.74 93.39
    10 1 6 1602.54 93.89
    -11 10 6 1679.33 82.69
    1 -11 6 1759.82 76.89
    1 -11 6 1690.93 61.19
    -11 10 6 1883.41 123.19
    2 8 -6 1150.18 68.59
    8 -10 -6 1174.18 92.39
    -10 2 -6 1222.98 66.69
    -10 2 -6 1140.89 71.89
    8 -10 -6 1250.77 96.29
    8 -10 -6 1121.99 86.19
    2 8 -6 1301.87 94.29
    2 8 -6 1199.58 64.29
    2 8 -6 1248.38 71.49
    8 -10 -6 1269.97 56.79
    -10 2 -6 1178.38 66.59
    10 -2 6 1269.27 84.79
    -8 10 6 1234.88 55.39
    -8 10 6 1166.18 87.89
    -8 10 6 1176.68 91.29
    10 -2 6 1273.37 87.89
    -8 10 6 1362.46 101.49
    10 -2 6 1179.08 69.59
    5 5 -6 2860.71 104.79
    5 5 -6 2940.81 89.69
    5 -10 -6 2907.51 58.69
    5 -10 -6 2865.41 134.29
    5 -10 -6 2978.9 142.69
    5 5 -6 3054.59 91.99
    5 -10 -6 2864.11 156.18
    -10 5 -6 2875.31 114.79
    -10 5 -6 2695.13 125.39
    5 5 -6 2909.71 107.19
    5 -10 -6 2907.61 58.19
    -5 10 6 2845.82 144.39
    10 -5 6 3053.29 143.89
    10 -5 6 2728.13 110.39
    -5 -5 6 2982.3 143.39
    -5 10 6 2846.52 139.39
    -5 10 6 2965.1 145.09
    8 2 -6 771.22 55.79
    8 2 -6 780.82 47.6
    2 -10 -6 729.73 60.39
    8 2 -6 742.23 44.4
    2 -10 -6 761.42 61.19
    -10 8 -6 742.13 41.9
    8 2 -6 692.73 64.29
    -10 8 -6 808.32 43.8
    2 -10 -6 660.03 66.39
    -10 8 -6 861.31 76.39
    -10 8 -6 779.22 59.39
    -2 10 6 748.63 70.69
    -8 -2 6 810.22 70.79
    10 -8 6 959.8 85.49
    -2 10 6 714.03 72.29
    10 -8 6 830.02 59.49
    -2 10 6 760.52 68.99
    10 -8 6 759.12 75.29
    -10 11 -6 1945.41 130.29
    11 -1 -6 1683.93 89.99
    -1 -10 -6 1850.51 70.59
    -10 11 -6 1962.5 97.89
    11 -1 -6 1888.11 107.19
    11 -1 -6 2022.6 99.09
    -10 11 -6 1966.1 98.79
    -10 11 -6 1915.21 94.99
    -10 11 -6 2004.1 133.29
    1 10 6 2014.7 113.29
    1 10 6 1881.41 121.99
    -11 1 6 1961.7 108.69
    10 -11 6 1897.21 111.69
    1 10 6 1965.3 109.59
    10 -11 6 2042.5 133.89
    10 -11 6 1901.81 196.48
    14 -4 -6 814.32 78.19
    -10 14 -6 839.62 93.39
    -10 14 -6 854.71 79.59
    14 -4 -6 828.62 74.29
    14 -4 -6 842.82 76.29
    -10 14 -6 619.44 93.79
    -10 14 -6 946.71 68.49
    4 10 6 813.92 70.69
    4 10 6 934.11 87.39
    -14 4 6 1075.59 81.29
    10 -14 6 761.82 90.09
    4 10 6 852.41 74.29
    -10 17 -6 528.65 52.49
    17 -7 -6 499.25 78.39
    -10 17 -6 553.74 96.69
    -10 17 -6 445.56 81.89
    -10 17 -6 482.75 80.69
    17 -7 -6 665.83 101.89
    7 10 6 566.14 39.4
    10 -17 6 492.75 112.89
    -17 7 6 545.05 73.99
    7 10 6 437.76 75.09
    7 10 6 529.25 39
    7 10 6 579.24 59.99
    20 -10 -6 61.39 45.8
    -10 20 -6 95.89 63.69
    -10 20 -6 196.98 39.6
    -10 20 -6 109.69 48.4
    -20 10 6 164.58 47.7
    10 10 6 220.88 46.6
    10 10 6 121.49 37.7
    10 10 6 155.98 33.5
    10 10 6 152.08 45.2
    19 -11 -6 370.46 79.19
    -8 19 -6 453.55 91.49
    -8 19 -6 435.96 54.69
    -8 19 -6 327.37 78.89
    11 8 6 514.65 67.19
    11 8 6 421.36 60.49
    -19 11 6 400.66 63.79
    11 8 6 394.26 65.29
    -5 16 -6 987.7 63.39
    16 -11 -6 938.01 109.99
    -5 16 -6 805.52 116.19
    -11 -5 -6 1017.8 70.29
    -5 16 -6 991.7 100.89
    16 -11 -6 1031.3 111.39
    -5 16 -6 838.82 99.09
    11 5 6 766.42 77.59
    -16 11 6 775.22 91.09
    -16 11 6 1058.79 83.69
    11 5 6 1013.2 74.69
    5 -16 6 971.3 80.59
    5 -16 6 895.51 61.29
    11 5 6 765.42 90.29
    -16 11 6 1086.79 88.39
    -11 -2 -6 1435.26 85.19
    -2 13 -6 1344.77 102.19
    -2 13 -6 1455.05 107.29
    -2 13 -6 1358.56 71.49
    -2 13 -6 1452.25 120.29
    13 -11 -6 1382.26 118.59
    13 -11 -6 1329.57 118.19
    -13 11 6 1380.96 115.29
    -13 11 6 1363.36 82.29
    11 2 6 1318.37 86.89
    11 2 6 1372.76 88.09
    11 2 6 1464.45 67.99
    -13 11 6 1555.14 106.89
    10 -11 -6 1632.64 75.29
    1 10 -6 1630.54 118.59
    1 10 -6 1779.32 80.49
    10 -11 -6 1636.04 109.29
    1 10 -6 1607.54 91.59
    10 -11 -6 1702.13 121.59
    -11 1 -6 1714.73 92.69
    1 10 -6 1799.42 96.59
    10 -11 -6 1594.64 119.69
    -10 11 6 1549.34 112.09
    11 -1 6 1753.32 103.19
    -10 11 6 1708.93 111.19
    -10 11 6 1757.12 76.69
    11 -1 6 1791.72 106.79
    -10 11 6 1648.54 120.19
    7 -11 -6 971.1 82.29
    4 7 -6 1109.99 63.09
    4 7 -6 1090.99 86.19
    -11 4 -6 1039.4 71.39
    4 7 -6 1125.99 59.99
    -11 4 -6 1111.19 72.79
    7 -11 -6 1184.08 93.09
    7 -11 -6 1081.69 44.2
    7 -11 -6 1153.08 93.69
    4 7 -6 1303.47 69.09
    4 7 -6 1090.19 58.99
    -7 11 6 1128.69 93.59
    11 -4 6 1103.59 85.69
    -7 11 6 992.6 89.79
    11 -4 6 1081.29 87.69
    -7 11 6 1160.68 92.89
    7 4 -6 2127.09 71.29
    -11 7 -6 2453.75 188.48
    7 4 -6 2114.09 72.39
    -11 7 -6 2080.29 119.09
    7 4 -6 1882.91 89.89
    4 -11 -6 2119.69 113.39
    7 4 -6 2034.4 116.79
    -11 7 -6 2156.68 102.49
    7 4 -6 2112.99 96.29
    11 -7 6 2089.09 128.99
    -4 11 6 2056.19 120.89
    -4 11 6 2375.86 135.59
    -7 -4 6 2172.68 123.29
    11 -7 6 1933.81 122.59
    -4 11 6 2104.99 126.79
    10 1 -6 1593.54 76.29
    -11 10 -6 1839.82 81.29
    10 1 -6 1815.62 81.39
    10 1 -6 1678.73 103.39
    -11 10 -6 1719.83 93.09
    -11 10 -6 1668.83 78.39
    -11 10 -6 1626.34 118.09
    -11 10 -6 1766.12 123.19
    -1 11 6 1919.71 124.29
    -1 11 6 1814.42 114.59
    -1 11 6 1523.05 101.09
    -10 -1 6 1805.12 108.89
    11 -10 6 1741.93 125.69
    11 -10 6 1615.74 119.69
    -11 13 -6 891.21 97.69
    13 -2 -6 1060.59 77.99
    -11 13 -6 984.8 72.19
    -11 13 -6 982.3 102.79
    13 -2 -6 973.8 75.59
    13 -2 -6 868.81 75.49
    -11 13 -6 957.2 89.09
    -11 13 -6 958.3 76.59
    2 11 6 1101.69 100.59
    -13 2 6 916.41 75.69
    2 11 6 1014.9 84.89
    2 11 6 984 79.09
    11 -13 6 1133.99 105.89
    16 -5 -6 640.14 67.99
    -11 16 -6 779.32 66.29
    -11 16 -6 700.13 107.49
    -11 16 -6 905.01 88.99
    16 -5 -6 752.82 80.19
    16 -5 -6 765.02 82.69
    -11 16 -6 1107.89 115.79
    -16 5 6 861.51 72.99
    11 -16 6 940.61 99.99
    5 11 6 797.62 89.69
    5 11 6 712.73 70.39
    5 11 6 842.22 75.19
    -11 19 -6 368.16 53.59
    -11 19 -6 303.97 67.09
    -11 19 -6 390.56 86.09
    19 -8 -6 465.45 89.89
    8 11 6 391.26 78.59
    -19 8 6 413.36 59.19
    8 11 6 377.96 61.19
    8 11 6 375.86 52.09
    8 11 6 307.67 32.8
    -6 18 -6 530.25 94.89
    -6 18 -6 724.53 55.29
    18 -12 -6 837.12 125.89
    -6 18 -6 667.63 110.39
    12 6 6 633.64 62.89
    -18 12 6 687.23 74.09
    -18 12 6 716.13 78.89
    12 6 6 726.83 66.49
    12 6 6 638.74 69.09
    -3 15 -6 736.43 158.28
    -3 15 -6 651.53 95.19
    15 -12 -6 717.73 114.99
    -3 15 -6 594.84 91.79
    -3 15 -6 780.82 55.29
    -12 -3 -6 743.73 63.49
    15 -12 -6 578.04 87.79
    -15 12 6 803.72 92.09
    12 3 6 775.22 55.89
    12 3 6 725.93 53.99
    12 3 6 739.33 65.99
    -15 12 6 734.23 75.19
    -15 12 6 719.13 65.09
    12 3 6 697.63 64.99
    12 -12 -6 1193.38 112.59
    0 12 -6 1263.67 110.89
    12 -12 -6 1147.89 70.99
    -12 0 -6 1504.05 89.39
    0 12 -6 1225.88 68.89
    0 12 -6 1328.97 94.59
    0 12 -6 1216.58 89.59
    12 -12 -6 1441.66 119.89
    -12 12 6 1429.66 119.49
    -12 12 6 1470.25 106.09
    -12 12 6 1396.56 76.59
    12 0 6 1394.96 93.39
    12 0 6 1368.46 94.89
    9 -12 -6 1068.59 53.69
    -12 3 -6 1250.87 80.39
    9 -12 -6 1132.09 100.99
    9 -12 -6 1026 92.69
    3 9 -6 1276.17 70.59
    -12 3 -6 1259.97 69.19
    3 9 -6 1246.48 72.89
    3 9 -6 1100.69 75.19
    3 9 -6 1159.48 69.09
    -9 12 6 1140.99 98.89
    12 -3 6 1234.78 90.89
    12 -3 6 1265.07 95.39
    -9 12 6 1275.27 57.49
    -9 12 6 1164.18 95.79
    -9 12 6 1027.9 95.39
    6 6 -6 1919.11 71.29
    6 6 -6 2063.19 93.79
    6 6 -6 1909.01 91.29
    6 -12 -6 2006.5 119.39
    -12 6 -6 2115.79 105.49
    6 6 -6 1847.32 70.39
    -12 6 -6 1984.6 110.69
    -6 12 6 1940.71 125.89
    -6 12 6 2153.58 135.49
    12 -6 6 1972.6 126.89
    12 -6 6 1847.02 121.09
    -6 12 6 1931.61 126.69
    9 3 -6 1803.42 71.89
    3 -12 -6 1904.31 105.09
    9 3 -6 1919.11 72.79
    -12 9 -6 1975.7 63.09
    -12 9 -6 1989.1 103.59
    -12 9 -6 1899.01 123.09
    9 3 -6 1945.51 117.49
    9 3 -6 1810.22 98.09
    -12 9 -6 1852.61 62.69
    12 -9 6 1880.41 129.99
    12 -9 6 2033.3 137.09
    -3 12 6 1839.62 121.89
    -9 -3 6 1879.61 115.49
    -3 12 6 1815.52 118.29
    -3 12 6 2022.9 132.39
    -12 12 -6 1659.83 89.59
    -12 12 -6 1812.52 133.49
    12 0 -6 1677.13 105.99
    12 0 -6 1736.03 90.59
    -12 12 -6 1766.72 98.69
    -12 12 -6 1599.54 88.59
    12 0 -6 1578.94 86.79
    0 -12 -6 1620.04 70.79
    12 -12 6 1705.03 133.59
    0 12 6 1559.34 106.29
    0 12 6 1556.84 119.39
    -12 0 6 1644.04 107.09
    12 -12 6 1783.52 134.49
    0 12 6 1606.04 111.09
    -12 15 -6 935.31 81.29
    15 -3 -6 779.82 73.19
    15 -3 -6 904.21 81.99
    -12 15 -6 918.91 103.99
    15 -3 -6 710.13 73.19
    -12 15 -6 862.01 70.09
    -15 3 6 831.02 74.89
    3 12 6 877.91 79.09
    3 12 6 939.31 97.79
    3 12 6 848.62 80.29
    12 -15 6 975.7 106.29
    18 -6 -6 305.07 60.19
    -12 18 -6 486.55 123.59
    18 -6 -6 445.96 81.59
    -12 18 -6 432.26 48.4
    -12 18 -6 584.14 114.09
    6 12 6 471.25 68.79
    12 -18 6 394.76 79.99
    6 12 6 373.06 59.59
    6 12 6 407.56 73.29
    -18 6 6 440.16 69.89
    -7 20 -6 441.26 86.39
    -7 20 -6 545.65 101.99
    20 -13 -6 359.66 80.59
    -7 20 -6 437.06 47.3
    13 7 6 415.46 60.19
    -20 13 6 525.65 76.49
    13 7 6 378.56 63.49
    13 7 6 447.16 52.19
    -4 17 -6 507.45 92.09
    -4 17 -6 287.87 64.69
    -13 -4 -6 434.76 61.59
    17 -13 -6 442.16 88.39
    -4 17 -6 537.65 48.3
    -4 17 -6 387.56 83.19
    13 4 6 498.55 78.09
    13 4 6 536.35 55.39
    13 4 6 459.15 49
    13 4 6 505.55 57.09
    -17 13 6 490.85 75.79
    -17 13 6 547.65 74.49
    -1 14 -6 735.53 77.69
    -1 14 -6 703.33 107.89
    14 -13 -6 752.12 105.49
    -1 14 -6 817.92 56.69
    14 -13 -6 936.21 134.89
    -13 -1 -6 754.52 68.29
    -1 14 -6 751.22 80.59
    -14 13 6 771.12 80.39
    13 1 6 791.02 73.69
    13 1 6 787.02 72.59
    -14 13 6 841.82 94.29
    -14 13 6 841.62 65.69
    2 11 -6 1206.58 80.59
    2 11 -6 1240.88 82.69
    11 -13 -6 1118.39 62.59
    2 11 -6 1229.08 110.39
    11 -13 -6 1343.27 116.59
    11 -13 -6 1436.66 208.28
    -13 2 -6 1309.67 86.69
    2 11 -6 1216.98 70.39
    2 11 -6 1147.49 67.59
    -11 13 6 1236.38 65.59
    13 -2 6 1323.87 94.79
    13 -2 6 1159.48 93.59
    -11 13 6 1223.78 111.19
    -11 13 6 1224.78 102.09
    5 8 -6 1686.33 74.89
    -13 5 -6 1673.53 97.09
    5 8 -6 1582.44 72.69
    5 8 -6 1560.44 82.19
    -13 5 -6 1779.72 100.59
    5 8 -6 1713.33 85.69
    8 -13 -6 1572.84 54.79
    8 -13 -6 1703.93 119.39
    13 -5 6 1724.23 119.89
    -8 13 6 1591.24 119.29
    -8 13 6 1709.83 121.49
    13 -5 6 1539.65 108.89
    -8 13 6 1764.12 129.29
    -13 8 -6 864.01 79.99
    8 5 -6 903.91 45.1
    8 5 -6 887.81 51.09
    8 5 -6 901.11 66.29
    -13 8 -6 929.31 73.09
    13 -8 6 970.5 93.99
    -5 13 6 958.2 90.59
    -5 13 6 827.02 86.29
    -5 13 6 943.31 92.99
    11 2 -6 1182.98 63.79
    -13 11 -6 1170.88 62.99
    -13 11 -6 1135.49 61.19
    -13 11 -6 1131.69 81.39
    -13 11 -6 1176.38 105.19
    2 -13 -6 1111.99 74.89
    11 2 -6 1246.78 65.69
    13 -11 6 1069.39 104.69
    -2 13 6 1072.79 96.99
    -2 13 6 1169.18 104.79
    -2 13 6 1150.68 95.29
    13 -11 6 1065.99 104.89
    -11 -2 6 1425.46 102.59
    -13 14 -6 816.22 89.89
    -13 14 -6 753.72 68.19
    -13 14 -6 554.64 58.39
    14 -1 -6 782.22 67.19
    -13 14 -6 582.44 65.59
    14 -1 -6 695.03 64.19
    1 13 6 639.84 71.39
    1 13 6 771.72 79.69
    1 13 6 741.43 87.89
    -14 1 6 819.52 76.39
    -13 17 -6 786.22 83.79
    17 -4 -6 720.63 85.59
    -13 17 -6 739.23 68.09
    17 -4 -6 753.42 83.79
    -13 17 -6 867.61 121.79
    4 13 6 754.22 77.59
    4 13 6 661.13 97.49
    13 -17 6 845.32 129.29
    4 13 6 794.92 81.89
    -17 4 6 820.92 75.79
    -13 20 -6 312.47 51.79
    20 -7 -6 355.76 74.59
    -13 20 -6 342.77 71.29
    -13 20 -6 320.27 97.29
    7 13 6 446.06 67.79
    7 13 6 259.47 77.59
    -20 7 6 301.07 56.69
    7 13 6 298.17 60.59
    -5 19 -6 343.07 45.5
    -5 19 -6 273.47 71.49
    19 -14 -6 442.96 94.09
    -5 19 -6 352.56 86.39
    14 5 6 268.27 46.4
    14 5 6 279.97 55.59
    14 5 6 230.98 44.5
    -19 14 6 272.77 51.59
    -19 14 6 236.08 53.79
    -14 -2 -6 759.92 67.89
    16 -14 -6 498.55 88.19
    -2 16 -6 576.44 89.19
    -2 16 -6 753.12 107.69
    -2 16 -6 614.04 50.49
    -2 16 -6 621.74 108.39
    14 2 6 570.04 75.89
    14 2 6 743.43 71.39
    -16 14 6 620.34 99.99
    -16 14 6 543.25 60.09
    -16 14 6 503.95 79.59
    -14 1 -6 500.65 66.59
    1 13 -6 458.25 44.2
    1 13 -6 520.15 60.89
    1 13 -6 342.07 75.89
    1 13 -6 443.96 65.89
    13 -14 -6 558.34 97.49
    1 13 -6 431.76 43.2
    14 -1 6 401.36 70.19
    -13 14 6 442.06 80.29
    -13 14 6 443.56 77.19
    -13 14 6 441.76 45.8
    14 -1 6 423.76 70.29
    4 10 -6 946.51 98.19
    4 10 -6 851.41 62.69
    10 -14 -6 919.91 96.89
    4 10 -6 934.21 64.39
    10 -14 -6 869.21 49
    -14 4 -6 1031.1 80.59
    -14 4 -6 903.21 58.09
    4 10 -6 1017.8 66.99
    -10 14 6 855.31 93.09
    14 -4 6 969.5 87.19
    -10 14 6 926.41 93.49
    -10 14 6 1024.5 105.79
    14 -4 6 901.11 88.99
    7 7 -6 878.41 47.1
    7 7 -6 916.21 48
    7 7 -6 883.01 66.39
    -14 7 -6 949.31 76.49
    -14 7 -6 794.12 76.09
    7 -14 -6 931.31 90.59
    -7 14 6 1023.5 97.99
    14 -7 6 820.22 86.89
    -7 14 6 768.02 88.49
    14 -7 6 815.72 91.09
    -7 14 6 821.22 93.29
    10 4 -6 1142.09 80.29
    10 4 -6 1063.19 52.69
    -14 10 -6 1155.88 101.59
    10 4 -6 1110.49 54.09
    -14 10 -6 1195.98 85.39
    4 -14 -6 1204.18 88.49
    -4 14 6 993.7 98.39
    -4 14 6 1092.29 100.49
    14 -10 6 1171.58 112.79
    -4 14 6 1039.6 104.89
    14 -10 6 1315.57 120.39
    -14 13 -6 769.42 70.59
    13 1 -6 677.03 60.99
    -14 13 -6 657.83 56.19
    -14 13 -6 660.23 57.59
    13 1 -6 532.05 49.8
    -14 13 -6 630.04 100.19
    -1 14 6 625.94 93.99
    -1 14 6 634.44 73.29
    -1 14 6 728.23 104.89
    14 -13 6 741.33 115.49
    -13 -1 6 657.33 73.99
    -14 16 -6 490.45 73.49
    16 -2 -6 489.55 69.29
    16 -2 -6 398.16 67.59
    -14 16 -6 638.14 65.19
    -14 16 -6 542.35 104.59
    14 -16 6 409.56 78.09
    2 14 6 402.36 71.09
    2 14 6 505.75 91.29
    -16 2 6 432.76 68.89
    2 14 6 461.95 72.79
    -14 19 -6 360.96 68.59
    19 -5 -6 586.64 90.29
    -14 19 -6 613.74 101.09
    -14 19 -6 613.34 63.69
    14 -19 6 613.34 125.79
    -19 5 6 503.95 74.89
    5 14 6 357.06 79.69
    5 14 6 419.96 67.79
    5 14 6 369.26 69.89
    -15 -3 -6 308.17 56.19
    -3 18 -6 332.57 43.3
    -3 18 -6 310.67 70.39
    -3 18 -6 318.97 76.59
    18 -15 -6 380.76 84.89
    15 3 6 386.36 61.69
    -18 15 6 286.87 49.99
    -18 15 6 325.57 65.89
    15 3 6 344.37 55.89
    0 15 -6 494.45 75.99
    0 15 -6 357.96 39.9
    0 15 -6 432.66 90.89
    0 15 -6 284.57 64.29
    -15 0 -6 326.37 58.89
    15 -15 -6 196.18 44.4
    -15 15 6 258.77 61.49
    -15 15 6 341.57 52.19
    15 0 6 312.17 52.99
    -15 15 6 270.07 68.09
    3 12 -6 1237.48 74.89
    -15 3 -6 1228.48 91.29
    12 -15 -6 1343.57 124.99
    3 12 -6 1249.57 83.89
    3 12 -6 1244.28 86.39
    3 12 -6 1139.59 134.09
    15 -3 6 1202.18 99.69
    -12 15 6 1244.28 111.59
    -12 15 6 1114.29 119.59
    15 -3 6 1137.69 96.39
    6 9 -6 444.16 39.7
    -15 6 -6 547.55 61.29
    6 9 -6 475.85 39
    9 -15 -6 625.24 100.49
    9 -15 -6 459.95 27.8
    6 9 -6 594.14 53.29
    -15 6 -6 535.15 61.49
    -9 15 6 397.16 77.19
    -9 15 6 435.16 80.69
    -9 15 6 697.83 80.69
    15 -6 6 487.55 82.09
    15 -6 6 492.75 80.59
    6 -15 -6 672.23 76.09
    9 6 -6 606.74 58.29
    -15 9 -6 712.13 70.19
    -15 9 -6 714.73 79.09
    15 -9 6 840.12 119.49
    15 -9 6 711.63 100.39
    -6 15 6 739.33 107.89
    -6 15 6 645.64 102.89
    -6 15 6 435.96 70.29
    12 3 -6 793.12 72.19
    -15 12 -6 715.83 101.39
    -15 12 -6 748.23 43.9
    -15 12 -6 954.3 80.29
    12 3 -6 773.02 50.39
    3 -15 -6 682.53 64.19
    12 3 -6 845.12 52.59
    -15 12 -6 696.93 44.3
    15 -12 6 598.64 101.59
    -3 15 6 742.53 87.99
    -3 15 6 773.82 107.49
    15 -12 6 752.72 102.69
    15 0 -6 347.87 52.19
    -15 15 -6 337.17 83.19
    15 0 -6 327.27 54.59
    -15 15 -6 408.56 60.39
    -15 15 -6 356.56 60.39
    -15 15 -6 319.97 57.09
    0 15 6 384.36 85.89
    15 -15 6 347.97 85.69
    0 15 6 311.57 60.99
    0 15 6 360.06 68.79
    18 -3 -6 320.07 60.69
    -15 18 -6 130.49 66.89
    -15 18 -6 215.08 46.9
    -15 18 -6 290.77 54.79
    18 -3 -6 279.37 71.49
    3 15 6 259.77 68.79
    3 15 6 223.38 58.59
    15 -18 6 307.37 79.19
    3 15 6 174.18 51.59
    -16 -1 -6 333.47 58.29
    17 -16 -6 301.77 77.89
    -1 17 -6 385.46 70.99
    -1 17 -6 228.58 64.59
    -1 17 -6 469.25 88.19
    -1 17 -6 378.06 42.6
    -17 16 6 306.27 50.49
    16 1 6 399.46 68.99
    16 1 6 334.57 60.39
    -17 16 6 317.97 72.49
    -17 16 6 376.86 98.79
    -16 2 -6 530.95 77.19
    2 14 -6 429.56 66.49
    2 14 -6 423.06 67.89
    2 14 -6 404.46 44.6
    14 -16 -6 416.66 94.69
    2 14 -6 524.65 99.59
    -14 16 6 446.36 82.89
    -14 16 6 389.66 79.19
    16 -2 6 332.07 62.59
    16 -2 6 265.97 57.89
    5 11 -6 835.82 62.49
    -16 5 -6 821.62 78.09
    5 11 -6 824.92 63.59
    11 -16 -6 798.42 118.19
    5 11 -6 939.21 104.29
    5 11 -6 798.62 69.79
    11 -16 -6 727.73 46.4
    -11 16 6 1040 107.39
    16 -5 6 744.63 101.49
    -11 16 6 732.83 117.79
    8 -16 -6 435.96 84.79
    -16 8 -6 392.16 97.99
    8 8 -6 472.25 51.09
    -16 8 -6 538.85 76.29
    -8 16 6 494.55 91.79
    16 -8 6 341.47 69.69
    -8 16 6 434.66 88.59
    -8 16 6 730.73 184.08
    16 -8 6 374.66 76.39
    11 5 -6 670.63 66.79
    -16 11 -6 647.74 94.69
    -16 11 -6 761.92 74.69
    5 -16 -6 615.24 117.49
    -5 16 6 873.51 98.39
    -5 16 6 695.93 112.89
    -5 16 6 670.23 104.79
    16 -11 6 612.34 93.69
    16 -11 6 767.72 117.69
    14 2 -6 449.76 47.3
    -16 14 -6 429.76 70.49
    -16 14 -6 492.45 89.59
    -16 14 -6 451.05 52.69
    14 2 -6 355.76 39.4
    -16 14 -6 426.66 41.8
    -2 16 6 549.15 101.59
    -2 16 6 360.66 75.89
    -2 16 6 481.55 77.19
    16 -14 6 531.05 102.19
    17 -1 -6 253.07 48.9
    -16 17 -6 227.28 76.59
    -16 17 -6 249.88 50.79
    17 -1 -6 310.47 58.29
    -16 17 -6 261.97 55.49
    1 16 6 219.28 64.49
    1 16 6 180.58 54.29
    16 -17 6 160.38 74.89
    1 16 6 213.88 55.19
    16 -17 -6 210.28 64.39
    1 16 -6 195.78 56.69
    1 16 -6 336.17 48.3
    -17 1 -6 447.46 68.89
    1 16 -6 303.57 72.89
    1 16 -6 442.96 70.39
    17 -1 6 308.47 64.59
    17 -1 6 411.46 72.69
    -16 17 6 330.57 72.39
    4 13 -6 699.33 64.79
    4 13 -6 862.71 74.29
    4 13 -6 792.72 62.39
    13 -17 -6 610.64 113.89
    -17 4 -6 890.31 85.39
    4 13 -6 768.82 115.49
    13 -17 -6 698.53 74.39
    17 -4 6 930.81 95.59
    -13 17 6 814.02 125.19
    -13 17 6 805.32 95.89
    17 -4 6 643.64 91.59
    -17 7 -6 288.97 55.59
    7 10 -6 400.76 56.49
    7 10 -6 290.87 62.69
    7 10 -6 402.66 37.8
    7 10 -6 412.56 39
    10 -17 -6 300.47 71.79
    -17 7 -6 436.86 72.19
    17 -7 6 392.66 77.69
    -10 17 6 302.37 66.99
    -10 17 6 414.66 88.19
    17 -7 6 462.35 87.59
    -17 10 -6 421.36 64.09
    7 -17 -6 475.95 81.49
    10 7 -6 505.05 56.79
    -17 10 -6 600.34 82.29
    -7 17 6 417.36 80.59
    -7 17 6 365.86 73.29
    -7 17 6 439.46 99.19
    17 -10 6 444.86 100.49
    17 -10 6 624.94 102.19
    13 4 -6 623.04 68.29
    -17 13 -6 675.23 110.89
    -17 13 -6 535.15 75.99
    -4 17 6 442.16 83.69
    -4 17 6 498.55 89.69
    17 -13 6 627.94 97.49
    -4 17 6 501.85 99.49
    -17 16 -6 435.66 94.89
    16 1 -6 448.86 49.8
    16 1 -6 445.76 52.59
    -17 16 -6 341.27 53.19
    -17 16 -6 313.67 56.79
    -1 17 6 504.25 84.99
    -1 17 6 257.37 74.19
    17 -16 6 408.96 83.39
    18 -18 -6 34.1 61.09
    -18 0 -6 213.68 50.19
    0 18 -6 212.58 67.99
    0 18 -6 304.47 105.29
    -18 18 6 195.58 62.99
    -18 3 -6 296.17 58.59
    3 15 -6 250.37 65.69
    15 -18 -6 506.35 102.89
    3 15 -6 337.67 56.19
    3 15 -6 278.87 58.09
    3 15 -6 393.56 49.4
    -15 18 6 375.16 88.39
    18 -3 6 417.36 74.49
    18 -3 6 262.47 65.29
    -15 18 6 320.37 75.39
    -18 6 -6 583.24 85.49
    12 -18 -6 491.35 94.29
    6 12 -6 556.44 53.19
    6 12 -6 406.26 46.2
    6 12 -6 449.36 44.4
    6 12 -6 430.96 92.19
    18 -6 6 517.75 88.89
    -12 18 6 431.96 90.99
    18 -6 6 457.05 78.49
    -12 18 6 636.14 108.29
    9 9 -6 527.35 58.69
    9 9 -6 403.76 82.69
    -18 9 -6 351.96 62.69
    -9 18 6 484.35 98.89
    -9 18 6 295.97 68.69
    18 -9 6 339.37 70.89
    -18 12 -6 567.84 88.99
    12 6 -6 542.15 83.79
    12 6 -6 513.75 73.19
    -18 12 -6 771.52 82.89
    18 -12 6 609.64 102.49
    -6 18 6 465.35 87.79
    -6 18 6 849.72 133.19
    -18 15 -6 217.48 80.99
    15 3 -6 406.36 41.3
    -18 15 -6 498.85 77.59
    15 3 -6 381.36 39.5
    15 3 -6 326.57 59.19
    -3 18 6 256.97 64.89
    18 -15 6 364.06 68.99
    -3 18 6 444.96 100.89
    -18 18 -6 359.96 59.19
    18 0 -6 185.58 46.2
    -18 18 -6 206.58 49.5
    18 0 -6 230.18 48.1
    0 18 6 231.18 89.99
    18 -18 6 82.19 83.29
    -19 5 -6 440.46 71.89
    5 14 -6 336.17 55.29
    5 14 -6 478.55 49.4
    5 14 -6 422.66 57.69
    5 14 -6 322.37 78.99
    -14 19 6 290.57 86.79
    19 -5 6 340.17 61.69
    -14 19 6 324.27 83.99
    8 11 -6 463.35 92.39
    11 -19 -6 166.08 72.69
    -19 8 -6 369.06 63.29
    19 -8 6 367.36 78.79
    -11 19 6 371.16 82.19
    -11 19 6 694.33 204.48
    11 8 -6 308.67 52.59
    -19 11 -6 254.57 54.79
    11 8 -6 266.47 69.69
    19 -11 6 355.06 74.39
    -8 19 6 394.06 90.49
    -8 19 6 433.96 91.29
    -19 14 -6 392.56 67.69
    14 5 -6 354.46 61.29
    14 5 -6 243.58 62.19
    -5 19 6 577.44 92.79
    -5 19 6 396.46 92.59
    19 -14 6 578.94 114.89
    7 13 -6 412.76 45.3
    7 13 -6 461.25 60.09
    7 13 -6 562.44 53.09
    7 13 -6 315.67 71.49
    -20 7 -6 470.55 81.09
    -13 20 6 477.25 90.69
    -13 20 6 409.06 108.69
    20 -7 6 445.26 80.19
    10 10 -6 307.67 70.39
    -20 10 -6 387.16 76.29
    10 10 -6 325.57 54.59
    20 -10 6 382.96 83.59
    -10 20 6 495.95 99.19
    -10 20 6 309.87 84.09
    -20 13 -6 475.45 81.49
    13 7 -6 287.57 55.59
    13 7 -6 368.26 77.49
    -7 20 6 364.66 84.89
    -7 20 6 228.58 65.59
    20 -13 6 291.77 89.79
    1 -1 -7 158.68 17.8
    0 1 -7 193.98 30.7
    0 1 -7 211.98 34.5
    0 1 -7 176.28 24
    -1 0 -7 159.68 27.3
    -1 0 -7 169.98 26.9
    -1 0 -7 171.98 21.7
    1 -1 -7 122.39 22.1
    0 1 -7 167.68 30.6
    1 -1 -7 198.88 30.7
    -1 0 -7 193.18 28.5
    1 -1 -7 181.48 33.1
    1 0 7 178.88 30.6
    0 -1 7 196.58 29.8
    1 0 7 205.78 29.5
    -1 1 7 169.18 30.4
    0 -1 7 184.78 19.4
    1 0 7 207.58 34.6
    -1 1 7 175.78 30.9
    0 -1 7 185.38 29.4
    0 -1 7 127.09 28.4
    -1 1 7 146.59 26.7
    1 0 7 156.88 21
    -1 1 7 158.58 17.4
    -1 3 -7 113.59 21
    3 -2 -7 110.59 20.7
    -2 -1 -7 97.69 19
    -1 3 -7 168.78 32.3
    -1 3 -7 174.98 28
    -2 -1 -7 145.89 19.7
    -2 -1 -7 177.68 31.1
    3 -2 -7 217.28 36.9
    3 -2 -7 161.38 30.7
    3 -2 -7 183.88 19.7
    -2 -1 -7 169.58 24.1
    -1 3 -7 139.99 20
    2 1 7 246.08 38.1
    -3 2 7 192.28 36.2
    -3 2 7 126.19 28.4
    1 -3 7 241.28 34.7
    1 -3 7 137.79 23.8
    2 1 7 192.78 27.8
    2 1 7 177.38 18
    1 -3 7 127.09 23
    1 -3 7 193.38 21.5
    2 1 7 114.59 21.8
    0 -2 -7 65.39 19.6
    2 0 -7 39.8 12.4
    -2 2 -7 39 12
    0 -2 -7 41.8 16.9
    2 0 -7 54.79 16.8
    2 0 -7 36.9 15.4
    -2 2 -7 58.69 19.5
    0 -2 -7 28.8 11
    -2 2 -7 34 13.2
    0 -2 -7 39.5 10.1
    -2 2 -7 26.4 13.7
    2 0 -7 56.29 22.6
    2 -2 7 36 12.2
    0 2 7 42.6 20.6
    0 2 7 45 11.1
    -2 0 7 55.29 17.5
    2 -2 7 26.5 10.4
    -2 0 7 27.7 12.6
    2 -2 7 44.6 14.9
    0 2 7 27.1 12.4
    -2 0 7 27.9 10.9
    -2 0 7 40.8 14.6
    0 2 7 53.59 18.7
    5 -3 -7 1657.93 85.79
    -3 -2 -7 1528.45 95.99
    -3 -2 -7 1820.32 71.89
    -2 5 -7 1789.32 88.29
    -2 5 -7 1856.21 85.79
    5 -3 -7 1739.53 87.09
    -2 5 -7 1788.02 69.99
    5 -3 -7 1965.9 90.99
    -3 -2 -7 1832.42 81.29
    5 -3 -7 1852.21 67.59
    -2 5 -7 1778.52 89.59
    -3 -2 -7 1801.12 60.09
    3 2 7 1815.52 59.09
    3 2 7 1780.52 73.19
    2 -5 7 1854.71 69.49
    2 -5 7 1795.22 84.29
    3 2 7 1785.82 86.89
    -5 3 7 1831.22 90.59
    -5 3 7 1696.13 83.89
    2 -5 7 1683.63 83.79
    -5 3 7 1855.11 83.09
    3 2 7 1799.82 84.19
    -3 1 -7 143.89 21.7
    -3 1 -7 189.08 35.4
    2 -3 -7 133.79 15
    2 -3 -7 187.18 42.3
    2 -3 -7 143.99 28.7
    2 -3 -7 168.88 32.8
    -3 1 -7 92.09 15.7
    1 2 -7 111.79 24
    1 2 -7 209.98 35.9
    -3 1 -7 194.38 34.6
    1 2 -7 192.08 26.6
    1 2 -7 71.19 19.1
    -1 -2 7 91.19 16.5
    3 -1 7 127.09 31.2
    -2 3 7 134.49 29
    3 -1 7 123.39 20.1
    3 -1 7 109.29 26.4
    -2 3 7 138.49 31.8
    -1 -2 7 104.49 23.9
    -2 3 7 128.09 26.8
    -1 -2 7 167.98 26.4
    -1 -3 -7 1790.22 51.79
    4 -1 -7 1900.01 69.19
    -3 4 -7 1793.32 75.09
    -3 4 -7 1854.61 89.09
    -1 -3 -7 1760.02 81.49
    -3 4 -7 1799.72 90.19
    -1 -3 -7 1928.61 93.29
    -3 4 -7 1711.23 67.29
    -1 -3 -7 1759.52 79.89
    4 -1 -7 1684.73 83.69
    4 -1 -7 1735.43 81.09
    4 -1 -7 1841.02 81.09
    1 3 7 1780.82 82.99
    1 3 7 1660.13 76.49
    -4 1 7 1887.61 74.89
    3 -4 7 1880.51 69.29
    1 3 7 1772.42 51.29
    3 -4 7 1751.22 88.29
    3 -4 7 1876.61 77.49
    -4 1 7 1724.33 85.39
    3 -4 7 1640.84 95.79
    1 3 7 1788.52 86.69
    7 -4 -7 28.1 15.7
    7 -4 -7 24.7 14.8
    -4 -3 -7 66.49 17.4
    -3 7 -7 38.1 19.1
    7 -4 -7 21.2 14.8
    -3 7 -7 37.1 18
    -3 7 -7 50.49 23.4
    7 -4 -7 65.79 17.4
    -4 -3 -7 36 11.3
    -4 -3 -7 73.99 20.3
    -3 7 -7 31.4 14.3
    3 -7 7 14.5 11.3
    3 -7 7 41.7 17.5
    4 3 7 33.8 11.4
    -7 4 7 48 20.8
    -7 4 7 22.2 14.5
    4 3 7 45.5 17.5
    4 3 7 37.2 14
    4 3 7 49.7 16.4
    3 -7 7 52.49 16.8
    0 4 -7 11.4 8.7
    0 4 -7 17.2 10.9
    -4 0 -7 16.8 12
    4 -4 -7 24.6 9.6
    4 -4 -7 8.4 11.8
    4 -4 -7 2 7.3
    4 -4 -7 18.3 8.3
    4 -4 -7 17.7 15.2
    0 4 -7 7.6 8.5
    0 4 -7 31.7 16.6
    -4 0 -7 17.3 8.7
    -4 0 -7 48.5 17.9
    -4 0 -7 18.6 9.4
    4 0 7 10 9.2
    -4 4 7 19.2 13.1
    0 -4 7 10.8 10.8
    -4 4 7 17.5 13.2
    4 0 7 15.8 9.5
    0 -4 7 8.6 7.7
    0 -4 7 16.4 9.8
    4 0 7 60.49 19.6
    -4 4 7 42.8 15.9
    4 0 7 49.99 13.5
    0 -4 7 17 8.9
    3 1 -7 10.1 9
    -4 3 -7 12.2 10.4
    1 -4 -7 -2.4 9.6
    3 1 -7 2.9 6.5
    1 -4 -7 5.1 7
    3 1 -7 3.4 8.2
    -4 3 -7 3.4 8.6
    -4 3 -7 9.6 8.6
    3 1 -7 17.1 14.7
    1 -4 -7 13.3 5.6
    1 -4 -7 -0.3 7.5
    -4 3 -7 9.8 7.3
    -1 4 7 3.4 4.6
    -3 -1 7 14.3 12.4
    -1 4 7 2.1 6.9
    4 -3 7 10.4 8.7
    4 -3 7 17.9 14.9
    -1 4 7 6.4 9
    -1 4 7 0.5 7.9
    4 -3 7 7.4 8.6
    -3 -1 7 8.9 6.5
    -3 -1 7 9.3 7.9
    4 -3 7 13.8 6.3
    6 -2 -7 110.99 27.9
    6 -2 -7 134.99 28.8
    -2 -4 -7 108.29 22.9
    -4 6 -7 145.89 29.3
    -2 -4 -7 154.18 31.1
    6 -2 -7 68.09 20.8
    -2 -4 -7 174.58 31.8
    -2 -4 -7 136.99 14.8
    6 -2 -7 110.99 22.5
    -4 6 -7 101.69 21.7
    -4 6 -7 125.69 31.4
    -4 6 -7 54.49 21
    2 4 7 135.59 14.6
    -6 2 7 139.59 32.4
    2 4 7 105.89 24.5
    -6 2 7 98.69 21.2
    -6 2 7 86.89 20.8
    2 4 7 137.89 32.5
    2 4 7 135.29 28.7
    4 -6 7 103.39 25.5
    4 -6 7 144.79 24.9
    4 -6 7 82.59 26.1
    9 -5 -7 42.1 15.9
    9 -5 -7 30.5 15.7
    -4 9 -7 67.99 23.7
    9 -5 -7 52.29 22.5
    -4 9 -7 64.69 24.9
    -5 -4 -7 74.09 14.9
    -4 9 -7 45 18.3
    -5 -4 -7 54.29 13.8
    -4 9 -7 22.8 18.1
    -5 -4 -7 51.29 13.5
    -5 -4 -7 64.49 20.6
    4 -9 7 60.39 18.5
    5 4 7 52.69 14
    5 4 7 81.79 23.7
    5 4 7 56.49 19.4
    4 -9 7 59.39 21.3
    -9 5 7 67.09 25.2
    -9 5 7 17.7 13
    -9 5 7 25.7 16.1
    5 4 7 88.39 23.4
    4 -9 7 66.69 25.9
    -5 -1 -7 42.1 13.2
    -5 -1 -7 49.6 14.5
    6 -5 -7 16.6 13.6
    -5 -1 -7 43.2 15
    6 -5 -7 24.3 9.6
    -5 -1 -7 21 11.8
    -1 6 -7 16.1 13.1
    6 -5 -7 19 14.8
    -1 6 -7 32.8 12.6
    -1 6 -7 20.3 14.1
    -1 6 -7 27.5 15.9
    6 -5 -7 21.6 16.6
    1 -6 7 59.09 15.8
    5 1 7 33.7 16.1
    1 -6 7 21.2 14.4
    1 -6 7 39.8 13.8
    5 1 7 22.1 10.6
    -6 5 7 27.9 14
    -6 5 7 19.7 10.5
    5 1 7 57.69 20.9
    1 -6 7 29.8 12.7
    5 1 7 27.7 11.8
    -6 5 7 26.7 17.1
    3 -5 -7 32.5 13.9
    3 -5 -7 29.9 9.5
    3 -5 -7 33.7 18.3
    2 3 -7 28.7 13.3
    2 3 -7 42.9 16.5
    -5 2 -7 35.2 13.2
    -5 2 -7 12.2 15.7
    3 -5 -7 19.4 10.8
    -5 2 -7 22.4 8.4
    2 3 -7 26.2 11.1
    2 3 -7 20.5 19.8
    3 -5 -7 30.5 8.3
    -5 2 -7 25.9 15.4
    5 -2 7 23.7 7.9
    -3 5 7 45.1 18
    -2 -3 7 38.6 13.1
    -3 5 7 27.7 13.5
    -2 -3 7 18.2 9.3
    5 -2 7 21.9 13.3
    -2 -3 7 21.4 11.2
    5 -2 7 24.7 12.9
    5 -2 7 42.8 12.7
    -2 -3 7 25.3 10
    -3 5 7 25.5 10.9
    -5 5 -7 83.29 19.6
    5 0 -7 95.39 22.5
    5 0 -7 97.49 18.8
    5 0 -7 129.69 26.6
    0 -5 -7 60.79 18.8
    -5 5 -7 106.49 23.2
    -5 5 -7 127.79 37.6
    5 0 -7 92.49 23.8
    -5 5 -7 118.69 28.6
    0 -5 -7 82.99 24.6
    0 -5 -7 99.69 9.8
    0 -5 -7 106.29 24.5
    -5 0 7 108.29 18.6
    5 -5 7 59.99 14.8
    -5 0 7 47.3 17.4
    0 5 7 90.89 27.2
    0 5 7 47.7 17.4
    -5 0 7 83.39 19.1
    0 5 7 87.79 9.1
    5 -5 7 97.29 33.3
    0 5 7 70.29 24.4
    5 -5 7 95.89 25.7
    -5 8 -7 3 12
    -3 -5 -7 16.4 7.9
    -5 8 -7 38.8 15.2
    -3 -5 -7 29.1 12.1
    -3 -5 -7 5.8 11.9
    8 -3 -7 23.3 19.2
    8 -3 -7 5.2 8.7
    8 -3 -7 26.8 14.3
    -5 8 -7 30.7 14.6
    -5 8 -7 5.2 10.1
    -3 -5 -7 23.1 11.5
    3 5 7 20.1 13.7
    5 -8 7 20.3 15.1
    3 5 7 12.2 10.6
    -8 3 7 29.2 15.1
    -8 3 7 29.1 16.3
    5 -8 7 25.3 12.1
    -8 3 7 1.8 7.9
    3 5 7 19.3 14.9
    5 -8 7 2.5 9.5
    3 5 7 18.5 7.9
    -5 11 -7 13.5 15.2
    -6 -5 -7 36.6 14.7
    -5 11 -7 20.7 18.7
    11 -6 -7 45.4 17.2
    11 -6 -7 27.2 19.1
    11 -6 -7 25.2 9.8
    -5 11 -7 16 13.3
    11 -6 -7 -8.9 11.6
    -5 11 -7 9.2 14.8
    -5 11 -7 41.8 25.8
    6 5 7 34.1 13.9
    -11 6 7 68.79 27.2
    5 -11 7 32.3 13.9
    6 5 7 40.2 19.1
    6 5 7 30.7 17.1
    6 5 7 40.6 18.9
    -11 6 7 9.7 15.9
    -6 -2 -7 235.78 26.7
    8 -6 -7 269.27 35.3
    -6 -2 -7 296.27 27.2
    8 -6 -7 265.57 49.2
    -2 8 -7 383.26 59.79
    -2 8 -7 261.27 28.9
    -2 8 -7 317.37 52.29
    -6 -2 -7 235.48 26.1
    8 -6 -7 227.68 44.9
    -2 8 -7 246.58 46.5
    6 2 7 317.37 52.09
    2 -8 7 231.18 34.9
    -8 6 7 327.97 53.99
    6 2 7 263.87 27.8
    6 2 7 272.17 28.7
    6 2 7 244.78 45
    -8 6 7 267.77 43.8
    2 -8 7 241.48 27
    2 -8 7 309.37 35.2
    -8 6 7 236.18 53.09
    1 5 -7 3.5 10.8
    1 5 -7 6.2 6.5
    5 -6 -7 -0.5 9.9
    1 5 -7 -1.5 8
    5 -6 -7 4.2 6
    -6 1 -7 5.3 9.8
    -6 1 -7 -0.3 6.3
    -6 1 -7 -6.7 3.8
    5 -6 -7 1.1 7
    1 5 -7 4.1 6.8
    -5 6 7 7.6 11.7
    6 -1 7 3.7 4.3
    6 -1 7 1.8 6.5
    -5 6 7 -16 17.2
    -1 -5 7 -4.1 9.1
    -5 6 7 -4.2 7.8
    6 -1 7 3.4 7.4
    -1 -5 7 4.5 5.5
    -1 -5 7 0.8 6.8
    6 -1 7 -5.4 9.2
    -1 -5 7 10.2 5.1
    4 2 -7 20.2 10
    2 -6 -7 22.8 11.4
    -6 4 -7 9.9 12.2
    4 2 -7 -7.5 9.1
    -6 4 -7 7.6 11.3
    -6 4 -7 9.4 6.3
    2 -6 -7 15.2 15.2
    4 2 -7 9.3 10.2
    2 -6 -7 11.9 4.7
    -6 4 -7 12.9 11.6
    2 -6 -7 23.4 14.2
    4 2 -7 9.2 11
    2 -6 -7 14.5 4.9
    -4 -2 7 17.9 14.1
    6 -4 7 9.3 7.1
    6 -4 7 -5.7 9.7
    6 -4 7 21.2 16.1
    -2 6 7 13.9 13.1
    -2 6 7 1.5 9.5
    -4 -2 7 13.6 4.8
    -2 6 7 21.3 16.3
    -1 -6 -7 134.29 26.5
    -6 7 -7 149.99 36.2
    7 -1 -7 173.18 33.5
    -1 -6 -7 141.99 11.1
    -6 7 -7 181.28 41
    -1 -6 -7 170.68 37.7
    -1 -6 -7 171.78 32.1
    -6 7 -7 200.38 32.6
    7 -1 -7 198.48 40.6
    7 -1 -7 173.18 32.3
    -6 7 -7 208.68 35.7
    -6 7 -7 170.38 28.7
    7 -1 -7 127.79 21.7
    6 -7 7 143.99 26.1
    6 -7 7 116.89 31
    1 6 7 123.79 27.2
    6 -7 7 96.59 28.3
    -7 1 7 185.28 26.9
    1 6 7 134.69 29.9
    -7 1 7 107.49 27.2
    -7 1 7 164.88 18.5
    1 6 7 172.78 11.8
    1 6 7 101.09 24.1
    -6 10 -7 23.6 12.7
    -6 10 -7 15.2 20
    -4 -6 -7 20.3 15.9
    10 -4 -7 9.2 10.8
    10 -4 -7 3.5 15.6
    -6 10 -7 -6.4 9.5
    -4 -6 -7 16.6 7.7
    -6 10 -7 1.9 13
    10 -4 -7 9.2 9.6
    10 -4 -7 9.2 12.9
    6 -10 7 21.2 15
    -10 4 7 1.7 11.6
    4 6 7 6.2 12.9
    4 6 7 8.9 7.6
    6 -10 7 -1.9 7.5
    4 6 7 20.2 12.6
    6 -10 7 16.9 14.3
    4 6 7 9.9 9.5
    -10 4 7 47.3 22.6
    -10 4 7 23.2 13.5
    13 -7 -7 -5.8 15.2
    13 -7 -7 25 18
    -6 13 -7 2.6 10.6
    -6 13 -7 -2.3 12.7
    -6 13 -7 10.4 18.5
    -7 -6 -7 5.1 9.6
    -6 13 -7 15.4 22
    13 -7 -7 -24.6 19.4
    7 6 7 -6.2 11.4
    7 6 7 8.2 13.7
    6 -13 7 5.6 16.7
    6 -13 7 -9.1 11
    7 6 7 -23.5 8.1
    7 6 7 -0.4 14.3
    -13 7 7 24.5 16.4
    -13 7 7 -6.1 14.5
    -3 10 -7 14.5 9.8
    10 -7 -7 7 10.5
    10 -7 -7 27.9 18.8
    -7 -3 -7 46.7 14.3
    -3 10 -7 -1.9 13.2
    10 -7 -7 -3 14.1
    -3 10 -7 23.8 18.9
    10 -7 -7 3.3 12.4
    -3 10 -7 2.8 16.6
    3 -10 7 5.1 11.3
    3 -10 7 24.2 12.9
    3 -10 7 24.4 15.4
    7 3 7 29.2 15.1
    -10 7 7 10.5 12.5
    -10 7 7 25.7 18.7
    7 3 7 33.3 16.1
    7 3 7 12.5 11.1
    7 3 7 34.2 16.5
    -10 7 7 -2.8 12.3
    -7 0 -7 321.67 32.7
    7 -7 -7 517.95 83.79
    7 -7 -7 285.27 27.2
    0 7 -7 270.77 44.2
    0 7 -7 277.27 42.6
    0 7 -7 347.57 32.6
    7 -7 -7 233.28 38.4
    7 -7 -7 231.58 42.2
    -7 0 -7 300.27 34
    -7 0 -7 329.17 35.7
    7 0 7 282.77 30.5
    7 0 7 271.47 47.7
    0 -7 7 353.36 30.1
    0 -7 7 312.47 28.9
    0 -7 7 278.97 29.6
    -7 7 7 335.37 53.19
    7 0 7 328.87 50.79
    7 0 7 300.07 21.9
    -7 7 7 328.77 58.09
    -7 7 7 345.47 56.09
    -7 3 -7 16.8 14.3
    4 -7 -7 15 11.8
    -7 3 -7 5.4 7.8
    4 -7 -7 20.9 7
    4 -7 -7 23.7 8.4
    3 4 -7 14.3 10.9
    3 4 -7 15.3 9.9
    4 -7 -7 18.1 12.9
    -7 3 -7 13.4 10.3
    3 4 -7 21.3 14.4
    4 -7 -7 32.2 15.9
    3 4 -7 9.1 9.6
    7 -3 7 15.5 12.9
    -4 7 7 55.39 22.4
    -3 -4 7 24.2 15.6
    7 -3 7 35.5 17.7
    -4 7 7 21.2 18
    -4 7 7 5.3 11
    7 -3 7 8.5 9.8
    6 1 -7 41.1 14.8
    6 1 -7 26.6 12
    6 1 -7 19.8 11.6
    1 -7 -7 24.4 17.9
    6 1 -7 30.4 13.7
    -7 6 -7 26.1 21
    -7 6 -7 29.4 12.2
    1 -7 -7 35.6 15.8
    -7 6 -7 19 10.8
    -7 6 -7 41 18.4
    6 1 -7 22 11
    -7 6 -7 30 12.9
    -6 -1 7 30.5 19.7
    7 -6 7 35.5 13.7
    -1 7 7 30.5 14.9
    -1 7 7 27.4 16.5
    -1 7 7 34.3 17.4
    7 -6 7 49.9 24.4
    9 -2 -7 56.59 22.1
    -7 9 -7 65.99 28
    -7 9 -7 64.79 20.8
    -7 9 -7 81.19 28.9
    -2 -7 -7 128.09 24.2
    -2 -7 -7 80.29 8.9
    -2 -7 -7 122.39 34.4
    9 -2 -7 128.29 28.9
    -7 9 -7 120.99 30
    9 -2 -7 92.59 24
    -2 -7 -7 64.19 17.6
    9 -2 -7 79.09 26.7
    -7 9 -7 74.89 24.5
    7 -9 7 103.69 29.7
    7 -9 7 49.3 21.4
    2 7 7 52.79 19.6
    7 -9 7 58.69 19.2
    2 7 7 85.49 9.5
    2 7 7 85.79 35.5
    2 7 7 32.4 17.8
    -9 2 7 73.69 25.3
    -9 2 7 96.49 18.8
    -7 12 -7 -22.9 12.6
    12 -5 -7 25.5 20.8
    -7 12 -7 -9.6 16.6
    -7 12 -7 8.5 14.2
    -7 12 -7 13.7 15.7
    -5 -7 -7 21.4 9
    12 -5 -7 32.8 20.5
    -7 12 -7 6.8 13.3
    -12 5 7 1 16.4
    5 7 7 12.6 8.3
    7 -12 7 -3.1 11.7
    -12 5 7 30.4 18.5
    5 7 7 -4.9 8.7
    7 -12 7 0.3 16.3
    5 7 7 -2.2 11.1
    5 7 7 14.6 13
    15 -8 -7 80.59 33.5
    -7 15 -7 103.99 42.6
    15 -8 -7 102.69 45
    -7 15 -7 113.59 41.8
    -7 15 -7 97.19 27.3
    -7 15 -7 104.99 45.7
    7 -15 7 156.78 43
    8 7 7 80.39 29.4
    8 7 7 121.09 34.3
    -15 8 7 85.39 32.1
    8 7 7 87.29 25.6
    8 7 7 73.89 21.6
    -15 8 7 78.19 35.1
    8 7 7 21.1 31.4
    12 -8 -7 4.9 16.2
    -4 12 -7 6.7 13.5
    -4 12 -7 24.6 14.3
    12 -8 -7 6.9 20
    -4 12 -7 30.9 23.1
    -4 12 -7 3.9 13.7
    -8 -4 -7 5.6 11
    12 -8 -7 30.7 18.9
    -12 8 7 -6.1 10.5
    4 -12 7 -11.9 13.3
    8 4 7 -7.9 8.2
    8 4 7 -5.5 12.6
    -12 8 7 8.6 14.5
    8 4 7 25.7 16.8
    8 4 7 15.1 12.8
    8 4 7 0.7 11.2
    -8 -1 -7 136.89 30.5
    -8 -1 -7 212.88 23.6
    -1 9 -7 150.38 34
    -8 -1 -7 198.88 23.1
    9 -8 -7 200.28 32.9
    9 -8 -7 196.98 44.1
    9 -8 -7 179.78 41.6
    9 -8 -7 251.67 49.2
    -1 9 -7 214.98 43.2
    -1 9 -7 234.88 35.5
    -1 9 -7 179.08 38.1
    1 -9 7 189.58 29.3
    -9 8 7 136.29 32
    1 -9 7 186.78 31.2
    8 1 7 177.08 20.5
    8 1 7 183.28 24.8
    8 1 7 118.99 29.9
    -9 8 7 301.27 61.29
    8 1 7 202.18 40.6
    1 -9 7 213.68 39.7
    -9 8 7 131.39 38.4
    8 1 7 165.48 30.1
    6 -8 -7 83.99 27.2
    6 -8 -7 81.49 29.5
    6 -8 -7 93.79 17.4
    2 6 -7 125.99 30
    -8 2 -7 83.99 24
    -8 2 -7 60.49 20.5
    -8 2 -7 96.99 26
    2 6 -7 71.89 19.5
    2 6 -7 110.99 30.9
    6 -8 -7 147.29 38.2
    2 6 -7 132.09 27
    8 -2 7 162.98 30
    -6 8 7 93.09 32.1
    8 -2 7 107.89 27.8
    -6 8 7 63.29 25.6
    -2 -6 7 94.49 31.2
    8 -2 7 74.69 24.6
    -6 8 7 84.29 30
    3 -8 -7 27.2 17.8
    5 3 -7 12 9.2
    5 3 -7 34.7 13.4
    5 3 -7 46.9 14.7
    5 3 -7 61.49 17.6
    -8 5 -7 36 12.7
    3 -8 -7 39.1 18.1
    5 3 -7 23.5 20.4
    -8 5 -7 53.29 22.3
    -8 5 -7 29.2 18.2
    3 -8 -7 24.6 14.1
    8 -5 7 48.2 21.7
    -3 8 7 27.7 17.2
    8 -5 7 50.79 21.9
    -3 8 7 26.2 17.8
    -3 8 7 41.8 26.2
    -5 -3 7 31.8 20.1
    8 -5 7 29.8 12.7
    -8 8 -7 22.3 12.4
    8 0 -7 12.4 10.4
    -8 8 -7 11 17
    8 0 -7 8.7 7.9
    -8 8 -7 16.7 13.6
    0 -8 -7 3.1 10.7
    0 -8 -7 33.1 15.8
    8 0 -7 17.1 14.9
    0 -8 -7 16.2 8.5
    -8 8 -7 24 10.9
    -8 8 -7 -2.3 14.1
    8 0 -7 10.2 9.9
    0 8 7 22.8 12.8
    0 8 7 12.2 12.9
    -8 0 7 11.7 11.2
    8 -8 7 22.2 14.3
    8 -8 7 18.1 18.5
    8 -8 7 6.4 15.3
    0 8 7 38.6 17.6
    -8 11 -7 151.08 32.3
    -8 11 -7 122.29 37.5
    -8 11 -7 205.98 42.5
    -8 11 -7 179.88 41.7
    11 -3 -7 200.78 41.5
    -8 11 -7 191.58 49.6
    11 -3 -7 172.68 42.4
    11 -3 -7 189.08 39.5
    3 8 7 185.48 39.6
    -11 3 7 181.78 40.9
    8 -11 7 184.28 43.6
    8 -11 7 119.29 37.8
    3 8 7 154.08 35.9
    3 8 7 157.78 42.9
    -11 3 7 189.18 21.8
    3 8 7 159.58 14.4
    8 -11 7 284.77 44.3
    -8 14 -7 46 29.6
    14 -6 -7 76.29 28.3
    -8 14 -7 89.49 25.6
    -8 14 -7 180.18 57.69
    14 -6 -7 88.19 37.3
    -8 14 -7 72.29 30.2
    14 -6 -7 105.49 36
    6 8 7 68.59 24.9
    -14 6 7 72.39 20.3
    6 8 7 98.29 20
    6 8 7 65.79 29
    -14 6 7 127.59 34.9
    6 8 7 83.79 25.8
    17 -9 -7 -9.1 16.3
    -8 17 -7 -71.99 35.6
    -8 17 -7 5.6 22.7
    -8 17 -7 -23.2 10.9
    17 -9 -7 -0.3 32
    -8 17 -7 -15.1 25.4
    9 8 7 -11.7 15.6
    -17 9 7 -21.2 17
    9 8 7 -6.3 15.6
    8 -17 7 -36.1 34.7
    9 8 7 9.2 14.1
    -17 9 7 -8.2 34.8
    9 8 7 1.1 20.5
    -5 14 -7 41.5 31.1
    -9 -5 -7 15 15.7
    -5 14 -7 72.09 21.6
    14 -9 -7 123.79 46.9
    -5 14 -7 41.5 27.2
    -5 14 -7 81.59 35.2
    14 -9 -7 56.19 32.2
    5 -14 7 -12 15.2
    -14 9 7 48.8 19.3
    -14 9 7 4.3 19.9
    9 5 7 11.6 17.2
    -14 9 7 52.89 20.4
    9 5 7 37.6 21.1
    9 5 7 49.9 21.4
    5 -14 7 77.79 29.5
    9 5 7 38.7 22.1
    9 5 7 70.19 25.4
    11 -9 -7 232.68 38.6
    11 -9 -7 232.68 57.59
    11 -9 -7 178.18 44.4
    -2 11 -7 248.28 35.9
    -2 11 -7 276.97 59.29
    -2 11 -7 196.98 43.4
    -2 11 -7 237.98 53.39
    11 -9 -7 156.18 37.5
    -9 -2 -7 192.68 31.7
    2 -11 7 238.08 37
    9 2 7 180.68 40.5
    9 2 7 239.08 27
    -11 9 7 185.68 44.6
    -11 9 7 252.67 37.3
    9 2 7 246.68 42
    2 -11 7 213.58 33.1
    -11 9 7 161.88 35.9
    9 2 7 214.18 31.9
    9 2 7 186.88 31.7
    8 -9 -7 54.49 14.8
    -9 1 -7 99.39 26.5
    8 -9 -7 38.8 22
    -9 1 -7 45.6 15
    1 8 -7 32.6 14.2
    1 8 -7 48.1 21.5
    1 8 -7 55.19 19.2
    8 -9 -7 35 19.3
    8 -9 -7 47.4 20.7
    1 8 -7 50.49 20.6
    -9 1 -7 64.09 19.1
    9 -1 7 45.5 21
    9 -1 7 42.7 19.2
    -8 9 7 97.99 32.4
    -8 9 7 67.49 25.5
    -8 9 7 67.49 29.9
    9 -1 7 48.7 18.2
    5 -9 -7 404.76 22.5
    4 5 -7 359.26 34
    4 5 -7 457.45 37.8
    5 -9 -7 487.15 71.59
    5 -9 -7 367.46 56.49
    -9 4 -7 391.96 41.4
    4 5 -7 414.86 39.7
    -9 4 -7 261.07 53.39
    4 5 -7 500.65 69.39
    5 -9 -7 376.76 21.5
    9 -4 7 281.27 49
    -5 9 7 291.07 47.9
    9 -4 7 364.96 53.69
    -5 9 7 330.97 52.79
    -5 9 7 360.26 58.49
    -4 -5 7 414.86 61.99
    2 -9 -7 -4.6 10
    7 2 -7 -2.4 8.2
    -9 7 -7 -11.6 13.3
    7 2 -7 14.9 13.5
    -9 7 -7 -3.1 4.8
    2 -9 -7 3.3 11.9
    -9 7 -7 5.5 6.8
    -9 7 -7 -0.9 10
    7 2 -7 6.9 8.1
    7 2 -7 -3.6 7.7
    -9 7 -7 0.1 8.2
    7 2 -7 -10.7 10.6
    -2 9 7 -5.3 8.6
    9 -7 7 4.1 10.2
    -2 9 7 9.4 14.2
    9 -7 7 -6.1 12.1
    -7 -2 7 -5.7 7.2
    -2 9 7 12.4 15.9
    9 -7 7 -8.7 9.8
    -9 10 -7 334.37 39.8
    10 -1 -7 339.57 52.39
    10 -1 -7 423.96 45.4
    -1 -9 -7 460.25 40.1
    -9 10 -7 416.16 43.8
    -9 10 -7 366.76 63.19
    -9 10 -7 474.55 77.59
    -9 10 -7 410.36 43.7
    10 -1 -7 408.66 44.5
    -1 -9 -7 339.17 56.39
    1 9 7 359.36 53.79
    9 -10 7 357.06 46.9
    -10 1 7 461.75 52.79
    9 -10 7 309.47 53.39
    1 9 7 460.25 70.89
    1 9 7 419.56 64.39
    9 -10 7 266.57 49.5
    13 -4 -7 -4.3 16.9
    13 -4 -7 -8.2 20.5
    -9 13 -7 8 16.9
    -9 13 -7 -4.5 14.3
    -9 13 -7 -45 15
    13 -4 -7 17.6 16.9
    -9 13 -7 7.7 25.9
    -9 13 -7 14.2 12.7
    9 -13 7 2.7 19.2
    4 9 7 9.1 16.5
    4 9 7 -2.2 18.4
    4 9 7 -1 15.8
    -13 4 7 -24.5 13
    4 9 7 10.3 6.9
    4 9 7 8.6 7
    -9 16 -7 49.2 27.8
    16 -7 -7 14.5 32.3
    -9 16 -7 46.4 21.6
    16 -7 -7 27.7 23.4
    -9 16 -7 35.7 29.4
    -9 16 -7 5.4 45.1
    7 9 7 50.29 28.6
    -16 7 7 53.69 27.3
    7 9 7 36.9 16.8
    9 -16 7 56.89 31.6
    7 9 7 20.6 19.2
    7 9 7 74.99 24.9
    -16 7 7 27.3 28.8
    -9 19 -7 10.2 16.1
    -9 19 -7 11.9 30.8
    19 -10 -7 19.7 37.8
    -9 19 -7 -34.7 31.7
    10 9 7 22 28.1
    10 9 7 -49.3 21.6
    10 9 7 6.8 26.5
    10 9 7 9 15
    -19 10 7 34.7 29.1
    -10 -6 -7 39.4 19.9
    -6 16 -7 64.69 32.2
    -6 16 -7 2.8 33
    -6 16 -7 64.09 23.1
    16 -10 -7 36.2 30.2
    -6 16 -7 65.79 39.4
    16 -10 -7 183.68 59.09
    10 6 7 58.69 22
    6 -16 7 72.29 41.2
    10 6 7 33.2 19.5
    -16 10 7 35 33.7
    -16 10 7 3.6 17.7
    10 6 7 88.89 27.7
    10 6 7 45.7 20.1
    -3 13 -7 30.2 19.6
    -3 13 -7 71.69 21.6
    -3 13 -7 70.59 26.7
    -10 -3 -7 63.09 23.8
    13 -10 -7 54.69 30.4
    13 -10 -7 40.5 32.3
    -3 13 -7 68.69 33.8
    -13 10 7 65.59 30.2
    3 -13 7 42.4 17.5
    -13 10 7 110.59 30.5
    3 -13 7 60.89 23.8
    10 3 7 65.49 29
    10 3 7 51.69 22.8
    10 3 7 39.9 19.8
    10 3 7 63.39 21.4
    -13 10 7 85.79 47.3
    10 3 7 66.29 19.7
    0 10 -7 13 12.3
    10 -10 -7 14.3 19.3
    0 10 -7 -4.1 14.1
    0 10 -7 -2.1 10.1
    10 -10 -7 -4.7 12.4
    10 -10 -7 11.6 9
    10 -10 -7 -11.3 16.9
    -10 0 -7 4.9 8.8
    -10 10 7 9.4 13.9
    10 0 7 -16.1 9.2
    10 0 7 11.9 15.2
    10 0 7 -8.7 10.5
    -10 10 7 -12.5 13.6
    -10 10 7 -13.4 13.9
    3 7 -7 76.09 22.6
    -10 3 -7 68.79 17.9
    7 -10 -7 56.99 24.6
    3 7 -7 65.19 20.1
    -10 3 -7 49.5 21.7
    3 7 -7 69.09 21.1
    -10 3 -7 12.8 15.7
    7 -10 -7 49.9 22.9
    7 -10 -7 75.89 18.9
    3 7 -7 79.29 22.4
    7 -10 -7 112.09 35.6
    10 -3 7 88.59 30.7
    10 -3 7 95.09 22.7
    10 -3 7 40.6 23.7
    -7 10 7 93.59 33.1
    -7 10 7 115.49 36.6
    6 4 -7 187.28 26.4
    -10 6 -7 199.68 42.1
    6 4 -7 123.79 24.7
    6 4 -7 182.68 33.3
    4 -10 -7 219.28 40.7
    6 4 -7 196.48 31.5
    4 -10 -7 159.18 43
    -10 6 -7 142.89 26.9
    6 4 -7 166.38 40.8
    -4 10 7 166.68 44.2
    10 -6 7 108.19 23.8
    -6 -4 7 211.98 47.2
    -4 10 7 153.88 34.7
    10 -6 7 123.19 32.4
    -10 9 -7 33.8 25
    -10 9 -7 14.7 25
    9 1 -7 48.8 23.7
    9 1 -7 81.29 22.5
    1 -10 -7 41.3 19
    -10 9 -7 34.1 14.6
    -10 9 -7 36.8 19.7
    9 1 -7 36.8 15.1
    -1 10 7 32.9 20.1
    -1 10 7 42.3 27.5
    10 -9 7 78.29 25.5
    -9 -1 7 44.9 23.6
    10 -9 7 90.39 32.2
    -1 10 7 70.29 26.2
    10 -9 7 44 24.8
    -10 12 -7 128.39 33.7
    -10 12 -7 101.89 31.8
    12 -2 -7 108.99 31.8
    -10 12 -7 64.89 48.6
    -10 12 -7 55.79 29.2
    12 -2 -7 109.69 34
    12 -2 -7 146.79 33
    -10 12 -7 179.88 39.1
    -12 2 7 155.88 38.4
    2 10 7 150.88 38.9
    2 10 7 130.09 36.6
    10 -12 7 115.59 38.1
    2 10 7 109.69 37.7
    15 -5 -7 -12.9 10.5
    -10 15 -7 -8.9 8.8
    15 -5 -7 10.4 15.8
    -10 15 -7 14.7 15
    -10 15 -7 4.7 21.2
    5 10 7 4.9 15.7
    5 10 7 7.9 16.9
    5 10 7 -5.1 13
    -15 5 7 9.2 15
    10 -15 7 25.5 23.5
    -10 18 -7 -27.8 19.7
    -10 18 -7 -16.7 12.8
    18 -8 -7 -88.79 31.3
    18 -8 -7 9.1 21.2
    8 10 7 14.5 18.3
    8 10 7 -19.2 19.5
    10 -18 7 -14 47
    8 10 7 -3.1 11.7
    8 10 7 -35 18.9
    -18 8 7 -28.9 16.9
    -7 18 -7 16.5 18.2
    -7 18 -7 30.5 28.8
    18 -11 -7 1.2 28.9
    -7 18 -7 1.1 25.4
    -18 11 7 61.29 31.2
    11 7 7 0.3 22.3
    11 7 7 44.7 25.4
    11 7 7 -11.8 21.3
    -4 15 -7 -12.9 13.5
    -4 15 -7 -12.2 22.4
    15 -11 -7 57.49 30.9
    -11 -4 -7 27.9 16.5
    -4 15 -7 44.3 39.3
    15 -11 -7 -15.7 32.6
    -4 15 -7 16.7 14.4
    11 4 7 43 21
    11 4 7 22.3 19.8
    -15 11 7 22.7 21.8
    -15 11 7 17.3 14.5
    4 -15 7 23.8 23.5
    11 4 7 5.1 19.1
    11 4 7 35.7 23
    12 -11 -7 17.6 28.1
    12 -11 -7 43.3 19.3
    -1 12 -7 69.99 28.1
    -1 12 -7 81.49 23
    12 -11 -7 15.6 17.5
    -1 12 -7 65.09 31.3
    -11 -1 -7 41.2 19.9
    -1 12 -7 64.39 26.8
    -12 11 7 100.49 25.3
    -12 11 7 12 18.1
    11 1 7 47.5 20
    11 1 7 34.2 19.9
    -12 11 7 21.1 29.4
    9 -11 -7 4.9 11.5
    2 9 -7 8.9 12.4
    -11 2 -7 36.1 19.8
    9 -11 -7 16 22.9
    9 -11 -7 14.3 11.8
    -11 2 -7 -4 13.6
    2 9 -7 24.9 16.9
    2 9 -7 9.5 13.7
    -9 11 7 16.7 20.3
    11 -2 7 10.1 16.2
    -9 11 7 6 16.2
    11 -2 7 13.4 13
    -9 11 7 -8.2 14.2
    5 6 -7 427.56 37.4
    6 -11 -7 431.96 21.4
    5 6 -7 433.96 68.39
    6 -11 -7 432.76 21.6
    6 -11 -7 477.65 72.59
    5 6 -7 395.06 36.3
    -11 5 -7 390.26 55.69
    5 6 -7 440.26 43.9
    -11 5 -7 438.66 48.6
    6 -11 -7 436.36 72.59
    5 6 -7 352.16 38
    -6 11 7 573.64 85.29
    -6 11 7 422.56 69.19
    -6 11 7 526.65 83.09
    11 -5 7 496.35 77.09
    11 -5 7 403.66 63.99
    -11 8 -7 7 20.3
    -11 8 -7 0.1 10.4
    8 3 -7 -1.6 10.2
    3 -11 -7 6.2 11.6
    8 3 -7 -8.7 9
    -11 8 -7 19.2 19.9
    8 3 -7 -7.1 18.4
    8 3 -7 20.4 11.7
    -3 11 7 -15.7 13.8
    -8 -3 7 2.1 8.1
    -3 11 7 15.4 16.3
    -3 11 7 7.9 18.1
    11 -8 7 -6.9 15.1
    11 -8 7 -19.8 14.6
    -11 11 -7 -24.3 24.8
    -11 11 -7 27.4 19.8
    0 -11 -7 9.2 15.5
    -11 11 -7 -10.3 11.7
    11 0 -7 14 20.6
    11 0 -7 0.5 9.8
    11 0 -7 -5.7 7.9
    -11 11 -7 -20.1 10.8
    -11 11 -7 -0.5 11.1
    0 11 7 21.4 13.2
    -11 0 7 7.2 13.4
    0 11 7 -13.1 11.1
    0 11 7 9.9 18.8
    11 -11 7 -17 11.6
    -11 14 -7 7.5 26.9
    14 -3 -7 -11.7 13.6
    -11 14 -7 -23.6 25.1
    -11 14 -7 -15.3 14.6
    -11 14 -7 19.8 17.2
    14 -3 -7 8.9 18.7
    3 11 7 1.6 16.1
    11 -14 7 1.5 27.1
    3 11 7 20.7 21.8
    3 11 7 20.6 22.6
    -14 3 7 9.9 17.1
    -11 17 -7 23.1 29
    17 -6 -7 9.9 15.9
    -11 17 -7 54.69 24.5
    -11 17 -7 46.9 31.3
    17 -6 -7 7.6 29.7
    -17 6 7 6.5 24.8
    6 11 7 16 18.4
    6 11 7 -26.9 22.1
    11 -17 7 8.5 31.4
    6 11 7 93.49 43.3
    -11 20 -7 -35.3 41.9
    20 -9 -7 58.59 26.1
    -11 20 -7 -27.1 30.6
    9 11 7 -9.8 22
    9 11 7 -4.6 23.5
    9 11 7 31.5 31
    -20 9 7 -59.59 32.7
    -8 20 -7 -26.9 37.4
    -8 20 -7 -25.4 15.2
    -8 20 -7 89.69 37.5
    20 -12 -7 -1.5 33.5
    -20 12 7 -35.3 30.3
    12 8 7 -17.8 29.1
    12 8 7 76.19 29.3
    12 8 7 -5.3 24.9
    -5 17 -7 -62.69 30.7
    17 -12 -7 -114.79 48.4
    17 -12 -7 8.6 25.1
    -5 17 -7 2 24.3
    -5 17 -7 -15.8 13.2
    -5 17 -7 -29.9 22
    -12 -5 -7 -16.6 15.1
    -17 12 7 36.7 44.4
    12 5 7 2.5 16.8
    12 5 7 33.3 17.7
    -17 12 7 7.4 24.7
    12 5 7 4.4 19.3
    -2 14 -7 106.09 43.6
    -2 14 -7 94.69 46.8
    14 -12 -7 153.48 53.89
    -12 -2 -7 98.49 29.8
    -2 14 -7 133.39 39.4
    14 -12 -7 70.49 37.5
    -2 14 -7 145.19 30.8
    12 2 7 48.5 20.3
    12 2 7 108.19 21.4
    -14 12 7 76.59 25.7
    -14 12 7 123.59 43.7
    -14 12 7 160.38 50.39
    12 2 7 112.99 22.3
    12 2 7 119.99 34.6
    1 11 -7 38.9 19.4
    11 -12 -7 -12.5 10.6
    -12 1 -7 52.59 23.5
    11 -12 -7 0.9 17.3
    1 11 -7 3.2 15.6
    11 -12 -7 -9.3 31.2
    1 11 -7 7.1 13.9
    1 11 -7 28.9 15.4
    12 -1 7 16.2 13.4
    12 -1 7 13.2 16.2
    -11 12 7 17.7 19.7
    -11 12 7 2.4 13.5
    8 -12 -7 34 20.8
    4 8 -7 81.09 23.3
    -12 4 -7 64.99 22.5
    8 -12 -7 72.29 22.9
    4 8 -7 43.2 16.1
    8 -12 -7 28 29.7
    4 8 -7 83.99 26.1
    4 8 -7 90.29 24.4
    -12 4 -7 53.59 20.3
    12 -4 7 67.89 25.3
    -8 12 7 86.99 36.8
    -8 12 7 80.09 34.5
    12 -4 7 91.49 29.9
    -8 12 7 95.79 33.2
    -12 7 -7 192.58 41.2
    -12 7 -7 176.78 44
    7 5 -7 127.59 22.2
    7 5 -7 124.59 24.6
    7 5 -7 179.08 36.3
    5 -12 -7 126.39 31.3
    12 -7 7 118.99 38
    -5 12 7 159.08 48.1
    12 -7 7 197.48 52.99
    -5 12 7 144.29 41.2
    -12 10 -7 9 9.6
    10 2 -7 20.2 12.2
    -12 10 -7 9.7 11.9
    -12 10 -7 10.3 16.3
    10 2 -7 4 9.2
    -12 10 -7 -7.9 10
    2 -12 -7 -23.8 11.5
    -2 12 7 7.6 15.4
    -2 12 7 -0.7 17.3
    -2 12 7 -10.3 16.8
    12 -10 7 -2 17.6
    12 -10 7 34.5 23.7
    -10 -2 7 8.3 11.2
    13 -1 -7 16.1 15.7
    -12 13 -7 40.8 35.3
    -12 13 -7 3.5 14
    -12 13 -7 16.7 24.3
    -12 13 -7 7.1 14.9
    13 -1 -7 -2.6 11.9
    1 12 7 38.7 19.7
    -13 1 7 1.3 15.8
    1 12 7 25.2 22.8
    1 12 7 15.8 20
    12 -13 7 30.2 22.2
    -12 16 -7 43.9 24.1
    -12 16 -7 59.89 33
    16 -4 -7 95.39 34.3
    16 -4 -7 62.09 29
    -12 16 -7 56.09 41
    -16 4 7 107.09 35
    4 12 7 130.99 49.3
    12 -16 7 24 35.9
    4 12 7 64.89 28.9
    4 12 7 79.29 33.9
    -12 19 -7 -2.6 14.8
    -12 19 -7 38 48.1
    19 -7 -7 39.6 21.6
    -12 19 -7 -45.9 25.9
    7 12 7 -13.7 19.5
    -19 7 7 3.4 23.9
    7 12 7 -3.3 26.2
    7 12 7 -20.6 25.9
    -6 19 -7 -26.1 18.1
    19 -13 -7 31.2 26.6
    -6 19 -7 -0.7 26.5
    -6 19 -7 -26.2 14.4
    13 6 7 -28.7 19
    13 6 7 -37.9 25.4
    -19 13 7 -24 28.9
    13 6 7 18.8 22
    16 -13 -7 22 32
    -3 16 -7 39.7 28.7
    16 -13 -7 -49.8 38.2
    -13 -3 -7 31.8 14.6
    -3 16 -7 51.29 38.2
    -3 16 -7 5.9 14
    -3 16 -7 -2.6 24.8
    -16 13 7 46.2 44
    13 3 7 22.2 20.6
    13 3 7 8.8 19.2
    -16 13 7 34.7 27.9
    13 3 7 15 15
    13 3 7 8.2 19.8
    -13 0 -7 45.1 19.5
    0 13 -7 174.58 57.09
    13 -13 -7 94.79 37.9
    0 13 -7 97.19 27
    0 13 -7 97.89 32.1
    13 -13 -7 153.28 53.69
    0 13 -7 93.09 34.9
    -13 13 7 38.8 32.9
    -13 13 7 138.19 41.3
    13 0 7 99.29 34.9
    13 0 7 93.69 34.2
    3 10 -7 33.7 19.3
    3 10 -7 50.79 20.2
    3 10 -7 24.8 15.8
    10 -13 -7 35.8 19.2
    -13 3 -7 26.8 15.7
    -13 3 -7 29.8 17.3
    10 -13 -7 33 13.7
    3 10 -7 42.2 17.7
    13 -3 7 5.8 19.8
    -10 13 7 34.8 24.4
    -10 13 7 12.6 21.7
    -10 13 7 -0.1 17.6
    13 -3 7 -5 9.1
    6 7 -7 31.4 14.2
    -13 6 -7 54.39 20.9
    -13 6 -7 -8.5 19
    6 7 -7 45.9 21.8
    6 7 -7 57.69 18.1
    7 -13 -7 83.69 28.5
    13 -6 7 41.9 29.7
    13 -6 7 35.5 25.2
    -7 13 7 41.4 32.9
    -7 13 7 28.8 33.8
    -7 13 7 43.1 27.5
    -13 9 -7 33.5 17.5
    9 4 -7 84.09 28.3
    9 4 -7 44 14.2
    4 -13 -7 24.8 17.2
    -13 9 -7 19.7 17.7
    9 4 -7 35.3 13.4
    13 -9 7 31.1 26.9
    -4 13 7 25.4 24.1
    -9 -4 7 52.79 28.5
    -4 13 7 36.4 22.7
    13 -9 7 7.1 26.2
    -4 13 7 17.5 17.5
    -13 12 -7 19.1 24.5
    1 -13 -7 -18.6 14.3
    12 1 -7 -1 9.7
    -13 12 -7 3.4 10.4
    12 1 -7 -0.3 9.4
    -13 12 -7 17 17.9
    -13 12 -7 6.4 11.5
    13 -12 7 6 18.2
    -1 13 7 -2.8 15.9
    -1 13 7 -6 22.4
    13 -12 7 -32.9 25.8
    -12 -1 7 18.2 14.2
    -1 13 7 27.8 28.7
    15 -2 -7 77.59 28.5
    15 -2 -7 89.79 32.7
    -13 15 -7 84.89 31.6
    -13 15 -7 96.49 29.6
    -13 15 -7 119.69 32.5
    2 13 7 91.79 42.9
    2 13 7 107.79 35.2
    13 -15 7 115.49 44
    -15 2 7 118.59 37.9
    2 13 7 77.49 36
    -13 18 -7 -33.1 16
    -13 18 -7 -39.8 33.7
    18 -5 -7 -14.8 21.6
    -13 18 -7 -37.9 24.9
    18 -5 -7 32.1 29.6
    5 13 7 18.4 26.2
    13 -18 7 -14.2 44
    -18 5 7 35.7 29.2
    5 13 7 42.3 33.4
    5 13 7 -2.8 15.7
    18 -14 -7 21.3 37
    -4 18 -7 14.6 17.3
    -4 18 -7 0.6 28.8
    -14 -4 -7 -21.2 14.5
    -4 18 -7 28.2 36
    -18 14 7 -12.9 27.4
    14 4 7 -32.8 17.7
    14 4 7 2.5 28.1
    14 4 7 13.3 16.3
    -14 -1 -7 64.39 25.9
    -1 15 -7 13.7 19.1
    -1 15 -7 -4.9 24.9
    -1 15 -7 -4.1 22.6
    15 -14 -7 7.1 24.4
    -1 15 -7 7.5 19
    14 1 7 -23 16.1
    -15 14 7 99.29 49.2
    -15 14 7 -3.3 29.7
    14 1 7 49 32.3
    2 12 -7 6.5 13.7
    12 -14 -7 22.6 28.8
    2 12 -7 -11.3 7.7
    2 12 -7 -14.7 16.4
    -14 2 -7 5.2 14.7
    2 12 -7 13 19.6
    12 -14 -7 0.7 14.2
    14 -2 7 -3.8 23.7
    14 -2 7 -5.4 14.8
    -12 14 7 -22.4 17.5
    -12 14 7 65.19 31.5
    -14 5 -7 13.1 18.8
    5 9 -7 7.1 11.9
    5 9 -7 0.1 7.3
    9 -14 -7 19 16.2
    5 9 -7 -12.3 11.6
    -14 5 -7 -1 10
    -9 14 7 7.1 37.9
    -9 14 7 -3.6 15
    14 -5 7 -23.2 17.3
    14 -5 7 3.7 17.9
    -9 14 7 -4.2 22.8
    8 6 -7 55.19 16.5
    6 -14 -7 86.19 31.5
    8 6 -7 51.29 21.8
    -14 8 -7 88.89 30.7
    -14 8 -7 53.09 27.4
    8 6 -7 8.7 9.2
    -6 14 7 27.1 24.7
    -6 14 7 27.9 35.7
    14 -8 7 85.19 38.8
    -6 14 7 23.4 36.3
    14 -8 7 25 20.6
    11 3 -7 6.3 13.3
    11 3 -7 19.6 12.7
    11 3 -7 9.6 18
    -14 11 -7 1.8 25.3
    3 -14 -7 -13.4 25.7
    -14 11 -7 0.3 11.8
    -3 14 7 -14.6 10.1
    -3 14 7 9.7 18.7
    -3 14 7 -3.5 22.8
    14 -11 7 8.8 29.9
    14 -11 7 -60.89 24.8
    14 0 -7 99.09 29.3
    -14 14 -7 65.09 27.6
    -14 14 -7 80.39 28.2
    14 0 -7 91.59 29.1
    -14 14 -7 49.7 28.1
    -14 14 -7 116.09 47.9
    -14 0 7 34 26.6
    0 14 7 60.09 31.1
    14 -14 7 4.8 24.3
    0 14 7 34.6 26.4
    -14 17 -7 -15.2 16.3
    17 -3 -7 -26.1 27.7
    -14 17 -7 -3.8 28
    -14 17 -7 -26.1 15.1
    17 -3 -7 33 21.4
    3 14 7 -19 19.6
    3 14 7 28.6 31.5
    14 -17 7 25.2 40.7
    3 14 7 -16.8 24.1
    -17 3 7 -2.6 23.5
    -14 20 -7 19 22.1
    -14 20 -7 -16.9 26.6
    -14 20 -7 1.4 58.29
    -20 6 7 16.3 41.9
    6 14 7 -19.3 32.5
    6 14 7 7.1 40.5
    17 -15 -7 37.4 44.8
    -2 17 -7 -22.6 18.6
    -2 17 -7 23.2 34
    -2 17 -7 18.5 15.3
    -2 17 -7 -7.7 17.8
    -15 -2 -7 -9 16.2
    -17 15 7 42.6 39.9
    15 2 7 -37.1 15.6
    15 2 7 26.6 29.4
    14 -15 -7 73.49 33.2
    1 14 -7 5.1 16.4
    1 14 -7 18.4 17.5
    -15 1 -7 55.09 22.5
    1 14 -7 4.1 25.5
    1 14 -7 -2.6 23
    -14 15 7 56.99 40.2
    15 -1 7 24.5 20.6
    -14 15 7 19.3 24.7
    15 -1 7 29.3 25.4
    4 11 -7 43.2 27.8
    -15 4 -7 54.49 26.2
    11 -15 -7 38.4 17.2
    4 11 -7 77.89 28.3
    4 11 -7 88.39 23.6
    4 11 -7 58.49 22
    11 -15 -7 41.1 28.6
    -11 15 7 13.9 22.6
    15 -4 7 36.8 23.1
    15 -4 7 35 29.5
    -11 15 7 28.1 33.7
    -15 7 -7 7.9 17.1
    -15 7 -7 18.2 22
    8 -15 -7 24.2 23.6
    7 8 -7 10.1 10.8
    7 8 -7 -3.9 12.3
    7 8 -7 5.6 11.8
    -8 15 7 9.8 20.4
    15 -7 7 42.1 27.9
    -8 15 7 0.1 17.6
    -8 15 7 -10.6 33.7
    15 -7 7 4.5 18
    10 5 -7 54.99 23.7
    10 5 -7 86.29 19
    -15 10 -7 48.9 21.2
    -15 10 -7 -8.7 21.4
    10 5 -7 90.29 17
    5 -15 -7 28.5 30.5
    -5 15 7 21.8 28.9
    -5 15 7 74.29 32.2
    15 -10 7 44.6 29.3
    15 -10 7 74.79 39.3
    -15 13 -7 -4.6 19.1
    13 2 -7 -0.2 13.8
    -15 13 -7 26.1 24.3
    -15 13 -7 -9.2 11.9
    13 2 -7 -31.9 11.9
    2 -15 -7 -20.2 22.6
    -15 13 -7 32.5 22.8
    15 -13 7 7.7 21.1
    -2 15 7 1.8 18.9
    -2 15 7 13 24.4
    16 -1 -7 -16.8 24.3
    -15 16 -7 -1.5 20.8
    16 -1 -7 33.3 25.3
    -15 16 -7 44.1 43.8
    -15 16 -7 7.1 15.6
    1 15 7 13 27.4
    15 -16 7 21.1 37
    -16 1 7 52.89 33.8
    1 15 7 46.7 33.1
    1 15 7 -20.5 27.4
    -15 19 -7 11 26.2
    19 -4 -7 18.3 31.8
    -15 19 -7 -19.2 30.4
    -15 19 -7 20.1 64.29
    4 15 7 -10.1 20.5
    4 15 7 -20.2 20.1
    15 -19 7 -48.8 89.99
    -3 19 -7 -21.4 33.5
    19 -16 -7 34.4 60.59
    -3 19 -7 -9 36.5
    -16 -3 -7 -17.9 22.4
    -3 19 -7 -20 19.4
    -19 16 7 16.2 35.3
    16 3 7 -41.9 32.8
    0 16 -7 -44.7 17.6
    -16 0 -7 12.4 15.2
    0 16 -7 9.3 30
    0 16 -7 -19.2 14.5
    16 -16 -7 -7 42.9
    0 16 -7 13.5 27.5
    -16 16 7 11.3 26.9
    -16 16 7 -7 47.3
    16 0 7 -26.3 25.4
    -16 3 -7 14.4 20
    13 -16 -7 -1.5 21.7
    13 -16 -7 1 22.4
    3 13 -7 -1.3 23.6
    3 13 -7 5.7 15.1
    3 13 -7 -1.9 19
    3 13 -7 22 12.7
    16 -3 7 -17.8 23
    -13 16 7 -10 22.8
    16 -3 7 -1.2 14.7
    -13 16 7 29.4 32.4
    6 10 -7 -11.3 19.8
    10 -16 -7 -16.7 27.8
    6 10 -7 12.6 14
    6 10 -7 -9.2 10.4
    6 10 -7 -7.2 12.5
    -16 6 -7 -35.1 22.9
    -16 6 -7 12.9 16.9
    16 -6 7 6.3 18.9
    -10 16 7 17.3 27
    16 -6 7 -10.1 24.8
    -10 16 7 -30.4 27.6
    -16 9 -7 12.1 20.6
    9 7 -7 -7.2 12.7
    -16 9 -7 38.2 33.2
    -7 16 7 -10 35.6
    16 -9 7 -9 16.8
    -7 16 7 9.3 26.6
    16 -9 7 68.09 41.3
    -7 16 7 -11.6 21.9
    -16 12 -7 60.69 27.7
    4 -16 -7 -5.4 38
    12 4 -7 29.1 15.7
    -16 12 -7 26.3 33.8
    12 4 -7 29 27.1
    16 -12 7 -7.3 43.9
    -4 16 7 88.69 46.6
    -4 16 7 54.19 29.2
    16 -12 7 30 38.3
    15 1 -7 -10.7 14.5
    15 1 -7 14.4 20.7
    -16 15 -7 24.4 25.5
    -16 15 -7 -29 20.1
    -16 15 -7 -13.4 42
    -1 16 7 -6 26.6
    16 -15 7 -22.1 34.9
    -1 16 7 25 22
    -1 16 7 27.8 27.4
    18 -2 -7 10.1 28.5
    18 -2 -7 47.3 26.5
    -16 18 -7 9.3 51.99
    -16 18 -7 43.6 26.2
    -16 18 -7 31 30.3
    16 -18 7 -10.3 68.89
    2 16 7 74.09 38.2
    2 16 7 -43.1 29.3
    -17 -1 -7 -25.4 20.7
    -1 18 -7 -43.7 30.2
    18 -17 -7 -37.4 49.99
    -1 18 -7 -1.3 16.6
    17 1 7 -34.5 37.4
    17 1 7 -20.2 25.1
    -18 17 7 -33.4 31.3
    2 15 -7 6.5 27.2
    -17 2 -7 10.8 20.8
    2 15 -7 2.9 17.9
    2 15 -7 26.9 24
    15 -17 -7 -10.1 31
    17 -2 7 9.9 27.6
    -15 17 7 -27.3 20.9
    -15 17 7 29.7 52.29
    17 -2 7 11.3 24.8
    5 12 -7 45.2 21.6
    12 -17 -7 28.6 20.2
    -17 5 -7 46 26.5
    12 -17 -7 45.3 35.8
    5 12 -7 24.6 18.2
    5 12 -7 21.6 23.1
    5 12 -7 -1.8 19.5
    17 -5 7 7.7 30.7
    -12 17 7 -4.2 31.2
    17 -5 7 8.5 25.7
    -12 17 7 118.59 46
    8 9 -7 77.89 21.4
    8 9 -7 13.2 28.8
    8 9 -7 16.7 18
    9 -17 -7 39.7 33.7
    8 9 -7 38.3 15.1
    -17 8 -7 26.7 22.6
    -17 8 -7 32.2 39.8
    -9 17 7 -9.4 26.7
    -9 17 7 115.19 49.9
    -9 17 7 -30.7 36.3
    17 -8 7 50.89 39.8
    17 -8 7 28.8 30.5
    11 6 -7 20.5 19.6
    -17 11 -7 32.7 37.1
    -17 11 -7 60.39 25.4
    6 -17 -7 12.9 43.4
    -6 17 7 24.9 30.2
    17 -11 7 67.99 43.8
    -6 17 7 9.4 47.2
    -6 17 7 72.19 54.99
    14 3 -7 33.8 17.5
    -17 14 -7 -7.1 34.9
    -17 14 -7 -13.5 18.7
    14 3 -7 39 18
    14 3 -7 -9.6 15.3
    -3 17 7 47.1 37.6
    17 -14 7 -11.1 31
    -3 17 7 76.79 66.79
    -3 17 7 11.4 26.1
    17 0 -7 -36.2 17.4
    -17 17 -7 10.3 58.29
    17 0 -7 5.1 19.3
    -17 17 -7 12.5 29.5
    -17 17 -7 48.7 28.9
    0 17 7 -48.2 20.9
    0 17 7 17.6 35.9
    17 -17 7 8.4 49.5
    1 17 -7 18 21.5
    1 17 -7 -19.2 68.69
    17 -18 -7 -14 43.6
    -18 1 -7 -34.1 21.7
    1 17 -7 37.1 30.8
    18 -1 7 15.7 27.5
    -17 18 7 67.39 41.8
    -17 18 7 147.89 97.39
    4 14 -7 -25.5 21.7
    14 -18 -7 -5.1 48.6
    4 14 -7 -23.9 24.7
    4 14 -7 35.6 18
    4 14 -7 -27.4 17.1
    -18 4 -7 34 25.3
    -14 18 7 -62.79 25.6
    18 -4 7 -0.1 23.9
    18 -4 7 96.99 59.19
    -14 18 7 -15.6 51.79
    11 -18 -7 101.99 43.6
    7 11 -7 86.99 23.8
    7 11 -7 11.3 26.7
    -18 7 -7 14.7 18.3
    7 11 -7 27.2 21.3
    7 11 -7 54.39 19.4
    -11 18 7 19 42.6
    -11 18 7 36.8 38.3
    18 -7 7 12.7 27.5
    -18 10 -7 91.99 37.1
    10 8 -7 32.3 23.8
    8 -18 -7 -23.1 46.5
    10 8 -7 91.99 43.3
    18 -10 7 72.49 40.2
    -8 18 7 12 30.4
    -8 18 7 77.39 45.5
    -18 13 -7 -10.8 75.69
    13 5 -7 25.3 19.8
    -18 13 -7 22.7 20.6
    18 -13 7 75.99 46.5
    -5 18 7 -63.19 26.9
    -5 18 7 -10.8 26.5
    16 2 -7 -5.7 12.8
    16 2 -7 -6.3 20.5
    -18 16 -7 -3.2 18.2
    16 2 -7 -20.8 20.1
    -2 18 7 -3.3 28
    18 -16 7 -19.4 39.9
    -2 18 7 -15.8 30.2
    3 16 -7 19 42.8
    3 16 -7 23.8 37.5
    3 16 -7 40.5 36.4
    -19 3 -7 49.8 30
    16 -19 -7 42.1 79.09
    3 16 -7 44.9 27.2
    -16 19 7 63.29 76.09
    19 -3 7 18.7 41.1
    -16 19 7 22.3 45.6
    13 -19 -7 130.19 76.99
    6 13 -7 51.09 39.8
    -19 6 -7 60.79 29.2
    6 13 -7 54.19 32.5
    6 13 -7 20.8 19.5
    6 13 -7 49 24.9
    19 -6 7 22.2 30.4
    -13 19 7 79.99 49.99
    -13 19 7 60.69 38.1
    9 10 -7 50.59 33.9
    9 10 -7 19.2 23.5
    -19 9 -7 13.9 22.2
    -10 19 7 48 31.9
    19 -9 7 54.69 36.1
    -10 19 7 0.6 41.9
    -19 12 -7 -22.3 17.5
    12 7 -7 -0.8 16.9
    12 7 -7 2.4 24.2
    19 -12 7 8 36.4
    -7 19 7 -9.4 28.6
    -7 19 7 28.7 34.8
    -19 15 -7 72.59 36.6
    15 4 -7 69.09 28.8
    -4 19 7 21.5 47.6
    -4 19 7 76.19 46.8
    19 -15 7 61.89 52.39
    8 12 -7 -49.99 15.9
    -20 8 -7 -21.4 21.5
    8 12 -7 -56.69 20.8
    -12 20 7 -53.29 24.1
    -12 20 7 15.4 54.79
    20 -8 7 -39.2 35.6
    11 9 -7 -10.6 16.1
    11 9 -7 1.6 30.8
    -20 11 -7 -7.7 21.5
    -9 20 7 8.8 42.8
    20 -11 7 -4.3 32.8
    -9 20 7 -23.8 33.2
    14 6 -7 -29.1 20.4
    14 6 -7 -20.3 20.8
    -6 20 7 48.5 37.3
    20 -14 7 14.3 49.9
    1 0 -8 2559.14 77.39
    0 -1 -8 2354.36 70.89
    1 0 -8 2431.56 101.79
    -1 1 -8 2444.36 77.29
    -1 1 -8 2334.47 101.09
    0 -1 -8 2495.65 100.69
    1 0 -8 2449.66 98.99
    1 0 -8 2458.45 96.89
    0 -1 -8 2397.76 93.59
    -1 1 -8 2391.56 89.59
    0 -1 -8 2492.85 103.59
    1 -1 8 2463.05 99.29
    1 -1 8 2409.06 75.29
    -1 0 8 2351.06 109.99
    0 1 8 2378.76 94.69
    -1 0 8 2516.25 77.09
    -1 0 8 2493.45 101.79
    1 -1 8 2379.16 91.29
    -1 0 8 2503.25 99.99
    0 1 8 2390.36 70.29
    0 1 8 2495.65 98.99
    0 2 -8 3821.02 123.99
    -2 0 -8 3745.53 108.99
    0 2 -8 3655.73 124.09
    -2 0 -8 3555.04 130.99
    -2 0 -8 3726.93 126.19
    2 -2 -8 3719.53 127.49
    0 2 -8 3779.52 129.59
    -2 0 -8 3632.44 96.39
    2 -2 -8 3575.54 129.09
    2 -2 -8 3606.84 123.89
    2 -2 -8 3689.63 93.49
    -2 2 8 3680.03 130.79
    0 -2 8 3836.32 125.19
    -2 2 8 3616.54 126.09
    2 0 8 3737.83 133.59
    0 -2 8 3645.94 125.09
    2 0 8 3710.43 111.69
    -2 2 8 3754.62 93.29
    -2 2 8 3570.24 122.89
    0 -2 8 3590.74 117.69
    2 0 8 3630.04 126.09
    0 -2 8 3617.64 99.79
    3 -1 -8 3747.73 101.59
    3 -1 -8 3790.42 126.99
    3 -1 -8 3752.22 130.59
    -1 -2 -8 3656.63 89.99
    3 -1 -8 3678.53 128.89
    -1 -2 -8 3869.61 132.89
    -1 -2 -8 3847.22 128.69
    -2 3 -8 3619.34 115.99
    -1 -2 -8 3945.11 140.09
    -2 3 -8 3812.32 133.19
    -2 3 -8 3697.63 134.39
    -3 1 8 3856.01 134.19
    -3 1 8 3697.93 126.19
    2 -3 8 4027.3 132.99
    1 2 8 3714.63 129.09
    1 2 8 3913.91 91.39
    2 -3 8 3849.11 105.19
    2 -3 8 3793.02 120.49
    1 2 8 3651.73 133.29
    -3 1 8 3901.71 121.79
    1 2 8 3895.91 121.69
    2 -3 8 3865.91 135.29
    -3 -1 -8 1876.61 89.59
    -3 -1 -8 1953.1 74.89
    4 -3 -8 2033 95.59
    -3 -1 -8 1954.4 88.59
    -3 -1 -8 2026.2 67.89
    4 -3 -8 2075.29 98.09
    4 -3 -8 1954 68.79
    -1 4 -8 1985.5 91.19
    -1 4 -8 1979.1 92.99
    -1 4 -8 1916.01 93.19
    4 -3 -8 2032 96.29
    -1 4 -8 2012.7 75.59
    -4 3 8 2004.2 92.19
    -4 3 8 2054.89 97.29
    1 -4 8 2042.2 94.19
    3 1 8 2010.7 93.59
    1 -4 8 2008.4 87.59
    3 1 8 2097.29 79.49
    1 -4 8 2027.5 91.69
    1 -4 8 1947.71 73.59
    -4 3 8 1863.11 93.39
    3 1 8 1893.41 94.79
    1 -3 -8 3903.11 128.49
    1 -3 -8 3844.22 132.29
    -3 2 -8 3800.02 133.19
    2 1 -8 3785.12 124.39
    -3 2 -8 4019.6 111.09
    -3 2 -8 3882.51 137.79
    2 1 -8 3815.92 132.09
    2 1 -8 3840.42 128.09
    -3 2 -8 3670.53 104.29
    1 -3 -8 3869.21 89.59
    1 -3 -8 3888.81 136.99
    2 1 -8 3756.42 104.79
    -2 -1 8 3756.62 103.99
    3 -2 8 4010.1 106.69
    3 -2 8 3778.22 137.59
    -1 3 8 3880.61 132.89
    -2 -1 8 3732.73 114.79
    -2 -1 8 3751.92 133.39
    3 -2 8 4066.99 114.79
    3 -2 8 3966.6 135.69
    -1 3 8 3789.82 137.59
    -1 3 8 3937.61 130.89
    -1 3 8 3986.9 90.39
    5 -2 -8 1532.35 65.99
    5 -2 -8 1607.24 88.09
    5 -2 -8 1527.35 81.79
    -3 5 -8 1676.43 80.99
    5 -2 -8 1601.74 84.79
    -3 5 -8 1563.24 88.49
    -2 -3 -8 1498.65 73.69
    -2 -3 -8 1525.25 80.19
    -2 -3 -8 1590.34 53.69
    -3 5 -8 1535.85 88.49
    5 -2 -8 1522.75 65.19
    -5 2 8 1515.85 85.99
    2 3 8 1571.04 86.89
    3 -5 8 1580.04 67.39
    2 3 8 1694.93 79.39
    3 -5 8 1574.34 87.39
    -5 2 8 1528.35 75.39
    3 -5 8 1729.73 82.49
    2 3 8 1692.33 86.19
    2 3 8 1570.84 52.79
    3 -5 8 1542.25 83.69
    -2 6 -8 2667.13 114.19
    -2 6 -8 2516.35 114.29
    6 -4 -8 2680.53 119.19
    -2 6 -8 2680.43 118.79
    -4 -2 -8 2655.13 92.29
    -4 -2 -8 2482.65 101.39
    -4 -2 -8 2543.35 80.89
    -4 -2 -8 2527.65 100.29
    6 -4 -8 2644.74 116.69
    6 -4 -8 2734.93 90.69
    -2 6 -8 2670.63 93.39
    6 -4 -8 2404.56 113.09
    -6 4 8 2569.74 114.49
    4 2 8 2569.44 79.39
    4 2 8 2675.63 94.89
    2 -6 8 2651.73 91.79
    4 2 8 2429.96 112.19
    -6 4 8 2793.22 122.29
    4 2 8 2702.83 112.69
    2 -6 8 2636.74 115.99
    -6 4 8 2557.34 109.09
    2 -6 8 2547.45 106.09
    -4 1 -8 3723.83 98.89
    3 -4 -8 3837.72 92.29
    -4 1 -8 3777.72 131.19
    3 -4 -8 3549.34 130.59
    1 3 -8 3666.93 132.09
    1 3 -8 3707.73 127.99
    -4 1 -8 3750.32 104.89
    3 -4 -8 3793.32 137.69
    1 3 -8 3684.83 124.59
    -4 1 -8 3699.63 134.69
    1 3 -8 3674.23 106.99
    -3 4 8 3935.71 158.68
    4 -1 8 3592.74 137.49
    -1 -3 8 3796.12 137.09
    -3 4 8 4059.89 144.29
    4 -1 8 3900.91 105.99
    -1 -3 8 3916.01 114.99
    4 -1 8 3911.01 137.59
    -3 4 8 3771.92 135.79
    -1 -3 8 3826.02 118.79
    4 -1 8 3727.93 102.39
    -1 -3 8 3725.33 106.69
    -4 4 -8 4320.27 152.58
    -4 4 -8 4186.28 118.89
    4 0 -8 4288.17 133.89
    4 0 -8 4069.39 133.99
    -4 4 -8 4171.18 118.59
    0 -4 -8 4069.49 88.49
    4 0 -8 4103.09 144.19
    0 -4 -8 4247.88 136.69
    4 0 -8 4092.59 116.79
    0 -4 -8 3795.62 194.48
    0 -4 -8 4116.69 140.69
    -4 4 -8 3955.4 145.79
    4 -4 8 4175.48 149.39
    -4 0 8 4301.97 149.49
    0 4 8 4203.78 143.99
    4 -4 8 4305.87 118.09
    -4 0 8 4271.97 119.19
    4 -4 8 4093.39 151.18
    -4 0 8 4161.58 125.49
    0 4 8 4158.68 87.89
    4 -4 8 4298.97 122.59
    0 4 8 4396.26 142.09
    0 4 8 3929.81 143.59
    -4 7 -8 2096.29 84.89
    7 -3 -8 1942.21 101.79
    -3 -4 -8 2045.6 64.89
    -3 -4 -8 2067.09 88.69
    -4 7 -8 2097.69 112.69
    -3 -4 -8 2058.99 89.79
    7 -3 -8 2109.09 84.19
    7 -3 -8 2216.88 104.89
    -4 7 -8 2052.89 97.39
    -4 7 -8 2104.19 112.09
    -3 -4 -8 2176.88 94.79
    7 -3 -8 2004.6 102.49
    -7 3 8 1929.61 103.39
    4 -7 8 1982.2 104.19
    3 4 8 2123.99 64.89
    4 -7 8 1946.41 101.99
    4 -7 8 2039.7 82.39
    3 4 8 1986.8 100.49
    -7 3 8 2237.38 99.09
    -7 3 8 2087.19 91.39
    3 4 8 2151.68 96.99
    3 4 8 2014.3 99.19
    -3 8 -8 3030.7 132.49
    8 -5 -8 2969.3 136.09
    8 -5 -8 3018.8 137.19
    -5 -3 -8 3163.08 110.69
    -5 -3 -8 3173.28 105.29
    -3 8 -8 3218.68 139.49
    8 -5 -8 3040.5 105.39
    -3 8 -8 2936.41 137.09
    -3 8 -8 3113.59 106.29
    -5 -3 -8 3244.68 96.29
    8 -5 -8 3029.5 132.59
    -5 -3 -8 3312.87 125.89
    5 3 8 3289.77 114.19
    -8 5 8 3092.39 125.99
    -8 5 8 3018.8 134.59
    5 3 8 3131.89 131.49
    -8 5 8 3164.08 132.79
    5 3 8 3131.49 93.79
    3 -8 8 3064.09 104.89
    5 3 8 2921.71 122.69
    3 -8 8 3039.7 125.59
    5 -5 -8 3879.81 103.29
    -5 0 -8 4004.3 137.89
    0 5 -8 3862.71 144.39
    0 5 -8 4083.69 138.19
    -5 0 -8 3796.12 109.69
    0 5 -8 3856.61 114.59
    5 -5 -8 4117.29 151.48
    5 -5 -8 3871.41 149.19
    0 5 -8 3960.3 137.29
    -5 0 -8 3922.61 100.29
    5 -5 -8 3949.3 145.89
    5 -5 -8 4030.7 103.59
    5 0 8 3952.7 103.29
    0 -5 8 4028.6 115.19
    -5 5 8 3926.01 143.39
    0 -5 8 4062.09 124.19
    0 -5 8 3771.72 146.39
    5 0 8 3902.01 141.89
    -5 5 8 3909.01 149.69
    -5 5 8 3837.72 145.09
    0 -5 8 3997.1 120.09
    5 0 8 3645.64 141.89
    5 0 8 3825.62 109.29
    -5 3 -8 1520.35 57.69
    2 -5 -8 1549.34 84.79
    2 -5 -8 1507.85 85.19
    3 2 -8 1417.36 82.89
    -5 3 -8 1483.85 86.09
    -5 3 -8 1416.76 65.39
    3 2 -8 1370.16 64.29
    2 -5 -8 1379.06 79.39
    -5 3 -8 1520.85 85.09
    2 -5 -8 1452.05 46.1
    3 2 -8 1507.95 75.79
    3 2 -8 1422.86 71.59
    -2 5 8 1549.24 85.99
    5 -3 8 1549.14 67.29
    5 -3 8 1390.66 84.49
    5 -3 8 1510.85 90.09
    -3 -2 8 1301.27 81.39
    -2 5 8 1514.55 88.89
    5 -3 8 1491.85 58.09
    -3 -2 8 1437.66 59.79
    -3 -2 8 1487.25 62.79
    -2 5 8 1542.25 85.69
    -5 6 -8 2792.12 103.79
    -5 6 -8 2884.71 100.29
    6 -1 -8 2839.12 122.19
    -5 6 -8 2998.2 139.59
    -5 6 -8 2795.92 128.89
    -1 -5 -8 3004.4 118.99
    6 -1 -8 2782.32 98.69
    6 -1 -8 2918.51 101.59
    6 -1 -8 3072.19 117.89
    -1 -5 -8 2837.22 113.79
    6 -1 -8 2872.41 112.79
    -1 -5 -8 2913.61 67.79
    5 -6 8 2643.54 123.99
    1 5 8 3027.6 123.09
    1 5 8 3062.79 122.59
    5 -6 8 2697.03 96.49
    1 5 8 2855.61 123.79
    5 -6 8 2805.32 130.09
    -6 1 8 2862.31 93.79
    1 5 8 2939.11 67.19
    -6 1 8 2712.63 122.99
    -6 1 8 2944.41 101.99
    -4 -5 -8 1741.33 73.69
    9 -4 -8 1790.32 102.99
    9 -4 -8 1920.91 105.59
    -5 9 -8 1865.01 100.39
    -4 -5 -8 1870.71 94.89
    -5 9 -8 1795.92 83.09
    -5 9 -8 1744.73 111.39
    -5 9 -8 1683.63 107.59
    -4 -5 -8 1805.02 63.59
    9 -4 -8 1884.61 105.29
    5 -9 8 1894.51 108.29
    5 -9 8 1739.33 79.49
    -9 4 8 1726.03 85.49
    4 5 8 1800.52 95.69
    4 5 8 1817.92 97.59
    4 5 8 1920.81 102.09
    5 -9 8 2000.7 116.69
    -9 4 8 1879.11 95.49
    -9 4 8 1675.23 123.39
    4 5 8 1782.12 65.89
    -6 -4 -8 1368.06 51.19
    10 -6 -8 1301.47 94.69
    -6 -4 -8 1455.15 65.69
    -4 10 -8 1474.45 74.89
    10 -6 -8 1423.36 97.19
    -6 -4 -8 1323.37 50.19
    -4 10 -8 1359.76 99.29
    -4 10 -8 1279.37 94.79
    10 -6 -8 1253.07 94.49
    10 -6 -8 1341.97 74.59
    -4 10 -8 1434.16 100.69
    -4 10 -8 1386.16 94.89
    6 4 8 1331.67 77.49
    6 4 8 1276.97 84.49
    -10 6 8 1452.35 95.39
    6 4 8 1469.55 87.89
    -10 6 8 1403.36 91.29
    4 -10 8 1235.98 83.69
    4 -10 8 1415.16 72.59
    6 4 8 1412.26 63.19
    -1 7 -8 2922.31 126.29
    7 -6 -8 2985 96.89
    -6 -1 -8 3014.9 111.99
    -1 7 -8 3007.2 127.09
    7 -6 -8 3036.6 133.19
    -6 -1 -8 3078.59 110.69
    -6 -1 -8 2985.9 90.99
    -1 7 -8 3097.19 104.39
    7 -6 -8 2983.1 136.29
    -6 -1 -8 2874.51 97.79
    7 -6 -8 3207.48 142.49
    -1 7 -8 2980.5 132.69
    6 1 8 2891.31 96.49
    1 -7 8 3089.19 111.59
    -7 6 8 3032.7 130.69
    6 1 8 3203.18 95.19
    1 -7 8 2982 100.69
    6 1 8 2882.31 127.09
    -7 6 8 2959.7 132.99
    -7 6 8 3002.2 136.79
    1 -7 8 2884.51 107.79
    6 1 8 2927.71 123.49
    4 -6 -8 2183.38 108.89
    4 -6 -8 2252.47 112.69
    4 -6 -8 2376.26 66.69
    -6 2 -8 2265.77 105.59
    -6 2 -8 2290.37 62.09
    2 4 -8 2261.87 94.39
    4 -6 -8 2292.57 66.69
    2 4 -8 2314.57 95.99
    2 4 -8 2262.87 86.49
    4 -6 -8 2246.78 108.99
    -6 2 -8 2206.28 102.89
    2 4 -8 2165.28 107.59
    -6 2 -8 2301.87 86.59
    -2 -4 8 2252.87 111.89
    6 -2 8 2253.47 109.79
    -2 -4 8 2246.78 84.19
    -2 -4 8 2285.57 74.79
    6 -2 8 2291.77 64.09
    -2 -4 8 2178.78 72.19
    6 -2 8 2337.27 114.39
    6 -2 8 2227.98 84.59
    -4 6 8 2144.69 111.79
    -4 6 8 2263.67 110.49
    1 -6 -8 4302.27 151.78
    5 1 -8 3984.9 150.08
    1 -6 -8 3990.6 143.89
    -6 5 -8 4303.97 114.69
    -6 5 -8 4268.77 161.68
    5 1 -8 4119.79 125.19
    1 -6 -8 4308.87 79.69
    5 1 -8 4143.99 130.99
    5 1 -8 4390.76 136.99
    1 -6 -8 4062.29 147.99
    -6 5 -8 4257.57 158.88
    -6 5 -8 4286.07 127.39
    -1 6 8 4475.05 158.48
    6 -5 8 4358.36 164.38
    -5 -1 8 4324.97 104.19
    -1 6 8 4488.05 163.78
    -5 -1 8 4107.49 98.29
    6 -5 8 4471.45 128.69
    -5 -1 8 4375.76 159.58
    6 -5 8 4051.59 161.48
    -1 6 8 4389.16 155.78
    -2 -6 -8 1501.55 88.29
    8 -2 -8 1470.95 84.99
    -2 -6 -8 1501.75 77.69
    -6 8 -8 1668.93 105.89
    -2 -6 -8 1498.05 75.59
    8 -2 -8 1306.47 80.49
    -6 8 -8 1484.85 80.89
    -2 -6 -8 1414.66 44.6
    -6 8 -8 1344.37 96.49
    8 -2 -8 1460.25 91.19
    8 -2 -8 1474.45 74.89
    -6 8 -8 1591.64 77.79
    6 -8 8 1542.45 98.89
    2 6 8 1530.25 91.49
    2 6 8 1684.03 95.39
    -8 2 8 1359.66 68.29
    -8 2 8 1452.95 92.29
    6 -8 8 1483.85 73.39
    2 6 8 1440.06 86.89
    6 -8 8 1527.65 98.49
    2 6 8 1427.26 44
    -6 11 -8 2071.09 118.49
    -5 -6 -8 2020.4 70.79
    11 -5 -8 2037.7 118.89
    -6 11 -8 1839.42 124.29
    -6 11 -8 2038.3 93.39
    -6 11 -8 1892.91 110.69
    11 -5 -8 1952.5 114.69
    11 -5 -8 1885.51 111.39
    -6 11 -8 1946.41 126.09
    5 6 8 2011.4 111.39
    -11 5 8 2148.78 118.69
    6 -11 8 2081.09 152.78
    6 -11 8 2084.29 91.49
    5 6 8 1941.21 69.49
    5 6 8 2066.19 107.59
    -11 5 8 2112.29 104.59
    5 6 8 2066.89 110.49
    -5 12 -8 1259.67 72.79
    -7 -5 -8 1374.96 66.99
    -5 12 -8 1356.96 107.49
    -5 12 -8 1395.16 106.29
    -5 12 -8 1206.48 103.29
    12 -7 -8 1303.97 96.69
    12 -7 -8 1300.57 104.99
    12 -7 -8 1158.28 100.19
    -12 7 8 1315.97 95.09
    7 5 8 1203.58 61.99
    7 5 8 1487.05 86.69
    5 -12 8 1164.58 68.69
    7 5 8 1198.28 85.59
    5 -12 8 1319.37 93.79
    -12 7 8 1267.67 89.29
    7 5 8 1253.27 83.39
    -7 -2 -8 1299.37 60.89
    9 -7 -8 1244.88 93.39
    -7 -2 -8 1248.08 59.99
    -2 9 -8 1341.07 94.19
    9 -7 -8 1314.27 97.29
    9 -7 -8 1275.67 67.09
    9 -7 -8 1361.26 93.49
    -2 9 -8 1246.08 67.69
    -2 9 -8 1330.37 90.19
    -2 9 -8 1195.48 85.49
    -7 -2 -8 1372.56 67.99
    7 2 8 1178.68 61.69
    7 2 8 1245.08 84.39
    2 -9 8 1272.97 74.59
    -9 7 8 1189.58 83.69
    7 2 8 1256.67 62.89
    2 -9 8 1344.17 76.39
    2 -9 8 1228.88 64.69
    7 2 8 1263.77 95.39
    -9 7 8 1228.38 90.29
    -9 7 8 1319.07 90.59
    6 -7 -8 1959.9 113.79
    1 6 -8 2273.17 148.19
    -7 1 -8 2167.78 100.79
    6 -7 -8 2192.48 73.89
    6 -7 -8 2261.97 118.39
    -7 1 -8 2267.87 100.59
    1 6 -8 2199.68 99.79
    1 6 -8 2077.49 112.29
    6 -7 -8 2052.99 109.49
    -7 1 -8 2177.98 87.89
    1 6 -8 2116.69 85.89
    -1 -6 8 2083.89 114.39
    -1 -6 8 2115.09 72.89
    7 -1 8 2308.57 115.09
    -1 -6 8 2231.58 85.79
    -6 7 8 2196.48 117.89
    7 -1 8 2222.88 57.89
    7 -1 8 2159.88 108.79
    -1 -6 8 2156.38 73.09
    7 -1 8 2132.89 85.79
    -6 7 8 2460.75 121.19
    -6 7 8 1883.31 132.49
    -7 4 -8 3175.28 133.49
    -7 4 -8 3087.39 132.89
    4 3 -8 2951.6 104.09
    3 -7 -8 3042.7 67.69
    3 -7 -8 2881.31 129.89
    3 -7 -8 2834.92 126.69
    -7 4 -8 3025.3 73.59
    4 3 -8 2914.01 105.29
    4 3 -8 2990.8 131.19
    3 -7 -8 3107.29 132.79
    3 -7 -8 2950.3 65.29
    4 3 -8 2999.7 108.19
    -7 4 -8 3067.89 107.89
    -4 -3 8 2983.9 134.29
    -3 7 8 2952.8 131.89
    7 -4 8 3153.78 142.49
    7 -4 8 3236.48 140.49
    7 -4 8 3039 106.69
    -3 7 8 3120.09 136.19
    0 -7 -8 1091.69 77.79
    -7 7 -8 1239.48 89.59
    -7 7 -8 1250.77 91.59
    -7 7 -8 1243.08 64.69
    7 0 -8 1360.76 72.39
    7 0 -8 1228.78 72.19
    7 0 -8 1111.89 64.89
    0 -7 -8 1385.26 94.59
    -7 7 -8 1338.87 71.59
    7 0 -8 1290.97 85.49
    7 0 -8 1140.79 67.99
    0 -7 -8 1217.78 73.79
    7 -7 8 1194.58 88.79
    0 7 8 1278.97 83.79
    0 7 8 1253.77 86.29
    -7 0 8 1230.08 86.29
    7 -7 8 1222.98 66.29
    7 -7 8 1332.07 93.69
    -7 10 -8 1344.77 83.09
    10 -3 -8 1596.54 96.69
    -3 -7 -8 1466.75 94.29
    10 -3 -8 1577.34 95.19
    -3 -7 -8 1429.56 47
    -7 10 -8 1436.06 105.69
    10 -3 -8 1528.75 96.69
    -7 10 -8 1483.05 78.29
    -7 10 -8 1435.06 107.19
    10 -3 -8 1419.56 82.19
    -3 -7 -8 1532.15 68.59
    -3 -7 -8 1648.44 81.09
    -7 10 -8 1492.55 91.19
    3 7 8 1660.43 101.49
    3 7 8 1492.15 46.9
    -10 3 8 1528.85 98.79
    7 -10 8 1548.95 107.79
    7 -10 8 1455.55 76.99
    3 7 8 1392.46 91.09
    -10 3 8 1451.75 71.19
    7 -10 8 1604.64 108.39
    13 -6 -8 1005.4 90.79
    13 -6 -8 966 90.69
    -6 -7 -8 799.42 46.7
    -7 13 -8 1011.9 68.99
    13 -6 -8 843.22 77.39
    -7 13 -8 967.2 87.79
    -7 13 -8 901.11 93.49
    -7 13 -8 805.82 92.99
    -13 6 8 938.21 71.79
    6 7 8 907.11 49.5
    6 7 8 950 79.29
    6 7 8 955.9 77.89
    7 -13 8 882.71 85.79
    -13 6 8 863.21 78.69
    6 7 8 1007.2 79.49
    -8 -6 -8 893.01 56.99
    -6 14 -8 896.01 95.19
    -6 14 -8 832.12 87.49
    14 -8 -8 760.02 86.89
    14 -8 -8 747.93 87.69
    -6 14 -8 657.73 94.19
    -6 14 -8 865.01 63.99
    -14 8 8 759.82 76.49
    8 6 8 786.22 70.29
    8 6 8 751.82 69.69
    6 -14 8 865.11 81.09
    8 6 8 805.02 69.79
    -14 8 8 803.02 77.29
    8 6 8 839.42 70.89
    8 6 8 877.51 54.99
    -3 11 -8 708.83 72.89
    -3 11 -8 773.82 54.99
    11 -8 -8 775.82 74.59
    11 -8 -8 799.22 80.29
    -3 11 -8 669.93 74.79
    11 -8 -8 707.03 78.29
    -3 11 -8 847.12 79.89
    11 -8 -8 714.43 56.39
    -8 -3 -8 746.63 53.29
    8 3 8 714.33 65.89
    8 3 8 809.22 54.89
    -11 8 8 626.74 68.49
    8 3 8 690.03 62.99
    -11 8 8 792.52 75.69
    8 3 8 771.72 52.39
    3 -11 8 685.63 50.99
    3 -11 8 886.71 67.99
    0 8 -8 1123.69 78.59
    8 -8 -8 1304.87 96.29
    8 -8 -8 1302.27 115.89
    0 8 -8 1223.28 91.29
    -8 0 -8 1305.77 69.49
    0 8 -8 1377.66 85.79
    8 -8 -8 1248.08 61.89
    -8 0 -8 1351.76 71.79
    -8 0 -8 1380.66 72.29
    8 -8 -8 1396.76 100.59
    0 8 -8 1218.18 66.59
    8 0 8 1302.07 46.3
    0 -8 8 1257.77 58.19
    -8 8 8 1271.77 89.69
    0 -8 8 1287.97 66.89
    8 0 8 1274.67 67.39
    8 0 8 1313.67 87.69
    0 -8 8 1341.37 60.89
    8 0 8 1295.77 85.59
    -8 8 8 1283.47 91.59
    -8 8 8 1190.58 93.19
    -8 3 -8 1290.87 70.09
    5 -8 -8 1308.17 47.9
    5 -8 -8 1285.77 89.39
    3 5 -8 1205.78 87.09
    5 -8 -8 1251.87 86.49
    5 -8 -8 1270.67 46.3
    5 -8 -8 1261.27 88.59
    3 5 -8 1344.87 72.59
    -8 3 -8 1279.57 81.19
    3 5 -8 1187.68 67.99
    -5 8 8 1152.48 85.19
    8 -3 8 1275.17 69.39
    8 -3 8 1319.67 89.49
    8 -3 8 1264.57 89.79
    -5 8 8 1388.86 93.49
    -3 -5 8 1357.66 93.99
    -5 8 8 1322.77 94.19
    -8 6 -8 1870.91 64.89
    2 -8 -8 1714.63 100.19
    6 2 -8 1908.91 86.89
    2 -8 -8 1818.62 100.09
    -8 6 -8 1884.71 110.59
    6 2 -8 1820.52 82.59
    6 2 -8 1865.11 84.39
    -8 6 -8 1820.02 63.59
    -8 6 -8 1711.53 105.39
    6 2 -8 1866.41 106.29
    -8 6 -8 1786.22 85.59
    6 2 -8 1790.42 80.49
    2 -8 -8 1889.41 100.09
    8 -6 8 1890.41 112.69
    8 -6 8 1907.41 91.79
    -2 8 8 1869.21 107.09
    -6 -2 8 1790.22 105.19
    -2 8 8 1853.11 108.49
    8 -6 8 1871.41 116.09
    -2 8 8 1901.51 111.39
    9 -1 -8 1211.08 76.59
    9 -1 -8 1294.27 74.79
    -8 9 -8 1222.88 72.29
    -8 9 -8 1381.56 76.69
    9 -1 -8 1385.46 81.19
    -1 -8 -8 1246.68 71.79
    -8 9 -8 1402.46 77.29
    -1 -8 -8 1367.16 93.79
    9 -1 -8 1120.69 84.09
    -8 9 -8 1278.37 100.69
    -8 9 -8 1215.08 96.39
    -1 -8 -8 1249.18 85.39
    -9 1 8 1286.47 90.69
    8 -9 8 1115.39 92.79
    8 -9 8 1211.28 95.79
    1 8 8 1275.87 90.89
    1 8 8 1148.99 82.99
    1 8 8 1170.88 85.29
    8 -9 8 1199.28 70.79
    -8 12 -8 1010.5 100.39
    -8 12 -8 1187.28 105.89
    -8 12 -8 1136.69 73.49
    -8 12 -8 1132.39 86.49
    -8 12 -8 1072.19 84.29
    12 -4 -8 1269.27 92.99
    12 -4 -8 1219.78 92.19
    12 -4 -8 1290.17 91.09
    4 8 8 1161.98 90.89
    -12 4 8 1088.89 61.29
    4 8 8 1147.19 85.49
    8 -12 8 1145.49 96.79
    4 8 8 1106.19 41.9
    4 8 8 1104.19 81.79
    -12 4 8 1183.88 90.09
    -8 15 -8 638.44 95.79
    -8 15 -8 895.61 67.89
    -8 15 -8 864.11 91.79
    -8 15 -8 965.8 112.79
    15 -7 -8 1004.5 96.29
    15 -7 -8 801.92 83.89
    7 8 8 893.11 78.19
    7 8 8 1048.9 84.49
    7 8 8 1006.6 87.89
    -15 7 8 1020.4 87.89
    7 8 8 914.01 52.09
    -15 7 8 904.11 71.69
    -7 16 -8 521.45 94.49
    -7 16 -8 571.04 54.59
    -7 16 -8 540.75 92.29
    -7 16 -8 519.55 88.79
    16 -9 -8 568.44 98.59
    16 -9 -8 466.45 75.49
    9 7 8 514.65 73.09
    -16 9 8 443.96 74.09
    9 7 8 393.06 41.4
    9 7 8 433.56 65.39
    9 7 8 561.24 75.89
    7 -16 8 525.15 83.59
    -16 9 8 561.04 64.39
    13 -9 -8 929.41 96.99
    -4 13 -8 1137.69 103.59
    -9 -4 -8 1008.1 64.39
    -4 13 -8 1004.6 66.69
    -4 13 -8 1126.69 100.89
    -4 13 -8 941.01 90.49
    13 -9 -8 929.51 98.39
    4 -13 8 853.71 82.09
    9 4 8 947.31 66.79
    9 4 8 950.6 73.49
    9 4 8 900.91 60.29
    9 4 8 950.6 77.19
    4 -13 8 965.7 63.69
    -13 9 8 1056.99 89.69
    9 4 8 1023.4 68.89
    -1 10 -8 1566.44 78.49
    10 -9 -8 1481.45 103.29
    -9 -1 -8 1561.34 59.39
    -1 10 -8 1648.94 103.39
    10 -9 -8 1668.83 120.19
    10 -9 -8 1479.35 75.69
    -9 -1 -8 1497.05 79.69
    -1 10 -8 1652.03 101.99
    1 -10 8 1589.94 71.39
    -10 9 8 1669.63 109.39
    -10 9 8 1539.45 111.89
    9 1 8 1551.04 78.49
    9 1 8 1497.65 96.39
    9 1 8 1643.24 60.69
    -10 9 8 1373.06 100.19
    9 1 8 1439.86 92.69
    9 1 8 1535.25 58.39
    2 7 -8 1544.75 76.69
    -9 2 -8 1724.63 84.99
    -9 2 -8 1358.16 81.99
    7 -9 -8 1687.83 64.19
    7 -9 -8 1389.86 96.39
    2 7 -8 1560.34 84.39
    7 -9 -8 1543.15 106.89
    2 7 -8 1563.44 104.59
    -9 2 -8 1635.84 88.49
    7 -9 -8 1552.74 104.29
    2 7 -8 1538.35 83.89
    -7 9 8 1405.26 99.19
    -7 9 8 1497.25 100.89
    9 -2 8 1788.42 108.29
    -7 9 8 1621.24 110.19
    9 -2 8 1575.54 99.29
    9 -2 8 1608.14 80.49
    4 -9 -8 1109.09 84.69
    5 4 -8 1088.19 62.09
    5 4 -8 1032.7 64.29
    -9 5 -8 950.5 89.79
    4 -9 -8 1049.99 79.69
    5 4 -8 1174.68 64.19
    4 -9 -8 1163.88 87.89
    5 4 -8 1162.58 83.39
    -9 5 -8 1115.19 69.09
    -9 5 -8 1123.69 84.09
    -4 9 8 1258.57 94.89
    9 -5 8 1101.79 87.29
    9 -5 8 1106.09 89.49
    -4 9 8 1238.28 91.09
    -4 9 8 1234.88 90.39
    -5 -4 8 1190.38 90.09
    9 -5 8 1120.19 68.19
    8 1 -8 1344.77 105.19
    8 1 -8 1362.46 76.99
    8 1 -8 1505.85 78.79
    -9 8 -8 1449.85 66.69
    -9 8 -8 1456.45 103.89
    8 1 -8 1582.84 83.89
    1 -9 -8 1429.06 99.29
    1 -9 -8 1490.65 86.29
    -9 8 -8 1548.15 107.79
    -9 8 -8 1605.04 70.49
    -9 8 -8 1533.55 82.69
    1 -9 -8 1316.17 94.69
    8 1 -8 1358.96 74.59
    -1 9 8 1330.57 93.49
    -1 9 8 1477.15 103.29
    9 -8 8 1443.96 105.69
    9 -8 8 1487.95 108.29
    9 -8 8 1389.86 77.89
    -8 -1 8 1631.54 103.89
    -1 9 8 1421.76 99.49
    -2 -9 -8 1536.15 70.29
    11 -2 -8 1442.06 99.99
    -9 11 -8 1497.25 87.49
    -9 11 -8 1425.56 83.49
    11 -2 -8 1597.44 95.49
    11 -2 -8 1437.76 91.99
    -9 11 -8 1487.15 89.29
    -9 11 -8 1487.55 117.19
    -9 11 -8 1637.04 120.29
    2 9 8 1539.55 101.39
    9 -11 8 1490.15 113.79
    9 -11 8 1905.11 128.89
    -11 2 8 1706.03 107.89
    2 9 8 1640.34 110.79
    2 9 8 1534.75 102.39
    -9 14 -8 726.73 61.89
    -9 14 -8 554.74 85.49
    14 -5 -8 679.73 74.59
    14 -5 -8 688.23 75.69
    -9 14 -8 696.63 76.19
    -9 14 -8 763.72 112.39
    -14 5 8 674.43 69.89
    5 9 8 568.14 62.79
    5 9 8 654.63 67.49
    -14 5 8 638.64 44.3
    9 -14 8 684.83 80.19
    5 9 8 600.94 32.5
    5 9 8 642.24 74.49
    -9 17 -8 96.19 60.89
    -9 17 -8 270.67 67.39
    17 -8 -8 337.07 72.89
    17 -8 -8 290.37 70.09
    -9 17 -8 232.08 41.8
    -9 17 -8 287.37 72.49
    9 -17 8 278.07 66.89
    8 9 8 283.57 35.2
    -17 8 8 305.17 62.49
    8 9 8 280.47 59.59
    8 9 8 265.87 53.89
    8 9 8 294.47 52.19
    -8 18 -8 476.35 102.09
    18 -10 -8 483.65 84.29
    -8 18 -8 552.64 94.49
    -8 18 -8 487.25 53.19
    10 8 8 525.05 74.39
    -18 10 8 555.24 79.39
    10 8 8 526.05 76.99
    10 8 8 496.75 70.69
    15 -10 -8 644.94 99.89
    -5 15 -8 636.54 54.69
    15 -10 -8 536.05 91.49
    -10 -5 -8 624.24 54.79
    -5 15 -8 608.94 96.19
    -5 15 -8 590.24 90.79
    -5 15 -8 529.85 82.79
    -15 10 8 611.84 85.79
    10 5 8 568.84 61.99
    -15 10 8 666.53 72.09
    5 -15 8 573.14 68.09
    10 5 8 636.44 61.09
    10 5 8 599.44 58.59
    10 5 8 599.74 65.39
    -2 12 -8 1196.48 70.79
    12 -10 -8 1052.89 102.99
    -2 12 -8 1175.68 95.09
    -2 12 -8 1269.37 98.99
    -2 12 -8 1143.49 101.39
    -10 -2 -8 1134.59 72.89
    10 2 8 1102.49 83.59
    10 2 8 1156.48 56.99
    -12 10 8 1357.36 108.89
    2 -12 8 1102.19 67.39
    2 -12 8 1166.38 65.79
    10 2 8 1197.68 57.79
    10 2 8 1094.19 85.39
    -12 10 8 1094.19 91.69
    1 9 -8 1000.4 73.69
    9 -10 -8 885.91 87.59
    -10 1 -8 933.31 60.99
    9 -10 -8 935.91 53.79
    1 9 -8 1035.7 75.39
    1 9 -8 889.81 59.69
    9 -10 -8 987.3 90.99
    -10 1 -8 986.6 66.89
    -9 10 8 815.12 82.79
    10 -1 8 965 80.59
    -9 10 8 852.41 80.39
    10 -1 8 851.71 61.79
    -9 10 8 889.41 83.39
    10 -1 8 910.71 77.19
    4 6 -8 2073.19 90.49
    6 -10 -8 2095.09 59.39
    -10 4 -8 1953.5 106.69
    -10 4 -8 1999.3 97.39
    4 6 -8 1923.81 88.79
    4 6 -8 2055.69 90.29
    6 -10 -8 2054.89 59.69
    4 6 -8 1933.91 117.99
    6 -10 -8 2082.59 122.39
    6 -10 -8 1899.41 118.29
    -6 10 8 1922.21 120.29
    -6 10 8 1946.21 120.69
    -6 10 8 2036.6 127.29
    10 -4 8 1953 117.99
    10 -4 8 1985.4 122.29
    10 -4 8 1901.31 92.39
    -4 -6 8 2213.08 129.59
    3 -10 -8 918.41 93.49
    -10 7 -8 973.8 84.79
    -10 7 -8 1125.19 87.49
    7 3 -8 835.52 54.89
    7 3 -8 979.3 58.09
    7 3 -8 823.92 61.29
    7 3 -8 913.41 79.09
    7 3 -8 909.61 62.29
    -10 7 -8 1005.9 68.89
    3 -10 -8 853.41 70.59
    -3 10 8 1076.29 87.79
    10 -7 8 848.82 83.79
    -7 -3 8 977.5 83.99
    10 -7 8 866.61 84.09
    -3 10 8 858.51 81.29
    -3 10 8 997.2 87.49
    0 -10 -8 1642.04 88.79
    10 0 -8 1640.64 109.79
    -10 10 -8 1612.74 117.69
    10 0 -8 1618.94 87.39
    -10 10 -8 1649.73 91.59
    -10 10 -8 1582.54 80.39
    10 0 -8 1701.83 89.39
    -10 10 -8 1628.44 81.99
    -10 10 -8 1392.56 112.09
    -10 0 8 1605.74 105.99
    10 -10 8 1608.94 120.69
    0 10 8 1646.24 108.99
    0 10 8 1700.23 110.09
    10 -10 8 1639.14 120.69
    0 10 8 1567.94 112.29
    13 -3 -8 951.6 80.09
    13 -3 -8 881.01 76.89
    -10 13 -8 810.92 65.29
    -10 13 -8 981.7 167.28
    -10 13 -8 832.62 71.79
    -10 13 -8 889.01 75.79
    -10 13 -8 988.6 101.89
    3 10 8 924.61 88.19
    -13 3 8 1069.29 88.49
    3 10 8 897.91 79.39
    10 -13 8 922.81 105.39
    3 10 8 818.62 78.39
    16 -6 -8 891.01 91.29
    -10 16 -8 849.22 127.69
    -10 16 -8 710.43 82.89
    -10 16 -8 902.61 71.89
    16 -6 -8 949.71 96.59
    -10 16 -8 555.24 93.49
    6 10 8 974.4 82.69
    6 10 8 765.12 77.89
    10 -16 8 806.22 94.19
    6 10 8 800.82 87.09
    -16 6 8 734.93 74.89
    6 10 8 779.02 36.5
    -10 19 -8 217.68 54.59
    19 -9 -8 308.97 75.39
    -10 19 -8 192.78 40
    -10 19 -8 347.57 79.29
    -19 9 8 246.58 59.39
    9 10 8 215.98 48.5
    9 10 8 254.37 34.6
    9 10 8 221.68 50.29
    9 10 8 211.38 63.69
    -9 20 -8 151.68 57.09
    -9 20 -8 219.38 51.99
    -9 20 -8 178.78 65.89
    11 9 8 292.37 53.49
    -20 11 8 236.78 58.99
    11 9 8 272.17 58.19
    11 9 8 204.28 67.09
    11 9 8 283.67 40.3
    -6 17 -8 606.64 112.09
    -6 17 -8 682.63 106.89
    17 -11 -8 717.83 132.19
    -11 -6 -8 692.83 59.49
    -6 17 -8 580.24 98.19
    17 -11 -8 631.24 111.19
    -6 17 -8 681.43 58.69
    -17 11 8 588.44 86.49
    6 -17 8 778.42 117.99
    11 6 8 557.04 65.79
    11 6 8 650.73 67.39
    -17 11 8 581.84 104.09
    -11 -3 -8 926.21 68.29
    -3 14 -8 777.02 82.19
    -3 14 -8 867.01 97.79
    14 -11 -8 902.01 101.29
    -3 14 -8 906.41 90.09
    -3 14 -8 837.32 62.49
    14 -11 -8 763.52 107.89
    11 3 8 797.72 74.79
    11 3 8 856.31 76.19
    -14 11 8 782.72 83.19
    11 3 8 780.62 53.59
    11 3 8 849.12 55.99
    3 -14 8 742.83 73.59
    11 -11 -8 1422.06 116.29
    0 11 -8 1407.96 94.59
    11 -11 -8 1356.66 112.69
    0 11 -8 1276.87 93.69
    0 11 -8 1413.46 77.69
    -11 0 -8 1457.85 86.49
    -11 11 8 1322.47 103.59
    11 0 8 1157.08 91.59
    -11 11 8 1161.98 105.09
    11 0 8 1360.96 96.09
    -11 3 -8 1118.59 75.79
    3 8 -8 1267.77 75.79
    8 -11 -8 1420.46 107.09
    -11 3 -8 1127.79 77.69
    3 8 -8 1201.58 71.59
    3 8 -8 1232.38 75.89
    8 -11 -8 1147.69 52.79
    8 -11 -8 1227.28 100.39
    11 -3 8 1236.78 97.29
    -8 11 8 1083.29 92.99
    -8 11 8 1102.59 99.09
    -8 11 8 982.1 90.99
    11 -3 8 1049.09 87.09
    6 5 -8 3282.57 112.79
    6 5 -8 3387.46 128.29
    6 5 -8 3129.79 122.89
    -11 6 -8 3501.05 137.29
    5 -11 -8 3456.95 159.38
    6 5 -8 3458.85 114.19
    -11 6 -8 3170.78 150.48
    -5 11 8 3622.94 171.68
    -5 11 8 3544.75 172.08
    -6 -5 8 3449.35 165.58
    11 -6 8 3642.94 172.18
    -5 11 8 3448.25 171.98
    9 2 -8 1005.3 72.79
    -11 9 -8 1025.6 92.59
    9 2 -8 1121.79 66.49
    9 2 -8 1125.39 66.49
    -11 9 -8 1154.98 53.89
    -11 9 -8 1146.39 55.09
    9 2 -8 974.5 103.09
    -11 9 -8 1195.88 79.79
    2 -11 -8 1175.68 83.69
    11 -9 8 1182.98 101.99
    -2 11 8 1112.69 93.09
    -2 11 8 1163.98 97.09
    -9 -2 8 1137.09 92.69
    -2 11 8 1230.28 102.99
    -11 12 -8 1049.49 105.79
    -11 12 -8 940.31 73.49
    12 -1 -8 937.21 72.99
    -11 12 -8 965.2 71.39
    -1 -11 -8 900.01 52.79
    -11 12 -8 930.41 119.99
    -11 12 -8 936.01 69.99
    12 -1 -8 982.4 73.39
    1 11 8 1000.1 94.69
    1 11 8 962 85.69
    11 -12 8 965.6 98.59
    1 11 8 945.51 84.69
    -12 1 8 895.51 81.79
    -11 15 -8 646.24 69.09
    -11 15 -8 475.75 83.29
    15 -4 -8 840.32 142.69
    15 -4 -8 634.34 71.69
    -11 15 -8 642.24 61.59
    4 11 8 525.85 82.99
    4 11 8 658.63 68.89
    11 -15 8 561.94 88.69
    -15 4 8 716.43 74.09
    -11 18 -8 406.16 91.39
    -11 18 -8 446.36 82.79
    -11 18 -8 396.36 58.39
    18 -7 -8 443.86 82.49
    18 -7 -8 469.05 78.39
    -18 7 8 492.75 74.59
    7 11 8 497.75 78.79
    7 11 8 385.86 66.39
    -7 19 -8 565.04 100.49
    -7 19 -8 691.63 120.69
    19 -12 -8 392.96 87.49
    -7 19 -8 630.24 58.29
    12 7 8 520.95 60.29
    -19 12 8 516.95 80.89
    12 7 8 634.34 73.89
    12 7 8 616.54 65.29
    -4 16 -8 449.06 82.49
    -4 16 -8 440.86 86.89
    16 -12 -8 386.16 78.89
    -12 -4 -8 405.96 56.39
    -4 16 -8 527.65 97.29
    16 -12 -8 399.76 91.69
    -4 16 -8 447.86 46.8
    -16 12 8 409.36 72.69
    12 4 8 405.26 45.4
    12 4 8 543.65 77.59
    12 4 8 434.66 65.59
    12 4 8 344.17 48.1
    -1 13 -8 1201.28 113.19
    -12 -1 -8 1099.79 77.59
    13 -12 -8 1209.18 115.99
    -1 13 -8 1216.08 98.39
    -1 13 -8 1220.38 99.39
    -1 13 -8 1175.48 73.39
    -13 12 8 1237.58 114.29
    12 1 8 1177.38 93.29
    -13 12 8 1156.58 99.49
    12 1 8 1275.27 95.09
    10 -12 -8 963.6 56.19
    2 10 -8 905.61 70.89
    2 10 -8 989.9 71.79
    2 10 -8 1028.8 67.39
    10 -12 -8 1048.4 100.09
    -12 2 -8 892.41 58.69
    -12 2 -8 1000.6 73.99
    10 -12 -8 845.12 93.19
    -10 12 8 1037.7 101.99
    12 -2 8 866.81 80.99
    12 -2 8 1015.6 86.39
    -10 12 8 941.91 92.59
    -10 12 8 912.81 89.99
    7 -12 -8 1470.45 109.39
    7 -12 -8 1399.66 45.4
    5 7 -8 1481.15 77.19
    -12 5 -8 1455.85 95.19
    5 7 -8 1492.25 76.89
    7 -12 -8 1418.56 45
    5 7 -8 1551.04 84.89
    -12 5 -8 1414.36 88.69
    -7 12 8 1430.76 115.69
    12 -5 8 1661.13 120.79
    -7 12 8 1530.35 114.39
    12 -5 8 1635.54 115.59
    -7 12 8 1334.57 107.99
    8 4 -8 1206.18 64.09
    -12 8 -8 1139.69 97.59
    8 4 -8 1280.77 80.39
    -12 8 -8 1207.78 82.79
    8 4 -8 1226.98 65.79
    12 -8 8 1070.59 99.79
    12 -8 8 1090.39 101.29
    -4 12 8 1265.77 107.09
    -8 -4 8 1067.59 93.59
    -4 12 8 1170.38 101.09
    -4 12 8 1241.68 105.39
    -12 11 -8 1201.18 66.69
    11 1 -8 1173.58 75.09
    1 -12 -8 1093.89 75.69
    -12 11 -8 1175.98 109.09
    -12 11 -8 1223.58 68.69
    -12 11 -8 1160.28 82.89
    11 1 -8 1118.09 73.09
    11 1 -8 1242.88 86.29
    -1 12 8 1326.07 106.89
    -1 12 8 1183.38 98.09
    -11 -1 8 1057.99 93.69
    12 -11 8 1304.87 117.09
    -1 12 8 1294.77 111.19
    12 -11 8 1298.37 114.99
    -12 14 -8 610.44 70.89
    14 -2 -8 612.04 66.69
    -12 14 -8 619.44 95.39
    14 -2 -8 624.14 65.39
    -12 14 -8 568.64 59.79
    -12 14 -8 573.74 60.89
    12 -14 8 533.55 94.79
    2 12 8 544.25 88.79
    -14 2 8 671.23 72.59
    2 12 8 519.75 74.79
    2 12 8 465.05 73.19
    -12 17 -8 715.43 67.29
    -12 17 -8 642.34 93.89
    17 -5 -8 563.64 91.69
    -12 17 -8 550.84 97.59
    17 -5 -8 583.34 88.49
    -17 5 8 703.93 76.69
    5 12 8 742.63 81.99
    5 12 8 848.62 96.99
    5 12 8 564.74 79.89
    12 -17 8 729.03 120.39
    -12 20 -8 268.47 47.4
    -12 20 -8 342.37 93.79
    20 -8 -8 384.26 89.19
    -12 20 -8 337.07 83.09
    -20 8 8 311.67 65.89
    8 12 8 267.87 67.09
    8 12 8 300.27 56.09
    8 12 8 344.37 68.99
    -5 18 -8 453.95 48.1
    -13 -5 -8 395.06 58.19
    -5 18 -8 357.46 74.49
    18 -13 -8 353.86 80.99
    -5 18 -8 330.57 70.99
    13 5 8 421.86 55.99
    -18 13 8 399.36 71.99
    13 5 8 369.86 62.59
    13 5 8 302.27 58.29
    -2 15 -8 569.44 53.49
    -2 15 -8 591.74 92.49
    15 -13 -8 718.83 114.99
    15 -13 -8 469.05 93.79
    -2 15 -8 499.65 75.39
    -13 -2 -8 543.65 57.99
    -2 15 -8 566.34 105.19
    -15 13 8 510.15 82.19
    13 2 8 584.24 79.69
    -15 13 8 645.54 105.69
    13 2 8 635.34 71.49
    1 12 -8 921.61 82.29
    1 12 -8 1043.8 70.49
    12 -13 -8 1038.7 104.69
    -13 1 -8 1052.39 79.09
    1 12 -8 1038.3 83.49
    1 12 -8 1071.89 107.49
    12 -13 -8 982.2 63.89
    -12 13 8 1090.19 99.99
    13 -1 8 1092.69 91.89
    13 -1 8 954.5 88.79
    -12 13 8 1073.49 110.79
    9 -13 -8 894.91 45
    9 -13 -8 839.92 90.79
    4 9 -8 817.82 63.89
    4 9 -8 933.71 66.99
    -13 4 -8 820.52 69.89
    -13 4 -8 777.32 65.09
    4 9 -8 861.51 65.09
    -9 13 8 826.02 92.69
    13 -4 8 958.2 93.29
    -9 13 8 873.61 89.09
    13 -4 8 898.31 87.59
    -9 13 8 738.23 84.19
    -13 7 -8 1162.48 83.59
    7 6 -8 1016.5 60.29
    6 -13 -8 1031.2 91.89
    7 6 -8 1180.88 76.49
    7 6 -8 1080.49 62.19
    -6 13 8 1063.59 101.99
    13 -7 8 1066.09 102.09
    13 -7 8 992.4 98.49
    -6 13 8 1069.69 101.79
    -6 13 8 1187.48 106.29
    10 3 -8 1169.18 65.89
    -13 10 -8 947.71 76.39
    -13 10 -8 1209.48 107.59
    10 3 -8 1082.59 79.49
    10 3 -8 1040.8 63.19
    3 -13 -8 1093.29 84.49
    13 -10 8 1045.5 103.89
    13 -10 8 1010.7 103.79
    -10 -3 8 1177.38 98.39
    -3 13 8 1053.19 100.79
    -3 13 8 898.61 93.49
    -3 13 8 1045.1 101.39
    -13 13 -8 725.63 58.79
    13 0 -8 661.33 62.89
    -13 13 -8 775.02 70.29
    -13 13 -8 711.13 61.49
    0 -13 -8 640.34 62.49
    -13 13 -8 627.04 95.09
    13 0 -8 594.64 58.79
    -13 0 8 650.23 73.39
    0 13 8 800.82 85.69
    13 -13 8 513.45 88.19
    0 13 8 774.22 89.29
    0 13 8 635.44 71.09
    16 -3 -8 698.83 78.69
    -13 16 -8 734.43 78.69
    16 -3 -8 892.01 83.79
    -13 16 -8 732.43 121.49
    13 -16 8 438.16 78.19
    3 13 8 560.74 93.89
    3 13 8 642.94 74.69
    -16 3 8 749.33 79.89
    3 13 8 772.92 85.19
    -13 19 -8 319.47 55.49
    -13 19 -8 145.39 67.59
    19 -6 -8 277.67 60.39
    -13 19 -8 76.59 46.2
    6 13 8 185.18 58.99
    6 13 8 213.08 49.99
    6 13 8 174.88 56.99
    -19 6 8 201.48 49
    -3 17 -8 375.66 51.69
    -3 17 -8 336.67 73.79
    -3 17 -8 305.47 70.39
    17 -14 -8 367.46 90.49
    -14 -3 -8 347.97 56.49
    -3 17 -8 294.97 67.79
    -17 14 8 489.15 130.89
    -17 14 8 416.06 90.49
    14 3 8 489.05 73.89
    0 14 -8 545.05 78.09
    -14 0 -8 458.05 62.29
    14 -14 -8 556.84 107.19
    0 14 -8 423.76 47.3
    0 14 -8 457.65 70.39
    0 14 -8 322.17 74.99
    14 0 8 594.14 87.09
    -14 14 8 461.25 74.19
    -14 14 8 501.45 96.79
    14 0 8 326.27 60.19
    3 11 -8 906.31 66.89
    -14 3 -8 924.11 79.09
    3 11 -8 990 76.69
    3 11 -8 851.31 71.79
    11 -14 -8 907.21 101.29
    -14 3 -8 1008.5 73.09
    11 -14 -8 915.71 54.39
    3 11 -8 954.5 102.29
    14 -3 8 917.11 92.09
    -11 14 8 954.7 153.58
    14 -3 8 829.72 83.69
    -11 14 8 878.91 94.29
    6 8 -8 435.36 43.2
    6 8 -8 479.65 42.2
    -14 6 -8 376.06 61.59
    8 -14 -8 570.94 95.09
    -14 6 -8 442.66 66.69
    6 8 -8 504.35 52.39
    14 -6 8 359.46 64.19
    -8 14 8 342.77 65.39
    -8 14 8 465.15 83.19
    -8 14 8 603.44 97.89
    14 -6 8 515.95 88.29
    9 5 -8 715.73 48
    -14 9 -8 692.43 77.09
    9 5 -8 652.93 46.7
    5 -14 -8 646.84 73.39
    9 5 -8 707.63 65.29
    -14 9 -8 739.73 71.29
    -5 14 8 613.94 93.89
    -5 14 8 689.73 99.89
    14 -9 8 735.63 105.79
    14 -9 8 568.34 87.89
    -5 14 8 608.64 92.39
    -14 12 -8 730.93 46.5
    -14 12 -8 925.91 126.49
    12 2 -8 689.43 68.49
    12 2 -8 787.72 59.59
    2 -14 -8 681.33 66.89
    -14 12 -8 758.42 71.19
    12 2 -8 780.22 60.49
    14 -12 8 739.13 112.89
    -2 14 8 519.85 81.89
    -2 14 8 731.33 81.99
    14 -12 8 685.23 102.29
    -2 14 8 643.04 89.89
    -12 -2 8 861.91 86.99
    -14 15 -8 448.06 65.89
    -14 15 -8 475.75 92.99
    -14 15 -8 433.66 61.89
    -14 15 -8 443.46 64.79
    15 -1 -8 538.35 74.39
    15 -1 -8 409.56 60.39
    1 14 8 498.85 93.79
    1 14 8 433.56 76.59
    14 -15 8 395.56 80.39
    1 14 8 376.96 74.69
    -15 1 8 444.86 73.19
    18 -4 -8 416.96 81.19
    -14 18 -8 415.36 97.49
    18 -4 -8 387.16 70.89
    -14 18 -8 519.95 73.79
    -14 18 -8 560.04 64.19
    -18 4 8 323.57 67.09
    4 14 8 415.26 79.09
    4 14 8 419.46 70.39
    4 14 8 338.37 70.59
    14 -18 8 483.85 111.29
    -4 19 -8 185.98 37.6
    -4 19 -8 219.48 61.09
    -15 -4 -8 179.98 46.5
    -4 19 -8 217.38 76.09
    19 -15 -8 118.89 60.29
    15 4 8 76.89 48.7
    -19 15 8 184.38 47.6
    15 4 8 250.77 52.99
    -1 16 -8 350.06 81.59
    -1 16 -8 366.56 77.19
    16 -15 -8 186.88 47.7
    -1 16 -8 298.67 46.6
    -1 16 -8 315.87 63.89
    -15 -1 -8 331.47 55.49
    -16 15 8 267.97 71.49
    -16 15 8 275.17 61.99
    15 1 8 354.66 68.29
    15 1 8 343.57 62.39
    2 13 -8 512.85 75.99
    2 13 -8 464.55 94.49
    13 -15 -8 395.16 73.99
    13 -15 -8 433.06 46.9
    2 13 -8 440.56 49.2
    2 13 -8 522.85 72.49
    -15 2 -8 416.46 61.19
    15 -2 8 468.85 74.99
    -13 15 8 611.54 108.49
    15 -2 8 383.06 72.29
    -13 15 8 464.15 83.09
    5 10 -8 639.14 55.49
    5 10 -8 668.63 68.69
    10 -15 -8 646.94 36.8
    -15 5 -8 687.93 64.79
    10 -15 -8 616.14 37.7
    10 -15 -8 692.23 109.59
    -15 5 -8 739.23 72.69
    5 10 -8 742.93 63.29
    -10 15 8 708.93 111.79
    15 -5 8 664.13 91.49
    -10 15 8 452.55 78.79
    15 -5 8 491.15 79.79
    7 -15 -8 510.95 82.99
    8 7 -8 676.03 62.29
    8 7 -8 511.75 42.6
    -15 8 -8 364.66 56.49
    8 7 -8 594.04 44.1
    -15 8 -8 710.73 95.89
    -7 15 8 508.15 78.99
    15 -8 8 569.44 96.79
    15 -8 8 482.05 83.49
    -7 15 8 615.54 96.99
    -7 15 8 500.55 86.79
    -15 11 -8 623.94 99.79
    11 4 -8 643.54 48.4
    11 4 -8 660.13 66.09
    11 4 -8 657.23 49.2
    4 -15 -8 837.02 133.19
    -4 15 8 615.44 104.69
    -4 15 8 656.73 101.09
    -4 15 8 588.14 95.49
    15 -11 8 564.34 88.69
    -15 14 -8 245.48 43.6
    14 1 -8 318.77 49.6
    -15 14 -8 384.76 64.99
    -15 14 -8 351.66 47.4
    -15 14 -8 300.57 67.39
    14 1 -8 264.57 52.89
    14 1 -8 195.58 38.5
    15 -14 8 187.38 58.69
    -1 15 8 263.57 63.09
    -1 15 8 282.27 64.89
    -14 -1 8 343.57 67.49
    -1 15 8 311.47 61.49
    -15 17 -8 418.16 90.19
    -15 17 -8 259.77 56.89
    -15 17 -8 346.17 63.59
    17 -2 -8 347.07 66.09
    17 -2 -8 347.17 60.99
    15 -17 8 358.36 82.29
    2 15 8 371.06 72.59
    2 15 8 348.77 74.59
    -17 2 8 445.76 75.49
    2 15 8 386.56 70.99
    -2 18 -8 261.57 75.99
    -2 18 -8 302.37 46.8
    -2 18 -8 414.36 76.79
    -16 -2 -8 363.56 61.79
    18 -16 -8 130.29 53.59
    -18 16 8 258.67 55.89
    16 2 8 407.36 73.79
    16 2 8 192.38 51.19
    1 15 -8 325.57 63.99
    -16 1 -8 289.97 53.99
    1 15 -8 294.97 70.09
    1 15 -8 416.56 72.59
    1 15 -8 349.47 50.69
    15 -16 -8 284.27 76.19
    -15 16 8 351.56 72.19
    16 -1 8 426.36 76.79
    -15 16 8 406.16 88.79
    12 -16 -8 573.84 99.79
    4 12 -8 566.04 60.49
    -16 4 -8 594.34 81.39
    4 12 -8 630.54 57.99
    12 -16 -8 473.45 44.6
    4 12 -8 635.84 103.69
    4 12 -8 536.25 60.49
    -12 16 8 554.24 93.49
    -12 16 8 637.64 111.79
    16 -4 8 528.95 89.49
    16 -4 8 456.45 76.89
    7 9 -8 620.94 57.39
    7 9 -8 668.03 52.49
    9 -16 -8 589.64 102.19
    -16 7 -8 566.54 76.79
    -16 7 -8 734.33 75.79
    7 9 -8 698.33 64.99
    -9 16 8 725.03 108.89
    -9 16 8 464.05 88.79
    -9 16 8 699.63 108.09
    16 -7 8 546.45 86.79
    16 -7 8 544.45 92.99
    6 -16 -8 427.86 78.09
    -16 10 -8 409.46 62.69
    10 6 -8 444.66 62.69
    10 6 -8 562.14 41.9
    -16 10 -8 414.26 96.99
    10 6 -8 474.45 37.5
    -6 16 8 485.15 83.89
    16 -10 8 519.65 93.19
    -6 16 8 559.24 98.49
    -6 16 8 408.26 77.69
    16 -10 8 436.76 83.69
    3 -16 -8 591.84 75.49
    13 3 -8 721.13 75.19
    -16 13 -8 486.35 88.89
    13 3 -8 580.94 50.59
    -16 13 -8 731.03 75.29
    13 3 -8 717.03 54.59
    -3 16 8 551.84 88.89
    16 -13 8 616.94 109.79
    -3 16 8 682.43 110.69
    -3 16 8 575.24 93.89
    -16 16 -8 431.86 71.09
    -16 16 -8 245.58 68.79
    16 0 -8 252.87 51.09
    -16 16 -8 398.86 56.99
    16 0 -8 336.27 62.89
    16 0 -8 317.37 50.39
    0 16 8 244.18 69.69
    16 -16 8 520.95 104.39
    0 16 8 349.37 74.09
    0 17 -8 396.06 53.19
    17 -17 -8 317.87 85.39
    -17 0 -8 499.55 72.39
    0 17 -8 412.96 75.69
    0 17 -8 499.05 102.29
    -17 17 8 440.46 92.59
    17 0 8 380.76 67.59
    17 0 8 413.36 88.79
    3 14 -8 210.28 44.8
    3 14 -8 252.67 74.89
    3 14 -8 303.47 49.99
    14 -17 -8 213.58 61.69
    -17 3 -8 220.08 53.19
    3 14 -8 255.27 57.09
    17 -3 8 245.58 60.19
    -14 17 8 236.18 65.39
    17 -3 8 373.16 65.79
    -14 17 8 259.97 69.99
    11 -17 -8 379.26 82.49
    6 11 -8 503.95 50.19
    6 11 -8 493.85 55.39
    -17 6 -8 505.05 77.49
    6 11 -8 496.85 54.19
    6 11 -8 556.34 98.59
    17 -6 8 522.05 85.09
    -11 17 8 563.44 95.19
    17 -6 8 459.45 84.99
    -11 17 8 310.97 79.39
    -17 9 -8 684.03 94.09
    8 -17 -8 600.54 99.19
    17 -9 8 617.74 114.99
    -8 17 8 704.63 109.59
    -8 17 8 623.24 137.89
    -8 17 8 605.64 108.79
    17 -9 8 601.24 97.39
    -17 12 -8 523.05 99.39
    12 5 -8 695.23 46
    -17 12 -8 718.93 75.09
    12 5 -8 543.75 42.5
    12 5 -8 674.13 71.59
    17 -12 8 725.83 125.09
    -5 17 8 444.76 88.09
    -5 17 8 666.23 113.79
    15 2 -8 268.77 43.7
    -17 15 -8 439.16 73.29
    -17 15 -8 334.37 87.39
    15 2 -8 422.26 54.19
    15 2 -8 246.38 53.69
    17 -15 8 346.67 80.79
    -2 17 8 395.76 85.29
    -2 17 8 266.97 65.29
    -17 18 -8 249.48 104.89
    -17 18 -8 265.17 51.39
    18 -1 -8 247.28 51.99
    18 -1 -8 77.49 37.7
    -17 18 -8 188.78 57.99
    18 -1 -8 208.68 42.9
    1 17 8 216.48 72.79
    17 -18 8 423.86 117.19
    1 17 8 219.38 76.79
    -18 2 -8 275.17 55.89
    2 16 -8 284.67 68.89
    2 16 -8 377.26 89.49
    16 -18 -8 359.16 86.79
    2 16 -8 331.37 66.29
    2 16 -8 299.97 48.3
    -16 18 8 196.38 70.19
    18 -2 8 372.36 76.89
    -16 18 8 274.97 78.99
    5 13 -8 493.95 67.69
    13 -18 -8 399.26 83.79
    5 13 -8 513.65 66.09
    -18 5 -8 623.04 90.59
    13 -18 -8 429.06 36.7
    5 13 -8 440.36 95.69
    5 13 -8 318.87 51.19
    -13 18 8 487.15 107.79
    -13 18 8 573.84 101.99
    18 -5 8 420.46 83.59
    8 10 -8 405.36 41.7
    8 10 -8 366.06 80.09
    10 -18 -8 353.26 84.99
    -18 8 -8 397.86 68.69
    8 10 -8 399.36 64.09
    8 10 -8 426.46 41.1
    -10 18 8 474.95 93.59
    18 -8 8 570.34 104.19
    -10 18 8 322.97 82.49
    11 7 -8 538.15 74.29
    -18 11 -8 522.25 76.69
    -7 18 8 418.96 92.69
    18 -11 8 354.86 78.99
    -7 18 8 695.33 113.79
    -18 14 -8 467.05 71.89
    14 4 -8 409.46 64.79
    14 4 -8 567.24 45.4
    -4 18 8 552.14 106.39
    -4 18 8 605.94 104.39
    18 -14 8 546.95 99.09
    17 1 -8 322.87 54.39
    17 1 -8 288.07 46.9
    -18 17 -8 435.36 78.59
    -1 18 8 347.77 77.49
    18 -17 8 441.66 107.49
    4 15 -8 271.27 49.2
    4 15 -8 330.87 56.69
    4 15 -8 139.49 61.19
    -19 4 -8 306.47 61.59
    15 -19 -8 445.46 100.19
    4 15 -8 315.47 58.49
    -15 19 8 238.78 107.59
    19 -4 8 385.26 82.99
    -15 19 8 249.68 70.49
    7 12 -8 379.86 78.29
    7 12 -8 485.55 52.49
    7 12 -8 506.45 68.49
    12 -19 -8 497.95 129.49
    7 12 -8 530.45 49.7
    -19 7 -8 491.45 78.59
    -12 19 8 543.15 100.69
    19 -7 8 707.53 115.39
    -12 19 8 532.75 110.89
    10 9 -8 314.57 52.09
    -19 10 -8 412.66 70.89
    10 9 -8 325.07 80.19
    -9 19 8 444.16 93.19
    19 -10 8 261.17 74.99
    -9 19 8 283.27 76.09
    13 6 -8 210.58 47.5
    -19 13 -8 180.98 48.6
    -6 19 8 123.99 52.19
    -6 19 8 284.17 80.19
    19 -13 8 302.87 89.39
    16 3 -8 191.08 69.29
    9 11 -8 324.97 76.99
    9 11 -8 272.87 52.99
    20 -9 8 346.57 89.09
    -11 20 8 353.96 86.29
    -11 20 8 369.26 94.19
    12 8 -8 194.18 45.4
    12 8 -8 227.28 69.09
    -8 20 8 176.18 77.99
    -8 20 8 260.07 77.59
    20 -12 8 153.28 59.49
    0 0 -9 46.1 13.6
    0 0 -9 34.6 16.6
    0 0 -9 19.2 11.8
    0 0 -9 37.4 14
    0 0 9 38.3 16.8
    0 0 9 30.4 11.2
    0 0 9 17.2 11.5
    -1 -1 -9 403.26 42.3
    -1 -1 -9 355.36 35
    -1 -1 -9 294.97 26.1
    -1 -1 -9 369.26 42.6
    -1 2 -9 345.57 31.1
    -1 2 -9 380.36 53.59
    2 -1 -9 365.86 40.9
    2 -1 -9 338.27 28.7
    2 -1 -9 388.96 42.7
    2 -1 -9 222.18 33.1
    -1 2 -9 329.97 36.3
    -1 2 -9 248.68 36.6
    -2 1 9 300.67 34.9
    1 1 9 327.17 26.1
    1 -2 9 358.96 38.9
    -2 1 9 345.67 40
    1 -2 9 338.37 39.4
    -2 1 9 346.27 28.7
    1 -2 9 357.36 30.4
    1 1 9 401.66 38.8
    1 1 9 498.15 67.29
    1 1 9 378.36 41.3
    1 1 -9 770.52 45.3
    1 1 -9 904.11 61.69
    -2 1 -9 728.33 57.19
    -2 1 -9 763.92 43.7
    -2 1 -9 764.52 49.6
    1 1 -9 831.72 60.99
    -2 1 -9 739.13 59.79
    1 -2 -9 742.73 59.79
    1 -2 -9 738.53 39.2
    1 -2 -9 730.53 53.99
    1 -2 -9 744.13 57.99
    1 1 -9 691.13 53.69
    -1 2 9 825.82 59.99
    2 -1 9 782.72 43.7
    -1 2 9 662.53 56.69
    -1 -1 9 774.12 56.69
    -1 -1 9 744.83 58.49
    -1 -1 9 783.12 53.79
    2 -1 9 695.13 48.8
    -1 -1 9 702.83 42.5
    -1 2 9 762.22 45.8
    2 -1 9 741.93 57.79
    -1 2 9 752.12 56.89
    -2 4 -9 114.99 28.3
    -2 4 -9 23.9 9.3
    4 -2 -9 69.89 22.8
    -2 -2 -9 33.6 14.1
    -2 -2 -9 65.39 14.9
    4 -2 -9 49.2 15.4
    -2 4 -9 43.9 20.5
    4 -2 -9 71.19 22.4
    4 -2 -9 53.59 21.7
    -2 -2 -9 69.29 24.9
    -2 -2 -9 55.99 21.2
    -2 4 -9 22.1 15.7
    2 -4 9 59.39 16.7
    2 2 9 80.49 20.6
    2 2 9 69.79 23.7
    -4 2 9 22.6 15.3
    2 -4 9 95.99 28.1
    -4 2 9 58.99 22.2
    2 2 9 83.39 25.5
    2 -4 9 32.6 15
    -4 2 9 64.19 20.1
    2 -4 9 71.59 22.5
    2 2 9 84.69 21.5
    0 3 -9 277.97 28.6
    3 -3 -9 229.68 39.3
    3 -3 -9 312.27 26.5
    0 3 -9 324.27 47.6
    0 3 -9 378.56 52.39
    3 -3 -9 358.26 51.19
    -3 0 -9 328.17 48.9
    -3 0 -9 353.26 32.4
    -3 0 -9 302.87 27.6
    3 -3 -9 304.67 45.3
    -3 0 -9 313.57 49.99
    0 3 -9 341.87 49.6
    -3 3 9 370.06 54.39
    3 0 9 268.87 26.6
    -3 3 9 315.17 37.4
    0 -3 9 300.17 35
    0 -3 9 337.27 53.09
    0 -3 9 357.86 37.1
    3 0 9 206.58 38.2
    0 -3 9 308.27 29.3
    3 0 9 217.68 30.9
    3 0 9 315.47 49.99
    0 -3 -9 2.9 10.9
    -3 3 -9 17.1 10.9
    -3 3 -9 36.8 15.1
    3 0 -9 1.4 8.1
    0 -3 -9 16.9 11.9
    0 -3 -9 20.4 8.6
    3 0 -9 4.1 8.8
    -3 3 -9 -1.6 10.1
    3 0 -9 11.4 7
    -3 3 -9 18.3 10.9
    0 -3 -9 10.9 13.8
    3 0 -9 5.5 10.2
    3 -3 9 10.4 11.2
    0 3 9 5.5 8.9
    0 3 9 8.8 8.4
    -3 0 9 26.7 17.1
    3 -3 9 4.1 7.6
    -3 0 9 18.4 12.9
    3 -3 9 8.2 8.3
    0 3 9 9.8 9.9
    0 3 9 4.9 5.5
    3 -3 9 10.7 11.3
    6 -3 -9 28.5 15.7
    6 -3 -9 23.9 10.6
    6 -3 -9 65.09 23.3
    6 -3 -9 18.1 10.3
    -3 6 -9 61.69 21.5
    -3 6 -9 49.4 23.3
    -3 -3 -9 56.09 14.1
    -3 -3 -9 33.1 22.7
    -3 -3 -9 38.1 19
    -3 6 -9 31.1 15.2
    -3 -3 -9 63.19 19.9
    -3 6 -9 44.5 15.8
    6 -3 -9 30.2 18.5
    -6 3 9 36.6 15.1
    3 -6 9 30.4 18
    3 3 9 12.5 13.1
    3 3 9 61.79 20.5
    3 3 9 45 13.5
    3 -6 9 27 11.7
    -6 3 9 85.39 27.4
    3 -6 9 38.8 14.8
    3 3 9 49.5 21
    -4 -1 -9 108.29 22.4
    5 -4 -9 113.59 27.2
    5 -4 -9 135.99 32.9
    -1 5 -9 79.79 25.4
    5 -4 -9 92.39 19.9
    -4 -1 -9 72.49 23.6
    -4 -1 -9 133.69 24
    5 -4 -9 69.89 21.2
    -4 -1 -9 83.39 23.9
    5 -4 -9 126.39 23.4
    -1 5 -9 103.19 25.9
    -1 5 -9 120.99 25.3
    -1 5 -9 149.69 35.4
    -5 4 9 97.69 30.4
    -5 4 9 112.49 28.8
    1 -5 9 78.29 17.3
    4 1 9 111.49 32
    4 1 9 93.69 21.4
    -5 4 9 123.39 31.5
    4 1 9 155.78 34.4
    4 1 9 95.19 19
    1 -5 9 73.69 22.3
    1 -5 9 83.49 25
    2 2 -9 70.59 22.2
    -4 2 -9 43 18.2
    2 -4 -9 70.79 26
    2 2 -9 74.09 22.5
    -4 2 -9 66.09 17
    -4 2 -9 54.59 15.6
    -4 2 -9 25 14.6
    2 -4 -9 31.7 15.6
    2 -4 -9 27.7 18.5
    2 2 -9 40 17.5
    2 -4 -9 41.7 11.3
    2 2 -9 34.5 12.8
    4 -2 9 27.9 17.2
    4 -2 9 71.69 17.8
    -2 -2 9 59.09 17.1
    4 -2 9 76.69 19.9
    -2 -2 9 32.7 11.9
    -2 4 9 47.7 18
    -2 4 9 13.6 10.6
    4 -2 9 38.8 17.3
    -2 4 9 49.3 17.6
    -2 -2 9 40 14.9
    -2 -2 9 77.59 27.8
    -4 5 -9 791.42 54.59
    -1 -4 -9 879.81 38.2
    -1 -4 -9 781.42 59.59
    -4 5 -9 847.92 69.59
    -1 -4 -9 902.31 61.69
    5 -1 -9 897.71 68.29
    5 -1 -9 892.91 52.89
    -4 5 -9 939.81 73.99
    5 -1 -9 786.32 60.09
    5 -1 -9 881.41 64.59
    -4 5 -9 905.01 54.39
    -1 -4 -9 938.11 65.09
    1 4 9 873.11 37.7
    1 4 9 887.11 69.49
    -5 1 9 850.31 53.79
    4 -5 9 942.21 60.39
    -5 1 9 976.4 61.69
    1 4 9 958.7 65.09
    1 4 9 827.22 64.79
    4 -5 9 835.92 66.39
    4 -5 9 921.81 71.89
    -5 1 9 854.71 67.69
    -4 8 -9 6.6 9.7
    -4 8 -9 4.4 13.4
    8 -4 -9 20.3 15
    -4 8 -9 15.4 13.3
    -4 -4 -9 14.9 12.7
    -4 -4 -9 11 10.4
    8 -4 -9 19.2 10.4
    8 -4 -9 10.5 11.4
    -4 -4 -9 12.8 10.8
    -4 -4 -9 2.2 7.2
    -4 8 -9 17.1 11.9
    8 -4 -9 16.8 11.6
    4 -8 9 25.6 13.6
    4 -8 9 -1.7 14.3
    -8 4 9 -0.7 10.8
    4 4 9 16.6 11.6
    4 -8 9 13 13.2
    4 4 9 9 13.6
    -8 4 9 8.3 9.7
    4 4 9 11.3 8.6
    -8 4 9 -6 9.5
    4 4 9 12.8 13.8
    -2 7 -9 20.1 12.4
    -2 7 -9 13.1 12.7
    7 -5 -9 16 10.1
    -5 -2 -9 24.9 15.2
    -5 -2 -9 25.6 11.5
    -2 7 -9 17.7 14.8
    7 -5 -9 25.7 11
    -5 -2 -9 -7.6 9.8
    7 -5 -9 12.5 11.4
    7 -5 -9 15.5 13.3
    -2 7 -9 19.2 16.5
    2 -7 9 2.8 5.6
    5 2 9 18 9.8
    2 -7 9 14.4 9.8
    5 2 9 19.4 14.1
    2 -7 9 20.5 16.7
    5 2 9 6.4 10.3
    -7 5 9 35.2 24.9
    -7 5 9 39.3 16.1
    5 2 9 22.6 14.7
    2 -7 9 41.2 12.5
    1 4 -9 179.48 36.4
    4 -5 -9 106.69 27.2
    4 -5 -9 113.69 28.7
    -5 1 -9 177.18 38.3
    1 4 -9 120.19 21.4
    4 -5 -9 121.99 34.3
    -5 1 -9 125.19 28.7
    -5 1 -9 179.68 25.3
    4 -5 -9 164.38 27
    1 4 -9 223.48 41.9
    -5 1 -9 119.09 21.1
    1 4 -9 158.18 33.2
    4 -5 -9 137.09 20.2
    5 -1 9 157.88 33.4
    -4 5 9 148.09 36.9
    -4 5 9 202.08 54.99
    5 -1 9 130.09 33.3
    -1 -4 9 190.58 41.5
    5 -1 9 121.09 23.2
    5 -1 9 182.58 25.7
    -1 -4 9 168.28 27.1
    -1 -4 9 191.38 33.2
    -1 -4 9 171.98 27.1
    -4 5 9 227.28 42.5
    -5 4 -9 22.9 15.2
    4 1 -9 50.19 18.2
    4 1 -9 11.7 8.6
    4 1 -9 29.8 13.7
    4 1 -9 42.7 18.9
    -5 4 -9 21.4 10.5
    1 -5 -9 20.4 14.2
    1 -5 -9 49.99 20.6
    1 -5 -9 38.1 10.4
    -5 4 -9 54.89 16.9
    -5 4 -9 38.3 17.6
    1 -5 -9 22.9 12.7
    -1 5 9 43 10.6
    -1 5 9 28.4 16.1
    5 -4 9 40.8 16.1
    5 -4 9 24.3 14.9
    -4 -1 9 31.1 14.8
    5 -4 9 33 14.1
    -4 -1 9 40.1 19.9
    5 -4 9 67.79 22.1
    -1 5 9 37.2 20.5
    -4 -1 9 28.7 13.1
    -1 5 9 45.6 22.1
    -2 -5 -9 376.16 39.4
    -5 7 -9 429.06 66.99
    7 -2 -9 320.27 48.1
    -5 7 -9 352.66 37.2
    -5 7 -9 413.06 65.39
    -2 -5 -9 391.16 56.09
    7 -2 -9 341.67 35.6
    -2 -5 -9 379.66 40.6
    -5 7 -9 332.07 46.7
    -2 -5 -9 375.96 24.6
    7 -2 -9 298.67 32.1
    7 -2 -9 304.17 44.4
    -7 2 9 458.35 79.19
    2 5 9 385.66 55.79
    -7 2 9 291.27 34.2
    -7 2 9 306.67 35.9
    5 -7 9 300.67 48.6
    5 -7 9 310.87 41.3
    2 5 9 360.96 23.8
    5 -7 9 305.67 50.39
    2 5 9 381.16 55.99
    2 5 9 307.07 49.99
    -5 -5 -9 141.09 23.9
    -5 -5 -9 134.79 25.2
    10 -5 -9 182.88 41.2
    -5 10 -9 136.59 34.1
    -5 10 -9 126.39 33.3
    -5 10 -9 124.79 25.9
    -5 10 -9 111.99 36
    10 -5 -9 147.49 27.4
    -5 -5 -9 145.49 35.4
    10 -5 -9 115.49 32.5
    10 -5 -9 108.69 32.3
    5 5 9 107.09 30.8
    5 -10 9 139.19 36
    5 5 9 143.89 23.1
    5 -10 9 117.79 25.1
    5 5 9 147.49 35.4
    -10 5 9 99.19 26.9
    -10 5 9 176.38 41.6
    9 -6 -9 102.09 33.3
    -6 -3 -9 101.49 24.1
    -6 -3 -9 63.89 19.4
    -3 9 -9 109.09 24.7
    -6 -3 -9 149.88 26.9
    -3 9 -9 221.88 49.2
    9 -6 -9 104.59 33.6
    -3 9 -9 143.59 41.1
    9 -6 -9 96.29 23
    9 -6 -9 67.49 23
    -3 9 -9 106.49 35.2
    3 -9 9 127.29 31.1
    6 3 9 95.49 21.9
    6 3 9 81.09 25.3
    6 3 9 119.29 32.3
    -9 6 9 79.49 26
    3 -9 9 131.79 31
    -9 6 9 126.59 39.7
    3 -9 9 106.29 25.9
    -9 6 9 90.69 24.8
    6 3 9 124.29 27.7
    -6 0 -9 97.09 23.1
    6 -6 -9 151.78 45.6
    6 -6 -9 73.99 23
    0 6 -9 156.88 36.1
    -6 0 -9 145.69 22.7
    0 6 -9 100.69 29.7
    0 6 -9 102.29 23
    6 -6 -9 102.69 18.8
    6 -6 -9 121.49 35.3
    -6 0 -9 112.79 24.8
    6 -6 -9 110.09 22
    -6 0 -9 124.29 25.2
    0 6 -9 103.79 26.9
    6 0 9 93.99 25
    0 -6 9 121.29 26.4
    -6 6 9 120.69 32.8
    -6 6 9 107.29 31.4
    0 -6 9 75.39 32
    6 0 9 172.58 29.2
    -6 6 9 66.99 23.8
    0 -6 9 96.29 22
    0 -6 9 105.89 21.3
    6 0 9 108.49 28.6
    6 0 9 109.29 20.2
    3 3 -9 762.82 64.39
    -6 3 -9 723.33 61.39
    -6 3 -9 682.93 37.8
    3 -6 -9 715.33 34.1
    3 -6 -9 684.33 32.6
    3 -6 -9 701.33 62.39
    3 3 -9 619.74 49.99
    -6 3 -9 687.83 47.9
    -6 3 -9 792.02 63.09
    3 -6 -9 732.23 62.39
    3 -6 -9 744.13 66.69
    3 3 -9 673.53 47.6
    -3 -3 9 683.33 63.09
    -3 6 9 628.64 62.39
    -3 6 9 779.92 65.99
    -3 6 9 721.93 65.59
    -3 -3 9 768.52 44.8
    6 -3 9 743.73 66.29
    6 -3 9 728.13 48.6
    -3 -3 9 641.24 38.8
    6 -3 9 737.63 67.39
    6 -3 9 732.63 39.4
    6 0 -9 114.69 23.1
    -6 6 -9 122.09 28
    0 -6 -9 108.39 28.4
    -6 6 -9 132.39 35.4
    0 -6 -9 121.09 28.9
    6 0 -9 136.79 28.4
    -6 6 -9 140.59 35.2
    6 0 -9 67.69 21.9
    -6 6 -9 193.58 33.3
    0 -6 -9 159.28 35.5
    0 -6 -9 119.79 12.5
    0 6 9 115.19 33.4
    6 -6 9 139.39 28.6
    0 6 9 84.29 27.1
    -6 0 9 152.98 28.8
    0 6 9 124.99 32.2
    6 -6 9 138.99 32.9
    -6 0 9 120.29 21.4
    6 -6 9 105.39 32.8
    0 6 9 110.89 12
    -6 0 9 94.29 33.1
    -6 9 -9 47.3 18.7
    9 -3 -9 38.9 14.5
    -6 9 -9 5.7 12.6
    9 -3 -9 29.4 16
    9 -3 -9 49.3 21.8
    -6 9 -9 40.1 24.1
    -3 -6 -9 32.3 16.6
    -3 -6 -9 50.09 17.1
    -6 9 -9 56.59 24.5
    -3 -6 -9 55.49 12.9
    -3 -6 -9 53.49 20.8
    -9 3 9 49.5 19.5
    6 -9 9 31 17.5
    3 6 9 39.4 19.5
    3 6 9 55.39 12.4
    3 6 9 24.2 15.4
    -9 3 9 63.59 18.2
    6 -9 9 46.6 23.8
    6 -9 9 50.99 19
    -9 3 9 27.2 19.2
    -6 12 -9 48 23.8
    12 -6 -9 47.8 26.2
    -6 12 -9 34.4 36.8
    -6 12 -9 28.4 21.4
    12 -6 -9 27.5 20.1
    -6 12 -9 47.2 21.1
    -6 -6 -9 20.2 12.1
    6 6 9 25.4 18.6
    6 -12 9 57.49 23.2
    -12 6 9 35.4 23.8
    6 6 9 61.19 24.1
    6 6 9 5.9 9.9
    -12 6 9 44.9 19.5
    6 6 9 66.99 18.7
    11 -7 -9 38.6 21.9
    -7 -4 -9 69.49 20.2
    11 -7 -9 40.2 22.3
    -4 11 -9 38.1 24
    -4 11 -9 53.89 27.6
    11 -7 -9 26.9 24.6
    -4 11 -9 42.2 23.7
    -4 11 -9 43.9 17.7
    7 4 9 49.5 20.9
    -11 7 9 60.59 27.2
    7 4 9 47 19.6
    4 -11 9 23.1 14
    4 -11 9 19.4 15.8
    7 4 9 75.29 28.4
    7 4 9 96.39 22.1
    -1 8 -9 279.37 49
    -7 -1 -9 333.87 38.1
    -1 8 -9 168.68 36.3
    -1 8 -9 233.08 45.1
    -1 8 -9 262.57 39.3
    8 -7 -9 290.87 55.29
    -7 -1 -9 311.67 43.7
    -7 -1 -9 268.87 38.3
    8 -7 -9 318.77 56.79
    8 -7 -9 268.07 30
    -7 -1 -9 255.17 26.9
    8 -7 -9 190.78 35.5
    7 1 9 272.07 45.2
    -8 7 9 235.68 49.9
    7 1 9 275.77 27.5
    1 -8 9 244.58 38.8
    1 -8 9 304.77 35.2
    1 -8 9 336.17 35.4
    -8 7 9 197.98 41.1
    -8 7 9 201.48 42.7
    7 1 9 300.67 51.29
    7 1 9 248.58 33.3
    -7 2 -9 453.25 24.4
    -7 2 -9 399.46 43.8
    2 5 -9 479.85 46.1
    2 5 -9 505.95 55.59
    5 -7 -9 448.66 29.6
    5 -7 -9 444.26 52.79
    2 5 -9 469.85 47.3
    -7 2 -9 442.46 49.99
    -7 2 -9 465.55 47.9
    5 -7 -9 481.45 36.6
    5 -7 -9 292.57 45.2
    2 5 -9 396.66 56.79
    -2 -5 9 437.46 39
    -2 -5 9 370.16 55.49
    -2 -5 9 474.35 41.2
    -2 -5 9 414.56 30
    7 -2 9 261.27 42.6
    -5 7 9 508.45 59.39
    7 -2 9 471.65 40.1
    7 -2 9 479.85 26.5
    7 -2 9 475.35 54.29
    -5 7 9 494.25 55.99
    -5 7 9 473.25 53.79
    2 -7 -9 93.49 29.8
    -7 5 -9 161.38 40.3
    5 2 -9 97.59 26.4
    2 -7 -9 189.48 40.2
    2 -7 -9 102.89 11.3
    -7 5 -9 166.48 37.7
    5 2 -9 111.79 25.6
    -7 5 -9 104.39 24.2
    5 2 -9 114.39 28.8
    5 2 -9 138.59 28.1
    2 -7 -9 119.59 11.4
    2 -7 -9 126.29 32.6
    -7 5 -9 136.99 22
    -5 -2 9 128.19 34.6
    -2 7 9 110.89 27.7
    7 -5 9 53.69 16.6
    -2 7 9 105.09 31.3
    7 -5 9 118.89 37.4
    -2 7 9 96.79 27.2
    7 -5 9 93.59 32.4
    -1 -7 -9 25.3 10.2
    -1 -7 -9 29.7 14.7
    -7 8 -9 19.3 21.9
    8 -1 -9 12.1 14.7
    -7 8 -9 6 11.8
    -7 8 -9 11.3 11.9
    8 -1 -9 46.4 19.9
    8 -1 -9 5.7 12.4
    -7 8 -9 32.9 16.7
    -7 8 -9 17.9 17.9
    -1 -7 -9 12.1 12.7
    8 -1 -9 5 11.4
    8 -1 -9 12.9 13.4
    -8 1 9 18.1 10.8
    7 -8 9 16.4 15.2
    1 7 9 25.8 19.4
    7 -8 9 8.9 12
    -8 1 9 28 10.5
    1 7 9 -4.6 12.6
    1 7 9 -3.4 12
    7 -8 9 23.5 18.4
    -8 1 9 21.3 18.9
    -7 11 -9 521.95 86.49
    -4 -7 -9 538.45 59.29
    -7 11 -9 518.05 56.79
    -7 11 -9 481.35 56.29
    11 -4 -9 527.75 75.99
    -7 11 -9 515.25 50.19
    -4 -7 -9 493.45 30.5
    11 -4 -9 583.74 64.19
    -7 11 -9 644.74 94.99
    -4 -7 -9 467.75 36.1
    11 -4 -9 471.95 55.79
    -11 4 9 558.94 51.19
    4 7 9 481.35 71.39
    7 -11 9 530.75 77.59
    4 7 9 494.05 30.7
    -11 4 9 421.56 61.49
    4 7 9 529.95 59.59
    4 7 9 535.95 57.79
    -7 14 -9 35.7 20.3
    -7 14 -9 17.6 17.8
    14 -7 -9 10.9 23.9
    -7 14 -9 25 27.2
    14 -7 -9 10.2 18.6
    -7 -7 -9 20.2 9.6
    -7 14 -9 12.6 32.6
    7 7 9 20 13.8
    7 7 9 19.1 20.1
    -14 7 9 -2.4 14.6
    7 7 9 9.5 17.3
    -14 7 9 38.3 24.9
    7 7 9 -14.6 15.7
    -5 13 -9 26.4 29.2
    -5 13 -9 18.5 14.6
    -5 13 -9 23.1 24.3
    13 -8 -9 43.9 26.3
    -8 -5 -9 26.1 12.9
    13 -8 -9 -5.2 13
    -5 13 -9 30.6 21.8
    8 5 9 17.2 14.1
    8 5 9 2.3 17.5
    8 5 9 16.8 15.4
    5 -13 9 14.9 19.6
    -13 8 9 -0.6 15.4
    -13 8 9 -0.3 18.3
    -2 10 -9 337.77 60.49
    10 -8 -9 324.97 61.09
    -8 -2 -9 328.97 44.4
    10 -8 -9 196.18 42.7
    10 -8 -9 262.87 41.2
    -2 10 -9 281.47 51.39
    -8 -2 -9 277.57 35.2
    -2 10 -9 261.97 37.9
    2 -10 9 320.87 43.5
    8 2 9 307.27 34.6
    -10 8 9 206.48 48.8
    2 -10 9 347.87 50.39
    8 2 9 273.57 48.1
    8 2 9 283.57 49
    8 2 9 282.77 31.6
    -10 8 9 283.27 56.29
    -8 1 -9 1 10
    7 -8 -9 7.3 15.8
    1 7 -9 -6.2 10.3
    1 7 -9 12.7 14.4
    1 7 -9 11.4 9.8
    7 -8 -9 9.9 8
    7 -8 -9 -0.2 6.8
    1 7 -9 -13.6 8.2
    -8 1 -9 5.3 9.2
    7 -8 -9 9.2 14.9
    -8 1 -9 -0.2 6.6
    7 -8 -9 -7.1 12.8
    8 -1 9 -0.9 13.4
    -1 -7 9 1.5 7.5
    -7 8 9 22.2 17
    -7 8 9 12.5 11.1
    -1 -7 9 -10.1 7.7
    -7 8 9 4.2 17.2
    8 -1 9 -6.5 11.7
    -1 -7 9 5.3 11.8
    8 -1 9 -12.6 7.9
    -1 -7 9 5.6 7.3
    4 -8 -9 726.83 32.2
    -8 4 -9 771.42 66.29
    4 4 -9 763.42 56.79
    4 -8 -9 702.53 68.09
    4 4 -9 861.51 58.79
    4 4 -9 725.33 53.39
    -8 4 -9 775.12 56.09
    4 4 -9 868.71 92.99
    4 -8 -9 676.73 66.19
    -8 4 -9 799.92 67.79
    4 -8 -9 753.52 31.7
    4 -8 -9 732.93 69.69
    -4 -4 9 810.92 74.19
    -4 8 9 775.42 71.99
    -4 8 9 787.92 72.09
    8 -4 9 678.33 67.59
    -4 8 9 620.94 66.49
    8 -4 9 734.83 73.29
    7 1 -9 17.7 15.7
    7 1 -9 74.49 22.7
    -8 7 -9 65.79 18.6
    1 -8 -9 22 15.2
    7 1 -9 78.59 19.8
    -8 7 -9 77.29 31
    7 1 -9 54.39 18.6
    1 -8 -9 55.99 21.6
    7 1 -9 26.8 14.9
    -8 7 -9 24.6 21.2
    -8 7 -9 29.3 13.4
    -8 7 -9 33.8 15.9
    8 -7 9 36 23.2
    -1 8 9 33.5 21.9
    -1 8 9 63.49 28.6
    -7 -1 9 67.19 26.1
    -1 8 9 27.5 13.3
    8 -7 9 44.1 17.9
    10 -2 -9 52.29 22.7
    10 -2 -9 129.29 35.2
    10 -2 -9 91.39 28.3
    -8 10 -9 101.99 36.3
    -2 -8 -9 128.29 30.9
    -8 10 -9 204.98 39.4
    -8 10 -9 104.39 26.5
    -8 10 -9 92.79 28.4
    -8 10 -9 163.48 46.6
    -2 -8 -9 101.19 32
    2 8 9 150.18 40.4
    2 8 9 112.59 33.9
    8 -10 9 95.59 29
    -10 2 9 156.68 21.4
    2 8 9 94.19 30
    8 -10 9 86.19 28.3
    -10 2 9 79.09 27.5
    -8 13 -9 68.09 31.8
    -8 13 -9 -5.7 30
    13 -5 -9 56.69 24.1
    -8 13 -9 31.5 17.1
    13 -5 -9 -14.9 16.9
    -8 13 -9 39.5 26.8
    -13 5 9 39.9 27.3
    8 -13 9 -14.7 16.4
    5 8 9 34.5 22.9
    5 8 9 53.39 26.4
    5 8 9 30.3 20.1
    -13 5 9 35 20.5
    -8 16 -9 97.59 46
    16 -8 -9 52.49 41.2
    -8 16 -9 112.79 46.8
    16 -8 -9 93.49 42.9
    -8 16 -9 64.49 49.8
    -8 16 -9 68.69 27
    8 8 9 105.49 34.8
    8 -16 9 127.09 44.7
    -16 8 9 85.39 34.6
    -16 8 9 47.2 30.6
    8 8 9 106.79 35.5
    8 8 9 72.39 22.4
    8 8 9 96.19 33.6
    -6 15 -9 101.09 50.09
    -6 15 -9 67.79 45.8
    -6 15 -9 61.29 30.1
    -6 15 -9 98.79 26.9
    15 -9 -9 147.59 53.49
    15 -9 -9 53.19 31.2
    -9 -6 -9 45.3 20
    9 6 9 91.09 34
    9 6 9 92.29 26.3
    9 6 9 71.99 35.1
    9 6 9 52.29 26.1
    -15 9 9 103.09 35.7
    6 -15 9 65.19 35.1
    -15 9 9 76.39 35.9
    9 6 9 -5.9 28.7
    12 -9 -9 177.38 52.79
    12 -9 -9 121.19 43.1
    -3 12 -9 84.79 33.6
    -3 12 -9 133.49 31
    -9 -3 -9 116.89 27.9
    -3 12 -9 201.18 51.29
    -3 12 -9 76.39 32.9
    9 3 9 125.29 33.8
    9 3 9 145.19 31.3
    -12 9 9 190.48 47.8
    9 3 9 94.99 31
    3 -12 9 86.79 28.6
    9 3 9 171.18 32.2
    -12 9 9 184.08 50.39
    9 3 9 115.59 29.1
    -9 0 -9 45.1 19.7
    9 -9 -9 28.3 12.6
    9 -9 -9 26.4 24.7
    0 9 -9 31.8 18.5
    0 9 -9 14.3 12.5
    9 -9 -9 23.8 17.9
    0 9 -9 22.7 16.6
    9 -9 -9 23.8 20.8
    -9 0 -9 26 16.7
    -9 9 9 2.7 17.2
    -9 9 9 38.6 20.5
    0 -9 9 17 11.6
    9 0 9 44.5 21.1
    0 -9 9 17.4 13.2
    9 0 9 36.8 17.9
    -9 9 9 34.6 25.3
    9 0 9 46.8 22
    -9 3 -9 38.5 19.1
    -9 3 -9 28 16.3
    6 -9 -9 52.59 26.4
    3 6 -9 46.6 15.6
    6 -9 -9 18.3 16
    3 6 -9 28 13.7
    -9 3 -9 32.9 15.5
    6 -9 -9 28 10.6
    3 6 -9 26.4 16.3
    6 -9 -9 28.2 18.5
    3 6 -9 28.4 16.8
    6 -9 -9 34.3 10.7
    9 -3 9 32 21.5
    -3 -6 9 11.9 14.8
    9 -3 9 42.6 18
    -6 9 9 43.1 26.8
    9 -3 9 42 24.9
    -6 9 9 29.9 21.4
    -6 9 9 80.29 31.8
    6 3 -9 21.6 12.1
    -9 6 -9 23.5 16.4
    -9 6 -9 4.4 13
    6 3 -9 42.3 17.5
    -9 6 -9 35.4 9.9
    6 3 -9 22.7 19.4
    3 -9 -9 52.89 25.4
    -9 6 -9 64.89 30.2
    6 3 -9 40.3 18.1
    -9 6 -9 28.9 9.4
    6 3 -9 6.1 12.2
    3 -9 -9 36.6 19.9
    3 -9 -9 24.9 22.2
    -3 9 9 22.3 15.5
    9 -6 9 34.1 14.4
    -3 9 9 3.4 15.6
    9 -6 9 16 19.3
    -6 -3 9 63.59 30.3
    9 -6 9 29.5 22.7
    9 0 -9 458.95 69.69
    -9 9 -9 401.66 65.49
    -9 9 -9 455.25 42.3
    0 -9 -9 458.85 49.99
    -9 9 -9 303.77 56.19
    -9 9 -9 544.15 51.29
    9 0 -9 538.15 51.89
    9 0 -9 452.55 47.4
    9 0 -9 523.65 51.49
    0 -9 -9 552.74 77.49
    -9 9 -9 529.85 46.2
    -9 0 9 572.14 79.39
    9 -9 9 595.84 88.09
    9 -9 9 528.15 79.79
    0 9 9 459.15 73.09
    0 9 9 465.55 70.39
    0 9 9 487.35 57.99
    12 -3 -9 6.5 15.7
    -9 12 -9 -8.9 16.6
    -9 12 -9 26.7 30
    -9 12 -9 18.4 17.9
    -9 12 -9 13.6 15.1
    -9 12 -9 -3.5 18.8
    12 -3 -9 40.8 19.9
    3 9 9 30.6 20.2
    3 9 9 9.1 12.4
    9 -12 9 8.9 19.5
    3 9 9 8.5 15.7
    -12 3 9 2 14.1
    15 -6 -9 24.1 16.9
    -9 15 -9 -1.5 33.5
    -9 15 -9 7.3 13.7
    15 -6 -9 8.1 21
    -9 15 -9 17.8 24.9
    -9 15 -9 -9.1 15.3
    -15 6 9 -18.6 13.8
    6 9 9 15.3 13.1
    6 9 9 31.8 20.8
    9 -15 9 -17.1 24.1
    6 9 9 30 22
    6 9 9 42.4 26.7
    -9 18 -9 18.6 14
    -9 18 -9 -38.5 29.3
    -9 18 -9 -38.5 23.7
    18 -9 -9 -44.7 22.2
    9 9 9 -2.8 25.1
    9 9 9 -16.7 25.3
    -18 9 9 -57.19 20.1
    9 9 9 1.1 27.5
    -7 17 -9 38.4 72.99
    -7 17 -9 28.1 41.2
    -7 17 -9 66.99 26
    17 -10 -9 30.8 29.3
    -7 17 -9 61.89 43.6
    17 -10 -9 27.9 53.69
    10 7 9 31.4 33.2
    7 -17 9 74.89 59.09
    10 7 9 67.39 35
    10 7 9 57.39 27.6
    -17 10 9 22 21.6
    14 -10 -9 35.4 34.5
    -4 14 -9 -25.3 18.9
    14 -10 -9 28.3 17.7
    -4 14 -9 -28 13.5
    -4 14 -9 -10 20.8
    -10 -4 -9 -9.2 10.8
    -4 14 -9 -17.8 7.6
    10 4 9 -3.3 10.1
    10 4 9 6.8 18.5
    10 4 9 -9.3 12.9
    10 4 9 -5.5 15.7
    -14 10 9 8.7 19.8
    4 -14 9 8.2 23.3
    -1 11 -9 70.59 23.6
    -1 11 -9 60.39 27.8
    -10 -1 -9 118.59 27.9
    11 -10 -9 96.19 43.3
    11 -10 -9 52.49 26.5
    -1 11 -9 120.59 32.1
    11 -10 -9 74.09 21.2
    10 1 9 64.79 26.3
    1 -11 9 110.59 22.4
    10 1 9 95.29 16.6
    10 1 9 86.99 33.9
    -11 10 9 16.7 25.4
    -11 10 9 88.79 35.4
    1 -11 9 110.69 26.6
    10 1 9 113.59 18
    8 -10 -9 149.29 24.9
    8 -10 -9 86.69 29.3
    2 8 -9 157.58 35.5
    8 -10 -9 224.28 56.79
    -10 2 -9 133.39 31.2
    2 8 -9 130.49 26.8
    -10 2 -9 140.39 31.6
    2 8 -9 178.38 39.6
    8 -10 -9 126.29 22.9
    -8 10 9 181.78 47.3
    -8 10 9 124.09 38.9
    10 -2 9 166.88 44.4
    -8 10 9 153.18 38.4
    10 -2 9 113.79 35.7
    5 5 -9 8 10.7
    5 5 -9 27.4 16.6
    5 5 -9 23.2 12.6
    5 -10 -9 40.3 21.3
    5 5 -9 34.8 16.8
    5 -10 -9 14.8 7.2
    -10 5 -9 16.4 14.3
    5 -10 -9 30.5 14.5
    -10 5 -9 35.2 23
    10 -5 9 30.4 18.4
    -5 -5 9 52.59 28.8
    -5 10 9 4 21
    10 -5 9 23.3 17.5
    -5 10 9 8.8 16.1
    -5 10 9 26.9 21.3
    -10 8 -9 33.2 17.5
    -10 8 -9 52.69 15.1
    8 2 -9 32.5 16
    8 2 -9 53.89 21.9
    -10 8 -9 54.59 28.4
    8 2 -9 46.4 28.1
    8 2 -9 107.29 28
    -10 8 -9 49.99 24
    -10 8 -9 94.39 18.7
    2 -10 -9 57.09 24.4
    -2 10 9 40 20.5
    10 -8 9 56.39 26.9
    -2 10 9 18.2 19.1
    10 -8 9 49.3 32.5
    -8 -2 9 46.3 26.4
    -2 10 9 12 19.1
    -10 11 -9 -1.4 21.4
    -1 -10 -9 0.4 13.1
    -10 11 -9 -18.1 11
    -10 11 -9 14 17
    11 -1 -9 8.3 12.6
    -10 11 -9 -0.2 12.2
    11 -1 -9 -11.9 9.3
    -10 11 -9 11.7 15
    1 10 9 10.1 13.7
    -11 1 9 7.8 13.7
    1 10 9 9.7 10.8
    1 10 9 21 19.9
    10 -11 9 6.1 18.5
    10 -11 9 -32.4 15.2
    -10 14 -9 22.6 15.5
    -10 14 -9 34.5 15.7
    14 -4 -9 12.7 19.4
    -10 14 -9 -0.9 21.3
    14 -4 -9 26.5 19.3
    -10 14 -9 -55.49 31.8
    4 10 9 38.1 23.9
    10 -14 9 63.69 30.2
    -14 4 9 13.5 20.6
    4 10 9 -5.1 20.4
    4 10 9 28.1 19.6
    -10 17 -9 8.3 16.9
    17 -7 -9 72.29 37.4
[truncated: 413,816 more chars]
