# Supplementary material for: Crystal structure of poly[[hexa­aqua­tris­(μ-3,6-di­oxo­cyclo­hexa-1,4-diene-1,4-diolato)dierbium(III)] octa­deca­hydrate]
Source: Acta Crystallogr E Crystallogr Commun. 2019 Jan 1;75(Pt 1):64–7. doi: 10.1107/S2056989018017516 (PMC6323882; doi:10.1107/S2056989018017516)
Supplement: Supplementary file 2 [file e-75-00064-Isup2.hkl]

# 
# h,k,l, Fc-squared, Fo-squared, sigma(Fo-squared) and status flag 
# 
data_I
_shelx_title ' KCKK35_0m_a.res in R-3' 
_shelx_refln_list_code          4 
_shelx_F_calc_maximum      508.42 
_exptl_crystal_F_000      1758.00 
_reflns_d_resolution_high  0.6598 
 
loop_ 
 _symmetry_equiv_pos_as_xyz 
 'x, y, z' 
 '-y, x-y, z' 
 '-x+y, -x, z' 
 'x+2/3, y+1/3, z+1/3' 
 '-y+2/3, x-y+1/3, z+1/3' 
 '-x+y+2/3, -x+1/3, z+1/3' 
 'x+1/3, y+2/3, z+2/3' 
 '-y+1/3, x-y+2/3, z+2/3' 
 '-x+y+1/3, -x+2/3, z+2/3' 
 '-x, -y, -z' 
 'y, -x+y, -z' 
 'x-y, x, -z' 
 '-x+2/3, -y+1/3, -z+1/3' 
 'y+2/3, -x+y+1/3, -z+1/3' 
 'x-y+2/3, x+1/3, -z+1/3' 
 '-x+1/3, -y+2/3, -z+2/3' 
 'y+1/3, -x+y+2/3, -z+2/3' 
 'x-y+1/3, x+2/3, -z+2/3' 
 
_cell_length_a    14.0947 
_cell_length_b    14.0947 
_cell_length_c    18.0603 
_cell_angle_alpha  90.000 
_cell_angle_beta   90.000 
_cell_angle_gamma 120.000 
 
_shelx_F_squared_multiplier     1.000 
 
loop_ 
 _refln_index_h 
 _refln_index_k 
 _refln_index_l 
 _refln_F_squared_calc 
 _refln_F_squared_meas 
 _refln_F_squared_sigma 
 _refln_observed_status 
  -1   2   0   176169.27   183486.23   1632.62 o 
   0   3   0    15822.15    17323.85    161.16 o 
  -2   4   0   109772.45   109503.13    572.25 o 
  -4   5   0    78104.89    78842.15    464.72 o 
  -1   5   0    93140.78    92379.26    575.17 o 
  -3   6   0    71900.09    70339.53    541.24 o 
   0   6   0   158395.11   158527.91   1015.55 o 
  -5   7   0   124784.66   123153.15    689.38 o 
  -2   7   0    65806.23    65817.33    521.26 o 
  -7   8   0   167267.63   167901.02    943.91 o 
  -4   8   0    30188.23    28189.64    348.21 o 
  -1   8   0   102712.19   104175.20    711.50 o 
  -6   9   0    72662.44    71703.84    534.23 o 
  -3   9   0    61984.83    62587.44    551.37 o 
   0   9   0    55004.55    55230.19    517.94 o 
  -8  10   0    40226.18    41373.04    453.67 o 
  -5  10   0    38970.27    38114.63    452.76 o 
  -2  10   0    89647.23    89443.36    723.71 o 
 -10  11   0    46218.64    44985.22    527.55 o 
  -7  11   0    38568.91    39328.51    411.41 o 
  -4  11   0    41483.85    41727.73    495.18 o 
  -1  11   0    57094.53    56777.69    553.47 o 
  -9  12   0    41686.54    41354.65    489.29 o 
  -6  12   0    35795.20    35655.91    481.60 o 
  -3  12   0    29232.94    29955.78    416.83 o 
   0  12   0    42449.98    43088.85    551.32 o 
 -11  13   0    13837.61    14007.26    381.56 o 
  -8  13   0    54072.94    53347.16    560.80 o 
  -5  13   0    17490.17    18194.27    381.30 o 
  -2  13   0    16607.99    16948.31    388.85 o 
 -13  14   0    19413.43    19776.55    484.92 o 
 -10  14   0    14637.22    15124.56    389.41 o 
  -7  14   0    34444.71    35344.91    609.61 o 
  -4  14   0    29806.23    30431.71    494.85 o 
  -1  14   0    26704.13    27052.18    560.44 o 
 -12  15   0    17581.02    18333.23    425.44 o 
  -9  15   0    26391.22    26531.56    411.89 o 
  -6  15   0    32269.44    32261.46    652.17 o 
  -3  15   0     9202.57     9569.01    444.49 o 
   0  15   0    21675.72    22232.73    593.55 o 
 -14  16   0    12114.43    12303.87    357.34 o 
 -11  16   0    22506.56    22516.47    487.02 o 
  -8  16   0    23283.40    23095.27    479.02 o 
  -5  16   0    26582.35    26595.02    683.77 o 
  -2  16   0    16723.79    17279.86    664.00 o 
 -16  17   0    19010.63    19974.77    606.57 o 
 -13  17   0    20032.55    20826.99    520.06 o 
 -10  17   0    20277.48    21112.55    476.05 o 
  -7  17   0    24965.44    24199.68    607.89 o 
  -4  17   0     9382.26     9465.81    482.13 o 
  -1  17   0    20467.78    21933.39    689.69 o 
 -15  18   0     8282.27     8833.07    603.96 o 
 -12  18   0    12844.95    13032.37    466.67 o 
  -9  18   0    20286.16    20242.06    741.01 o 
  -6  18   0    13007.53    12426.89    633.84 o 
  -3  18   0    12722.85    12932.72    626.67 o 
   0  18   0     9550.14     9760.41    871.56 o 
 -17  19   0    10411.49    10219.55    653.14 o 
 -14  19   0     7029.21     7022.13    406.77 o 
 -11  19   0    12164.10    11688.43    624.57 o 
  -8  19   0    12596.13    12147.18    760.06 o 
  -5  19   0     7321.26     7866.39    762.79 o 
  -2  19   0     8176.57     7143.39    510.31 o 
 -16  20   0     6086.50     5426.14    516.52 o 
 -13  20   0     6522.70     6440.04    406.29 o 
 -10  20   0     6667.96     6479.27    668.78 o 
  -7  20   0     9301.34     9571.38    755.76 o 
  -4  20   0     5071.67     4791.80    832.96 o 
 -12  21   0     4175.30     3700.79    517.40 o 
  -9  21   0     6260.50     5591.03    621.45 o 
  -3   2   1      978.93     1161.49     56.26 o 
   0   2   1     2256.06     2341.50    109.04 o 
  -5   3   1    14230.05    13727.93    179.97 o 
  -2   3   1     9792.14     9285.55    132.71 o 
   1   3   1      483.08      544.14     46.56 o 
  -7   4   1    12175.08    12656.10    219.74 o 
  -4   4   1     1170.40      956.12     54.33 o 
  -1   4   1    43369.23    42251.17    299.44 o 
   2   4   1   105055.09   107407.80    615.40 o 
  -9   5   1     8804.85     8558.78    176.92 o 
  -6   5   1     1732.31     1969.61     89.93 o 
  -3   5   1    26857.90    26979.36    281.44 o 
   0   5   1      235.42      205.75     34.41 o 
   3   5   1     2480.38     2678.57    118.58 o 
 -11   6   1     4154.80     4252.32    199.20 o 
  -8   6   1        0.42       89.83     37.98 o 
  -5   6   1     1045.68     1323.70     74.56 o 
  -2   6   1     5603.30     7150.52    143.91 o 
   1   6   1       38.23      124.30     37.95 o 
   4   6   1      192.17      151.96     49.93 o 
 -13   7   1     3519.99     3643.90    188.99 o 
 -10   7   1     2457.28     2607.69    130.29 o 
  -7   7   1     1614.50     1690.64     98.54 o 
  -4   7   1     1265.35     1712.24     95.39 o 
  -1   7   1    11087.14    10616.27    182.64 o 
   2   7   1     6913.16     7298.03    207.56 o 
   5   7   1      948.44      780.23     91.68 o 
 -15   8   1       12.11      -28.56     75.10 o 
 -12   8   1      869.49     1152.97     97.97 o 
  -9   8   1      996.05     1241.78     94.94 o 
  -6   8   1     2319.42     2665.56    112.16 o 
  -3   8   1      227.29      235.27     43.68 o 
   0   8   1      318.49      357.41     50.88 o 
   3   8   1      105.61        2.80     48.12 o 
   6   8   1      260.95      194.83     71.26 o 
 -17   9   1       85.61      -48.49    101.99 o 
 -14   9   1     1343.56     1386.81    124.69 o 
 -11   9   1     1497.44     1302.77    107.56 o 
  -8   9   1     1177.17     1326.91    111.58 o 
  -5   9   1     2356.07     2706.43    130.49 o 
  -2   9   1      353.64      360.85     62.64 o 
   1   9   1     1303.08     1278.92     97.26 o 
   4   9   1     2473.68     2581.96    209.71 o 
   7   9   1       40.97      -21.64     85.52 o 
 -19  10   1       48.88     -134.26    164.26 o 
 -16  10   1       38.57      -37.30    101.53 o 
 -13  10   1     5914.53     6176.91    236.11 o 
 -10  10   1     1674.10     1681.66    120.20 o 
  -7  10   1     1888.39     1970.88    107.43 o 
  -4  10   1      388.30      284.98     61.12 o 
  -1  10   1     7382.47     7586.95    184.04 o 
   2  10   1     1120.48     1293.61    113.19 o 
   5  10   1      174.86      217.98     92.45 o 
   8  10   1      133.77       94.77    143.60 o 
 -21  11   1      259.84     -343.81    343.81 o 
 -18  11   1       19.72     -133.34    133.34 o 
 -15  11   1       17.48       -6.22     87.37 o 
 -12  11   1     1082.02     1023.68    133.40 o 
  -9  11   1       76.51      212.11     61.36 o 
  -6  11   1     1384.78     1355.88    100.85 o 
  -3  11   1      388.62      400.14     79.90 o 
   0  11   1      133.70      102.01     58.94 o 
   3  11   1     2231.57     2598.98    176.79 o 
   6  11   1      690.72      561.59    129.60 o 
   9  11   1      183.45     -182.05    205.01 o 
 -20  12   1        0.35     -263.35    263.35 o 
 -17  12   1       28.76     -163.64    188.14 o 
 -14  12   1      426.91      629.76    102.66 o 
 -11  12   1     3858.21     3872.77    195.09 o 
  -8  12   1      112.53       38.64     52.19 o 
  -5  12   1     6432.54     6170.92    290.15 o 
  -2  12   1     7896.23     7759.17    273.40 o 
   1  12   1       63.50       -6.03     91.79 o 
   4  12   1       49.55      -80.86    107.42 o 
   7  12   1       65.99     -105.18    158.66 o 
 -19  13   1      528.47      112.02    267.94 o 
 -16  13   1      607.51      422.23    181.73 o 
 -13  13   1      457.78      419.99    102.46 o 
 -10  13   1     2057.88     2091.18    155.40 o 
  -7  13   1       26.72      -44.36     64.45 o 
  -4  13   1     2727.78     2674.84    208.95 o 
  -1  13   1      273.16      295.19    115.00 o 
   2  13   1      248.93      270.42    126.62 o 
   5  13   1       23.56        7.88    136.10 o 
   8  13   1      228.14     -207.58    207.58 o 
 -18  14   1        5.52     -132.48    132.48 o 
 -15  14   1       30.29       -7.86    101.82 o 
 -12  14   1      453.62      400.91     96.31 o 
  -9  14   1      334.25      277.89     86.78 o 
  -6  14   1      601.11      537.96     99.12 o 
  -3  14   1      583.36      641.04    120.59 o 
   0  14   1      574.42      301.78    114.89 o 
   3  14   1       13.18       17.71    142.33 o 
   6  14   1     1427.15      783.88    275.91 o 
 -20  15   1        0.34     -317.12    317.12 o 
 -17  15   1       31.19       64.70    302.13 o 
 -14  15   1      323.75      236.25    114.81 o 
 -11  15   1     1519.24     1689.62    164.11 o 
  -8  15   1        1.40      -66.79     93.72 o 
  -5  15   1      469.92      324.40    150.17 o 
  -2  15   1      114.97      131.81    173.85 o 
   1  15   1        9.88     -185.40    185.40 o 
   4  15   1      199.38      252.80    218.95 o 
 -19  16   1      119.28       63.68    246.66 o 
 -16  16   1      270.27      543.42    163.72 o 
 -13  16   1      171.56       -7.92    111.85 o 
 -10  16   1      377.91      321.28    102.50 o 
  -7  16   1      322.27      294.70    125.29 o 
  -4  16   1       72.52      -83.88    179.57 o 
  -1  16   1      235.87      154.18    176.63 o 
   2  16   1      278.56     -142.19    224.54 o 
 -18  17   1       11.88       75.09    215.53 o 
 -15  17   1      133.89      226.22    128.72 o 
 -12  17   1       65.81     -118.93    118.93 o 
  -9  17   1      403.56      651.50    144.47 o 
  -6  17   1      225.38      315.49    168.18 o 
  -3  17   1      131.96      210.98    173.98 o 
   0  17   1       11.35     -122.00    216.27 o 
 -17  18   1       78.61     -255.65    255.65 o 
 -14  18   1       64.77     -141.09    141.09 o 
 -11  18   1       18.07     -123.22    123.22 o 
  -8  18   1      166.43      109.36    189.67 o 
  -5  18   1        4.47      -79.97    187.56 o 
  -2  18   1       15.81      -87.08    169.70 o 
 -16  19   1       71.22     -222.49    235.92 o 
 -13  19   1       18.95     -103.43    162.63 o 
 -10  19   1      596.39      195.84    276.53 o 
  -7  19   1       93.17     -142.29    270.78 o 
  -4  19   1       12.18     -284.55    284.55 o 
 -15  20   1      625.49      497.27    242.15 o 
 -12  20   1       60.42      117.75    303.35 o 
  -9  20   1      136.81     -331.04    379.24 o 
  -6  20   1       27.55     -236.07    236.07 o 
 -11  21   1      325.93     -332.14    332.14 o 
  -8  21   1        0.19     -315.76    315.76 o 
   0   1   2   258492.94   265080.88   1789.76 o 
  -2   2   2   118442.88   118276.87    517.66 o 
   1   2   2   103502.56   103019.57    523.21 o 
  -4   3   2   140695.61   137168.42    634.80 o 
  -1   3   2   218139.11   216396.73   1150.09 o 
   2   3   2    69236.02    65043.82    438.90 o 
  -6   4   2   110890.29   109229.15    664.80 o 
  -3   4   2    68502.21    68060.72    441.51 o 
   0   4   2    98393.39    96190.45    602.87 o 
   3   4   2    31373.28    30172.31    323.47 o 
  -8   5   2    43314.93    42405.75    400.74 o 
  -5   5   2   180327.16   178334.06    789.61 o 
  -2   5   2    31473.80    30391.01    304.71 o 
   1   5   2   146958.17   150068.69    704.76 o 
   4   5   2    45771.00    44910.30    450.90 o 
 -10   6   2    54599.88    54387.09    513.41 o 
  -7   6   2   132101.53   130738.47    750.58 o 
  -4   6   2    59432.96    59061.86    462.30 o 
  -1   6   2   138683.88   139501.56    797.77 o 
   2   6   2    67605.52    68782.07    512.46 o 
   5   6   2    78962.97    79072.94    660.94 o 
 -12   7   2    45271.75    46074.55    525.77 o 
  -9   7   2    75907.49    75274.14    585.77 o 
  -6   7   2    68348.23    68552.64    533.33 o 
  -3   7   2   118922.33   116624.93    745.80 o 
   0   7   2    89605.16    89707.76    655.00 o 
   3   7   2    53069.22    53231.32    502.42 o 
   6   7   2    38985.92    39169.22    526.30 o 
 -14   8   2    28515.26    28436.67    468.50 o 
 -11   8   2    42217.37    42164.58    466.08 o 
  -8   8   2    76075.83    75894.26    563.68 o 
  -5   8   2    39099.88    38080.96    382.92 o 
  -2   8   2    94611.93    94575.38    759.69 o 
   1   8   2    83130.98    83994.53    766.66 o 
   4   8   2    43130.49    42757.38    493.85 o 
   7   8   2    20466.66    20599.56    392.68 o 
 -16   9   2    26452.74    26934.13    502.33 o 
 -13   9   2    26846.02    26628.44    411.30 o 
 -10   9   2    46507.19    46780.01    478.39 o 
  -7   9   2    88867.77    87462.26    620.52 o 
  -4   9   2    43526.52    42288.22    430.97 o 
  -1   9   2    89684.95    89473.70    743.86 o 
   2   9   2    28282.37    27897.55    398.81 o 
   5   9   2    15970.03    16257.63    343.99 o 
   8   9   2    17989.79    18238.10    450.51 o 
 -18  10   2    17612.00    16790.24    437.47 o 
 -15  10   2    28514.99    28842.87    490.24 o 
 -12  10   2    20882.56    20069.54    360.75 o 
  -9  10   2    52338.93    53439.88    521.10 o 
  -6  10   2    56060.36    55720.03    530.09 o 
  -3  10   2    51250.98    51365.10    641.55 o 
   0  10   2    45938.40    45769.76    516.81 o 
   3  10   2    22382.45    23475.40    411.33 o 
   6  10   2    24875.89    25361.11    468.78 o 
   9  10   2    12854.52    13100.83    622.95 o 
 -20  11   2     8126.23     7418.30    500.60 o 
 -17  11   2    16979.39    16187.88    465.52 o 
 -14  11   2    17804.52    17151.26    384.15 o 
 -11  11   2    66305.78    67525.70    679.19 o 
  -8  11   2    50601.67    51984.29    523.88 o 
  -5  11   2    57012.45    56324.92    545.86 o 
  -2  11   2    26558.16    26664.95    439.87 o 
   1  11   2    36240.98    36023.97    601.50 o 
   4  11   2    14770.57    15207.81    362.31 o 
   7  11   2    17032.99    17410.21    468.55 o 
  10  11   2     6477.10     5884.12    628.52 o 
 -19  12   2     9914.04     8283.38    522.35 o 
 -16  12   2    19752.99    20101.63    456.40 o 
 -13  12   2    25613.10    26463.26    455.77 o 
 -10  12   2    26772.03    26094.97    420.02 o 
  -7  12   2    40188.11    40159.61    500.22 o 
  -4  12   2    17863.81    18658.88    442.39 o 
  -1  12   2    46703.68    46556.13    716.07 o 
   2  12   2    29238.73    31016.06    682.27 o 
   5  12   2    19847.34    20920.29    663.56 o 
   8  12   2     6616.48     5851.79    381.57 o 
 -21  13   2     5038.25     5616.06    685.71 o 
 -18  13   2    10546.26    10004.28    553.03 o 
 -15  13   2    20136.43    20067.04    438.05 o 
 -12  13   2    26383.03    27127.48    442.56 o 
  -9  13   2    28452.57    27763.03    462.59 o 
  -6  13   2    37442.88    37123.50    566.94 o 
  -3  13   2    29421.72    30231.16    667.22 o 
   0  13   2    31830.41    31272.26    656.71 o 
   3  13   2    13230.83    13865.93    541.91 o 
   6  13   2     8845.70     8150.65    419.69 o 
 -20  14   2     9823.73     9654.37    714.07 o 
 -17  14   2    14060.87    14317.24    520.70 o 
 -14  14   2    16890.63    16895.30    425.05 o 
 -11  14   2    12554.03    12951.94    367.93 o 
  -8  14   2    32237.75    31777.44    484.77 o 
  -5  14   2    24766.21    24394.22    626.18 o 
  -2  14   2    24128.23    25257.90    621.91 o 
   1  14   2    12808.49    12884.18    577.68 o 
   4  14   2    14089.87    14171.54    648.33 o 
 -19  15   2     7575.63     7667.08    583.15 o 
 -16  15   2    12525.73    12546.18    373.00 o 
 -13  15   2    20165.88    20506.46    507.74 o 
 -10  15   2    27978.00    28212.68    488.75 o 
  -7  15   2    29161.10    28829.22    668.46 o 
  -4  15   2    20712.92    21464.41    885.36 o 
  -1  15   2    18913.33    18134.17    613.02 o 
   2  15   2    12149.98    13235.47    574.92 o 
   5  15   2     7135.04     8421.90    653.29 o 
 -18  16   2    15206.75    15601.41    621.70 o 
 -15  16   2    14537.62    14314.99    446.04 o 
 -12  16   2    21139.04    20678.88    505.96 o 
  -9  16   2    21822.07    22289.20    597.17 o 
  -6  16   2    27466.00    28044.73    782.71 o 
  -3  16   2     8600.07     7940.38    568.13 o 
   0  16   2    21434.68    22347.73    687.45 o 
   3  16   2     7439.44     7362.00    549.28 o 
 -17  17   2    12886.33    12226.88    616.17 o 
 -14  17   2    16335.96    16877.58    574.05 o 
 -11  17   2    17352.47    18158.16    569.23 o 
  -8  17   2    19746.09    19249.78    699.26 o 
  -5  17   2    17725.90    16828.72    653.69 o 
  -2  17   2    15503.96    15443.08    574.63 o 
   1  17   2     9735.29     9555.16    602.60 o 
 -16  18   2     9524.85     9378.76    466.40 o 
 -13  18   2    16934.91    18016.75    803.30 o 
 -10  18   2    13083.99    12609.74    458.88 o 
  -7  18   2    14220.34    13448.72    715.40 o 
  -4  18   2    10644.33    10340.06    637.45 o 
  -1  18   2    10180.92    10403.46    683.44 o 
 -15  19   2     6065.32     6148.98    456.15 o 
 -12  19   2    10488.79    10188.65    475.70 o 
  -9  19   2     8986.84     8069.76    673.86 o 
  -6  19   2     9677.81     9106.08    703.16 o 
  -3  19   2     7175.96     6885.52    626.92 o 
 -14  20   2     4053.09     3170.45    347.48 o 
 -11  20   2     8621.69     7924.27    652.66 o 
  -8  20   2    10230.08     8778.64    728.01 o 
  -5  20   2     6610.76     6287.14    633.80 o 
 -13  21   2     5603.74     4830.41    544.85 o 
 -10  21   2     8466.83     7975.92    783.35 o 
   0   0   3    14345.13    12628.35    313.66 o 
   1   1   3    19482.53    18179.70    174.71 o 
  -1   2   3     3457.12     2741.17    103.45 o 
   2   2   3       22.91       51.08     28.96 o 
  -3   3   3     2263.19     2140.76     73.98 o 
   0   3   3    10849.92    10780.46    146.80 o 
   3   3   3       55.42       95.74     37.91 o 
  -5   4   3      767.68      882.38     60.52 o 
  -2   4   3     8140.28     8632.55    155.41 o 
   1   4   3     5517.61     6054.60    117.83 o 
   4   4   3      291.64      226.44     47.81 o 
  -7   5   3      153.28      233.82     47.97 o 
  -4   5   3     2367.22     2406.53    118.94 o 
  -1   5   3      107.63      140.33     39.71 o 
   2   5   3     7306.08     6795.85    162.57 o 
   5   5   3      276.57      226.92     54.20 o 
  -9   6   3     6374.21     6579.58    184.00 o 
  -6   6   3    15008.18    14238.78    190.48 o 
  -3   6   3      804.81      728.41     64.35 o 
   0   6   3       21.10       57.33     39.32 o 
   3   6   3       78.91       32.87     43.92 o 
   6   6   3       93.40      136.27     71.73 o 
 -11   7   3       24.08       10.48     51.58 o 
  -8   7   3     1041.88     1137.22     83.05 o 
  -5   7   3      418.23      465.70     57.41 o 
  -2   7   3     1648.87     1670.37    153.81 o 
   1   7   3      217.50      128.85     40.01 o 
   4   7   3      954.34      860.84     89.37 o 
   7   7   3     2035.45     2115.94    160.70 o 
 -13   8   3     1242.26     1267.36    118.36 o 
 -10   8   3     1376.03     1437.27    106.43 o 
  -7   8   3      579.68      654.16     62.93 o 
  -4   8   3    20593.11    20766.43    322.13 o 
  -1   8   3       32.30       43.00     44.00 o 
   2   8   3      449.16      520.09     66.32 o 
   5   8   3       74.19       32.69     69.33 o 
   8   8   3      303.86      356.01    105.28 o 
 -15   9   3      292.26      325.11     97.60 o 
 -12   9   3     1220.37     1251.45    115.21 o 
  -9   9   3     1507.72     1558.94    114.23 o 
  -6   9   3      269.18      204.78     52.99 o 
  -3   9   3     4594.54     4552.94    211.13 o 
   0   9   3     5077.85     5189.05    212.98 o 
   3   9   3      180.99      291.90     78.61 o 
   6   9   3     1227.30     1105.76    132.20 o 
   9   9   3        4.20     -121.86    121.86 o 
 -17  10   3        1.93      -21.37    112.14 o 
 -14  10   3      726.21      415.92    130.81 o 
 -11  10   3     1647.14     1745.87    115.75 o 
  -8  10   3      307.23      282.69     65.44 o 
  -5  10   3     1298.04     1417.98    105.45 o 
  -2  10   3     3072.60     3154.46    188.25 o 
   1  10   3      548.20      540.99    107.76 o 
   4  10   3      548.12      401.95    105.96 o 
   7  10   3       55.37      -29.16    108.40 o 
  10  10   3       48.55     -171.82    171.82 o 
 -19  11   3      244.45      296.39    168.14 o 
 -16  11   3        1.95      -98.22     98.22 o 
 -13  11   3     1029.09      820.87    126.08 o 
 -10  11   3        3.35       20.78     54.21 o 
  -7  11   3      719.91      543.05     73.28 o 
  -4  11   3     1764.97     1599.81    137.99 o 
  -1  11   3      105.01      105.25     65.94 o 
   2  11   3      306.36      235.27     98.86 o 
   5  11   3       99.58      202.52    106.75 o 
   8  11   3      120.01      -34.98    145.28 o 
 -21  12   3       53.57     -256.57    256.57 o 
 -18  12   3      266.89      257.85    171.28 o 
 -15  12   3      623.70      388.74    139.38 o 
 -12  12   3       84.45      -69.18     69.18 o 
  -9  12   3       48.98       32.72     65.49 o 
  -6  12   3     2332.07     2096.21    154.12 o 
  -3  12   3     3217.21     3471.33    299.77 o 
   0  12   3      392.58      498.81    155.17 o 
   3  12   3      243.32      233.92    123.18 o 
   6  12   3       18.81     -121.25    121.25 o 
   9  12   3     1063.16     1002.27    331.49 o 
 -20  13   3      115.41     -149.98    285.81 o 
 -17  13   3      264.77     -134.30    134.30 o 
 -14  13   3      130.22       89.44     99.53 o 
 -11  13   3     1052.51      950.05    126.57 o 
  -8  13   3     1018.22     1039.95    110.71 o 
  -5  13   3      836.90      717.84    156.69 o 
  -2  13   3     1814.03     1893.95    190.22 o 
   1  13   3      247.28       67.15    137.28 o 
   4  13   3        1.84     -142.22    142.22 o 
   7  13   3      465.37      204.01    218.45 o 
 -19  14   3      120.55      129.99    223.62 o 
 -16  14   3     1295.16     1359.56    173.07 o 
 -13  14   3       84.77      -91.50    100.43 o 
 -10  14   3     3503.14     4134.11    241.22 o 
  -7  14   3      223.50      198.37     84.93 o 
  -4  14   3       81.67       -1.42    113.51 o 
  -1  14   3       80.78      -37.50    121.17 o 
   2  14   3     1034.04     1045.01    199.10 o 
   5  14   3      375.51      305.16    231.79 o 
 -18  15   3       39.34      -39.90    167.06 o 
 -15  15   3       35.67     -131.96    131.96 o 
 -12  15   3       88.20      248.76    109.19 o 
  -9  15   3        3.63      -85.43     85.43 o 
  -6  15   3       57.02       92.43    126.75 o 
  -3  15   3      428.40      519.33    132.69 o 
   0  15   3      561.45      392.04    159.38 o 
   3  15   3      139.58     -199.21    220.46 o 
 -20  16   3      175.93     -308.08    381.13 o 
 -17  16   3       25.81     -161.56    161.56 o 
 -14  16   3       14.68     -121.51    121.51 o 
 -11  16   3       41.54      -45.97     93.41 o 
  -8  16   3       46.48      -59.28    140.38 o 
  -5  16   3      256.11     -188.06    236.18 o 
  -2  16   3       19.79     -150.54    150.54 o 
   1  16   3        6.84      -98.99    207.73 o 
   4  16   3       14.09     -318.82    318.82 o 
 -19  17   3       92.39     -242.19    271.63 o 
 -16  17   3        3.38     -198.98    198.98 o 
 -13  17   3      181.49       12.74    136.05 o 
 -10  17   3       51.78     -117.81    117.81 o 
  -7  17   3       95.61        6.56    162.00 o 
  -4  17   3       46.97        6.71    188.34 o 
  -1  17   3      194.46       46.98    221.76 o 
   2  17   3      217.25     -112.20    314.68 o 
 -18  18   3      154.39      440.03    218.29 o 
 -15  18   3      465.80       -4.83    252.87 o 
 -12  18   3      125.57       50.14    154.86 o 
  -9  18   3       54.60       -1.12    221.40 o 
  -6  18   3      281.58      -90.57    235.82 o 
  -3  18   3       55.74       67.21    239.20 o 
   0  18   3       18.42     -298.94    393.46 o 
 -17  19   3       35.16      178.17    246.32 o 
 -14  19   3      192.48       62.52    296.44 o 
 -11  19   3      261.24      314.35    281.87 o 
  -8  19   3        1.45     -272.57    272.57 o 
  -5  19   3      559.22      267.79    239.48 o 
  -2  19   3      114.89     -236.94    236.94 o 
 -16  20   3       85.08     -131.72    253.18 o 
 -13  20   3      433.25      157.37    314.49 o 
 -10  20   3      467.88      836.72    425.29 o 
  -7  20   3        9.46      131.90    272.31 o 
  -4  20   3        7.94     -298.49    298.49 o 
 -12  21   3       45.17     -330.22    371.97 o 
  -9  21   3        1.12     -270.50    270.50 o 
  -1   1   4    84171.71    85511.27    452.26 o 
  -3   2   4    86450.38    83695.54    476.06 o 
   0   2   4   178179.47   178358.66    798.84 o 
  -5   3   4    86869.56    86872.75    512.97 o 
  -2   3   4    37869.71    37923.55    270.66 o 
   1   3   4    95437.13    94941.27    535.79 o 
  -7   4   4   151745.48   151080.63    876.92 o 
  -4   4   4    54093.39    53915.11    386.20 o 
  -1   4   4   241249.41   242503.38   1054.41 o 
   2   4   4    62354.62    60806.13    419.40 o 
  -9   5   4    56966.10    57859.63    518.83 o 
  -6   5   4   134910.25   138078.30    776.91 o 
  -3   5   4   143560.77   143698.48    925.02 o 
   0   5   4   189462.08   189631.34   1001.48 o 
   3   5   4    62796.71    63566.39    512.94 o 
 -11   6   4    66885.16    67015.09    621.09 o 
  -8   6   4    44519.63    43631.08    421.89 o 
  -5   6   4   196803.67   199963.45   1074.23 o 
  -2   6   4    86267.70    85881.98    596.47 o 
   1   6   4    68641.87    69769.23    583.37 o 
   4   6   4    36157.17    36487.36    456.69 o 
 -13   7   4    57471.94    57338.64    683.76 o 
 -10   7   4    43356.77    43395.24    466.12 o 
  -7   7   4    46451.06    45501.86    374.25 o 
  -4   7   4    89672.77    88682.03    632.38 o 
  -1   7   4    81819.00    81856.13    632.02 o 
   2   7   4    71384.41    71255.34    603.22 o 
   5   7   4    42331.30    42155.70    562.10 o 
 -15   8   4    12304.35    12490.76    369.59 o 
 -12   8   4    58926.57    59037.94    683.88 o 
  -9   8   4    43456.71    43728.63    439.87 o 
  -6   8   4    34872.11    33253.20    399.89 o 
  -3   8   4    33819.55    35129.34    457.10 o 
   0   8   4    29353.22    29152.00    415.65 o 
   3   8   4    44113.72    44141.23    520.85 o 
   6   8   4    21481.73    21615.41    448.48 o 
 -17   9   4    16071.26    16000.62    459.68 o 
 -14   9   4    18921.71    19549.39    383.77 o 
 -11   9   4    28732.67    29328.03    458.46 o 
  -8   9   4    22764.04    22939.21    344.98 o 
  -5   9   4    99869.44   100497.45    938.78 o 
  -2   9   4    38602.66    38196.83    441.83 o 
   1   9   4    34324.53    35029.61    451.46 o 
   4   9   4    36257.90    36775.55    518.31 o 
   7   9   4     8366.93     8878.41    332.59 o 
 -19  10   4    10990.51    11221.73    480.17 o 
 -16  10   4    22498.28    23197.15    551.56 o 
 -13  10   4    25454.89    25447.89    429.23 o 
 -10  10   4    49321.13    50607.79    559.65 o 
  -7  10   4    41653.81    40993.86    484.47 o 
  -4  10   4    68457.13    67337.70    902.44 o 
  -1  10   4    12465.05    12363.86    292.80 o 
   2  10   4    30575.75    31041.48    552.30 o 
   5  10   4    26766.22    27359.83    493.58 o 
   8  10   4    12357.64    12476.06    428.30 o 
 -21  11   4     5565.11     5329.35    405.33 o 
 -18  11   4    14269.56    13719.41    706.96 o 
 -15  11   4    19355.18    18759.97    419.75 o 
 -12  11   4    42327.35    43305.25    591.22 o 
  -9  11   4    16779.96    17494.80    308.51 o 
  -6  11   4    89751.73    88347.75    739.24 o 
  -3  11   4    46067.45    46215.78    625.42 o 
   0  11   4    52905.40    53921.45    700.18 o 
   3  11   4    21301.43    21972.79    549.81 o 
   6  11   4    17801.85    17662.66    431.81 o 
   9  11   4     9592.81     9304.97    519.06 o 
 -20  12   4     7259.79     7108.66    497.29 o 
 -17  12   4    17660.76    16994.63    492.48 o 
 -14  12   4    30518.72    31972.70    581.54 o 
 -11  12   4    48091.85    47033.31    639.12 o 
  -8  12   4    41315.89    42468.10    631.25 o 
  -5  12   4    23091.13    23433.48    620.19 o 
  -2  12   4    67282.91    68483.73    931.92 o 
   1  12   4    26205.14    26766.20    631.71 o 
   4  12   4    17994.04    18073.69    551.18 o 
   7  12   4     8589.39     7673.34    490.08 o 
 -19  13   4    13160.09    14764.55    581.13 o 
 -16  13   4    12475.69    12065.18    441.65 o 
 -13  13   4    17431.10    18436.70    477.26 o 
 -10  13   4    31928.53    31614.53    542.68 o 
  -7  13   4    40681.11    41977.22    609.99 o 
  -4  13   4    32860.29    33001.94    622.06 o 
  -1  13   4    27061.54    26538.98    612.87 o 
   2  13   4    19720.68    20175.14    607.58 o 
   5  13   4    17162.65    17663.99    963.24 o 
 -18  14   4    10539.39    10962.95    511.93 o 
 -15  14   4    13559.60    13120.99    534.64 o 
 -12  14   4    29440.51    30032.81    579.98 o 
  -9  14   4    30986.22    29430.90    596.22 o 
  -6  14   4    18872.57    19570.59    697.98 o 
  -3  14   4    26281.20    26494.03    520.09 o 
   0  14   4    15724.24    16138.68    527.27 o 
   3  14   4    13796.29    14055.00    645.56 o 
   6  14   4     9986.74    10911.46    957.41 o 
 -20  15   4     8753.89     8656.55    754.20 o 
 -17  15   4    13015.77    13277.46    548.22 o 
 -14  15   4     9437.36     9514.70    416.45 o 
 -11  15   4    24494.04    24410.29    560.64 o 
  -8  15   4    19024.03    19228.40    593.19 o 
  -5  15   4    19248.91    18619.40    723.83 o 
  -2  15   4    15877.80    15830.25    517.09 o 
   1  15   4    10824.57    11806.77    579.12 o 
   4  15   4    10291.44    10534.82    656.57 o 
 -19  16   4    10526.09    11647.19    712.11 o 
 -16  16   4    11584.66    11390.68    539.59 o 
 -13  16   4    16238.81    15140.76    490.58 o 
 -10  16   4    18778.91    18616.61    593.44 o 
  -7  16   4    13770.32    12044.96    575.77 o 
  -4  16   4    24126.07    24063.67    792.16 o 
  -1  16   4    15178.63    14993.56    566.79 o 
   2  16   4     5099.06     5193.06    493.53 o 
 -18  17   4     8499.72     9520.39    620.98 o 
 -15  17   4    12669.10    13256.38    578.95 o 
 -12  17   4    18546.34    18988.09    516.42 o 
  -9  17   4    11988.39    12002.73    596.28 o 
  -6  17   4    18629.75    18655.90    745.87 o 
  -3  17   4     9795.74    10220.59    423.53 o 
   0  17   4     9966.83     9481.47    587.80 o 
 -17  18   4     6636.08     5761.47    453.64 o 
 -14  18   4    14273.24    15384.27    577.90 o 
 -11  18   4    11667.55    12228.04    433.71 o 
  -8  18   4    10344.78     9955.07    641.56 o 
  -5  18   4    14392.92    12477.55    812.07 o 
  -2  18   4    10818.00    11037.86    531.30 o 
 -16  19   4     5691.38     5739.54    433.26 o 
 -13  19   4    12603.88    13050.97    620.34 o 
 -10  19   4     9390.11     8360.05    678.46 o 
  -7  19   4    13270.08    12084.06    818.58 o 
  -4  19   4     4940.39     4262.09    504.21 o 
 -15  20   4     4065.65     3627.11    389.97 o 
 -12  20   4     8682.70     8851.19    749.32 o 
  -9  20   4    10056.47     9228.03    758.94 o 
  -6  20   4     8215.63     7518.13    696.53 o 
 -11  21   4     7295.58     6774.85    661.84 o 
   0   1   5    12000.00    11359.86    163.86 o 
  -2   2   5    41726.59    40607.65    323.62 o 
   1   2   5   100841.02   103369.73    583.31 o 
  -4   3   5    30776.69    31781.76    312.17 o 
  -1   3   5    59092.84    59963.61    407.50 o 
   2   3   5    27598.60    30573.03    306.33 o 
  -6   4   5    13181.46    13572.57    213.73 o 
  -3   4   5       48.39      110.66     34.07 o 
   0   4   5     3274.05     3745.58    159.82 o 
   3   4   5     7291.07     7719.65    158.79 o 
  -8   5   5     4472.80     5039.95    189.25 o 
  -5   5   5     2223.57     2693.76    103.77 o 
  -2   5   5    81539.52    82852.57    537.47 o 
   1   5   5      276.35      425.41     47.42 o 
   4   5   5      359.13      371.83     61.05 o 
 -10   6   5       62.78      -30.46     46.95 o 
  -7   6   5      148.45      195.25     43.39 o 
  -4   6   5       90.71       75.79     42.24 o 
  -1   6   5     7038.34     7633.36    199.77 o 
   2   6   5      293.26      325.14     52.67 o 
   5   6   5       84.76       43.23     54.47 o 
 -12   7   5     1435.50     1505.95    128.05 o 
  -9   7   5      180.78      196.75     54.99 o 
  -6   7   5      140.29      239.69     50.25 o 
  -3   7   5      398.47      336.66     60.25 o 
   0   7   5     2770.20     2713.11    139.61 o 
   3   7   5      984.38     1113.83     95.58 o 
   6   7   5      501.80      462.00     89.91 o 
 -14   8   5        8.44      -69.84     69.84 o 
 -11   8   5       41.76      -54.58     54.58 o 
  -8   8   5     1461.45     1392.19     86.36 o 
  -5   8   5     2042.24     2043.40    126.10 o 
  -2   8   5    10262.78     9679.19    222.99 o 
   1   8   5       54.62       14.44     53.23 o 
   4   8   5      120.41      127.36     73.27 o 
   7   8   5     3450.78     3126.16    214.80 o 
 -16   9   5      175.79       72.57    103.94 o 
 -13   9   5      133.26      221.72     81.98 o 
 -10   9   5     9458.81     9076.27    244.41 o 
  -7   9   5       64.85      111.37     52.53 o 
  -4   9   5     1677.64     2138.74    153.78 o 
  -1   9   5       10.04       49.08     50.74 o 
   2   9   5     4762.81     4672.64    250.36 o 
   5   9   5      926.50      912.26    125.63 o 
   8   9   5       35.78     -105.35    105.35 o 
 -18  10   5      125.58      -13.01    145.24 o 
 -15  10   5       98.45      -31.40     90.81 o 
 -12  10   5     3374.15     3503.37    184.26 o 
  -9  10   5      385.62      399.30     85.62 o 
  -6  10   5     7117.83     7237.55    226.17 o 
  -3  10   5      712.04      630.08     77.88 o 
   0  10   5      730.68      729.72    102.84 o 
   3  10   5     1636.06     1279.83    166.71 o 
   6  10   5     1379.76     1321.84    162.49 o 
   9  10   5      101.28      -60.70    152.25 o 
 -20  11   5      233.40      -73.17    265.71 o 
 -17  11   5      404.25      350.74    163.08 o 
 -14  11   5     7152.32     6686.58    290.16 o 
 -11  11   5     2011.80     1970.92    175.86 o 
  -8  11   5      388.43      452.79     84.91 o 
  -5  11   5     8762.49     8051.12    351.96 o 
  -2  11   5       27.91       47.78     68.67 o 
   1  11   5     1437.27     1583.08    172.43 o 
   4  11   5      530.62      231.67    145.51 o 
   7  11   5       68.45     -197.58    197.58 o 
 -19  12   5      145.15      -31.58    189.26 o 
 -16  12   5      321.88      167.68    150.35 o 
 -13  12   5     2998.57     2892.51    208.53 o 
 -10  12   5       11.64      -13.01     79.50 o 
  -7  12   5     2850.88     2858.60    187.17 o 
  -4  12   5     2776.70     2109.59    213.10 o 
  -1  12   5        6.99      -32.49     87.90 o 
   2  12   5      961.69      869.87    164.54 o 
   5  12   5        9.48     -117.74    148.59 o 
   8  12   5      794.50      235.88    303.38 o 
 -18  13   5       17.89     -159.90    159.90 o 
 -15  13   5     2345.74     2447.06    224.54 o 
 -12  13   5       26.81      -89.71     89.71 o 
  -9  13   5       81.44       24.86     71.11 o 
  -6  13   5     2314.66     2271.45    251.59 o 
  -3  13   5       19.95      106.58     78.00 o 
   0  13   5     1447.48     1287.35    197.47 o 
   3  13   5      613.59      347.84    171.98 o 
   6  13   5        4.43     -133.12    184.28 o 
 -20  14   5      310.30      332.43    353.11 o 
 -17  14   5      236.60        6.77    160.26 o 
 -14  14   5       12.46      175.65    117.14 o 
 -11  14   5     2299.26     2278.21    211.78 o 
  -8  14   5      161.77      150.16     89.19 o 
  -5  14   5     1374.47     1626.85    232.97 o 
  -2  14   5      581.61      392.97    131.79 o 
   1  14   5     3759.37     4133.57    411.70 o 
   4  14   5      136.04      -44.64    215.95 o 
 -19  15   5       13.04     -237.60    237.60 o 
 -16  15   5      279.76      305.90    171.88 o 
 -13  15   5      310.96      160.45    129.14 o 
 -10  15   5       15.77      -82.31     92.39 o 
  -7  15   5     1092.03      676.87    205.93 o 
  -4  15   5      247.22      -26.54    156.40 o 
  -1  15   5      167.57      106.56    199.47 o 
   2  15   5       95.59      -64.02    190.26 o 
   5  15   5       87.43     -320.16    320.16 o 
 -18  16   5        6.68     -203.34    203.34 o 
 -15  16   5       75.46      103.17    158.31 o 
 -12  16   5      129.84        0.55    116.83 o 
  -9  16   5       68.31      157.54    147.26 o 
  -6  16   5       13.42     -187.37    187.37 o 
  -3  16   5      813.53      651.74    165.50 o 
   0  16   5        8.19      -42.70    205.99 o 
   3  16   5        8.86     -223.97    282.86 o 
 -17  17   5      383.81       79.52    216.24 o 
 -14  17   5      129.94      -81.56    150.59 o 
 -11  17   5      253.49      256.90    143.75 o 
  -8  17   5      121.45     -162.02    162.02 o 
  -5  17   5      324.81      -34.99    273.93 o 
  -2  17   5        7.47     -153.45    153.45 o 
   1  17   5       69.11     -180.77    296.46 o 
 -16  18   5      231.38     -186.10    186.10 o 
 -13  18   5      847.63      427.06    296.73 o 
 -10  18   5        5.22     -168.51    180.29 o 
  -7  18   5      976.27     1062.56    325.38 o 
  -4  18   5     1858.50     1587.08    372.32 o 
  -1  18   5      211.94     -175.91    302.88 o 
 -15  19   5     1548.40     1201.39    334.69 o 
 -12  19   5     1088.06     1162.98    235.83 o 
  -9  19   5      331.31      522.68    381.77 o 
  -6  19   5      302.21      439.21    448.77 o 
  -3  19   5      192.63        2.24    454.54 o 
 -14  20   5      596.75       19.87    249.43 o 
 -11  20   5      213.93     -215.05    243.70 o 
  -8  20   5       11.06     -208.18    337.23 o 
  -5  20   5      990.83     1189.72    349.00 o 
   0   0   6   161670.80   159717.34   1286.13 o 
   1   1   6    65391.39    61764.98    477.09 o 
  -1   2   6    14657.24    14277.71    195.99 o 
   2   2   6   194899.33   192503.34    934.31 o 
  -3   3   6   101708.26   101585.84    633.45 o 
   0   3   6    69114.70    66937.11    469.14 o 
   3   3   6    94404.02    93731.22    633.91 o 
  -5   4   6   188969.31   186783.48    923.28 o 
  -2   4   6   143597.16   141181.17    725.86 o 
   1   4   6    49892.73    49340.22    423.58 o 
   4   4   6    67814.28    68023.21    540.31 o 
  -7   5   6    38294.79    38713.66    406.41 o 
  -4   5   6   121102.41   120154.81    695.47 o 
  -1   5   6   152822.16   150104.73    821.28 o 
   2   5   6    64940.50    63907.02    490.70 o 
   5   5   6    85714.48    85497.48    717.61 o 
  -9   6   6    62618.48    62225.40    589.12 o 
  -6   6   6    93635.93    94596.88    658.68 o 
  -3   6   6    82431.89    79130.07    608.22 o 
   0   6   6    86793.34    86415.29    713.93 o 
   3   6   6    55993.90    56873.77    484.20 o 
   6   6   6    54424.11    52960.55    619.50 o 
 -11   7   6    51622.43    52102.86    603.27 o 
  -8   7   6    10207.07    10449.38    218.35 o 
  -5   7   6    46911.22    45543.25    512.47 o 
  -2   7   6   109134.95   108224.65    746.53 o 
   1   7   6    34735.94    34654.37    467.56 o 
   4   7   6    51907.92    52219.32    611.09 o 
   7   7   6    21977.56    21531.23    447.55 o 
 -13   8   6    31462.70    31116.79    507.33 o 
 -10   8   6    24854.94    25360.04    359.94 o 
  -7   8   6    48529.11    45804.89    565.51 o 
  -4   8   6    68983.77    69255.83    574.87 o 
  -1   8   6    41856.83    41713.97    512.96 o 
   2   8   6    15388.27    15667.56    318.61 o 
   5   8   6    33812.47    33609.14    533.11 o 
   8   8   6     6287.57     6254.89    312.91 o 
 -15   9   6     8466.75     8655.09    322.23 o 
 -12   9   6    31103.66    31193.93    475.03 o 
  -9   9   6    19227.96    19442.03    324.81 o 
  -6   9   6    55882.34    53680.58    745.82 o 
  -3   9   6    42404.77    43123.86    561.55 o 
   0   9   6     7125.71     7537.59    286.34 o 
   3   9   6    35676.77    35228.53    631.20 o 
   6   9   6    16843.68    16560.66    396.15 o 
   9   9   6    13855.42    13847.32    541.26 o 
 -17  10   6    12106.76    11815.85    487.22 o 
 -14  10   6    25749.66    26034.40    495.60 o 
 -11  10   6    43235.07    43244.18    527.91 o 
  -8  10   6    30816.37    30759.31    445.08 o 
  -5  10   6    72621.79    73638.47    630.17 o 
  -2  10   6    19368.22    19481.39    349.42 o 
   1  10   6    48322.85    48597.66    670.96 o 
   4  10   6    22756.12    21883.40    589.24 o 
   7  10   6    13470.60    13561.18    456.98 o 
  10  10   6     4906.12     3844.70    365.18 o 
 -19  11   6    10741.54    10701.25    603.32 o 
 -16  11   6    23322.83    23924.90    641.52 o 
 -13  11   6    34808.66    35440.45    648.92 o 
 -10  11   6    42115.72    42935.60    642.74 o 
  -7  11   6    28410.14    28078.64    457.12 o 
  -4  11   6    53629.36    53261.46    690.82 o 
  -1  11   6    41843.51    43597.25    666.32 o 
   2  11   6    24564.70    24841.56    584.93 o 
   5  11   6    20783.54    20419.32    714.96 o 
   8  11   6    10035.06     9139.85    473.33 o 
 -18  12   6    16873.39    17372.58    628.10 o 
 -15  12   6    18025.70    18434.52    484.90 o 
 -12  12   6    33791.86    33589.59    729.20 o 
  -9  12   6    30167.06    30000.25    529.44 o 
  -6  12   6    49662.37    49568.81    735.04 o 
  -3  12   6    47999.82    48050.30    613.84 o 
   0  12   6    41593.44    41882.87    677.40 o 
   3  12   6    20576.93    21798.67    620.40 o 
   6  12   6    11444.39    10696.49    559.29 o 
 -20  13   6    10400.92    11128.78    579.89 o 
 -17  13   6    12119.77    12262.34    469.47 o 
 -14  13   6    18837.62    19981.72    571.82 o 
 -11  13   6    30944.08    30841.94    576.10 o 
  -8  13   6    42225.01    41563.80    629.66 o 
  -5  13   6    23274.76    22860.81    574.70 o 
  -2  13   6    29452.15    29547.45    564.69 o 
   1  13   6    17284.17    17964.41    664.27 o 
   4  13   6    18618.90    19447.34    684.74 o 
   7  13   6     7651.54     8455.16    591.01 o 
 -19  14   6     7514.94     7372.50    465.29 o 
 -16  14   6    14579.74    15894.37    621.85 o 
 -13  14   6    11268.35    11418.45    442.16 o 
 -10  14   6    24741.60    23415.44    518.44 o 
  -7  14   6    21587.96    22293.25    541.16 o 
  -4  14   6    27594.55    28380.74    619.94 o 
  -1  14   6    16116.64    16546.37    533.48 o 
   2  14   6    11341.55    12298.64    591.43 o 
   5  14   6    12184.29    12583.03    917.03 o 
 -18  15   6     8397.37     8362.14    497.24 o 
 -15  15   6     8760.42     8327.73    537.11 o 
 -12  15   6    29987.30    30850.06    778.51 o 
  -9  15   6    11647.75    12627.04    512.37 o 
  -6  15   6    16078.82    16781.10    701.33 o 
  -3  15   6    19902.40    19304.76    470.55 o 
   0  15   6     8666.09     8833.74    509.29 o 
   3  15   6     7020.32     6287.54    502.94 o 
 -17  16   6     8800.84     8875.01    481.45 o 
 -14  16   6    10002.89    10408.46    539.83 o 
 -11  16   6    19204.29    20498.76    602.30 o 
  -8  16   6    10674.44    11526.82    708.04 o 
  -5  16   6    17804.40    17935.17    780.33 o 
  -2  16   6    10549.37    10945.85    469.89 o 
   1  16   6     6433.45     6070.15    487.16 o 
 -16  17   6     8431.67     8719.19    648.01 o 
 -13  17   6    19904.86    19805.97    646.08 o 
 -10  17   6     9032.40     9695.17    440.42 o 
  -7  17   6    12208.16    12177.59    654.10 o 
  -4  17   6    15243.23    14265.30    822.18 o 
  -1  17   6    10467.28    10208.64    622.27 o 
 -18  18   6     6727.52     4688.31    844.35 o 
 -15  18   6     9059.02     8705.08    535.35 o 
 -12  18   6    12386.86    12284.31    539.09 o 
  -9  18   6    10275.65    10563.19    861.21 o 
  -6  18   6    15114.47    15557.27   1136.03 o 
  -3  18   6     9456.63     9575.44    675.24 o 
   0  18   6     5907.29     5930.34    685.50 o 
 -14  19   6     9594.51    10012.62    622.01 o 
 -11  19   6    10502.26     9483.09   1195.53 o 
  -8  19   6     8834.14     8194.96    693.55 o 
  -5  19   6    10316.88    10395.23   1115.80 o 
 -13  20   6    10595.67    11642.03    590.06 o 
 -10  20   6     9748.53     9129.48    762.34 o 
  -7  20   6     8374.22     8587.30    753.05 o 
  -1   1   7     3900.97     4371.85    132.45 o 
  -3   2   7     4033.97     4104.12    184.03 o 
   0   2   7     1037.96      999.39     71.63 o 
  -5   3   7    46212.12    45503.69    423.62 o 
  -2   3   7     3115.55     3433.68    173.31 o 
   1   3   7    44013.32    45404.06    408.07 o 
  -7   4   7      796.82     1007.57     86.98 o 
  -4   4   7      392.69      471.35     53.25 o 
  -1   4   7       21.20      182.36     40.35 o 
   2   4   7     2736.10     3070.76    133.49 o 
  -9   5   7     1098.90     1348.67     97.92 o 
  -6   5   7      664.34      753.59     70.56 o 
  -3   5   7      791.01      696.52     60.00 o 
   0   5   7     2065.01     2293.85     98.75 o 
   3   5   7      454.68      419.40     62.04 o 
 -11   6   7      745.54      651.46     93.92 o 
  -8   6   7     5948.29     6761.94    200.55 o 
  -5   6   7       52.57       32.95     36.68 o 
  -2   6   7      296.10      285.42     46.48 o 
   1   6   7     4095.57     3943.88    148.75 o 
   4   6   7      237.99      278.25     63.30 o 
 -13   7   7       13.86      -14.83     82.05 o 
 -10   7   7      401.52      391.82     77.89 o 
  -7   7   7     8337.26     7777.15    228.39 o 
  -4   7   7      334.03      441.67     64.30 o 
  -1   7   7      722.18      749.28     85.39 o 
   2   7   7     1944.17     2078.05    114.95 o 
   5   7   7      352.22      167.87     79.32 o 
 -15   8   7     2546.90     2299.13    218.38 o 
 -12   8   7      130.62      151.51     82.61 o 
  -9   8   7     4275.93     4768.56    171.50 o 
  -6   8   7     2310.76     2506.11    153.70 o 
  -3   8   7      740.04      865.89     94.67 o 
   0   8   7      322.47      385.04     69.75 o 
   3   8   7     4372.82     4466.66    198.21 o 
   6   8   7     2301.72     2193.06    194.29 o 
 -17   9   7      124.85     -129.08    129.08 o 
 -14   9   7      938.66     1029.54    154.65 o 
 -11   9   7     5344.63     5473.39    218.80 o 
  -8   9   7     1511.93     1344.43    120.17 o 
  -5   9   7     9782.40     9780.30    347.67 o 
  -2   9   7       48.07      -21.39     51.21 o 
   1   9   7    10617.16     9959.85    322.34 o 
   4   9   7      203.65        7.20     83.80 o 
   7   9   7     1226.05      987.26    176.12 o 
 -19  10   7      139.57       67.30    193.06 o 
 -16  10   7     1259.37     1246.13    200.98 o 
 -13  10   7     1607.08     1519.75    148.36 o 
 -10  10   7       41.82      -19.77     79.61 o 
  -7  10   7     1588.23     1732.57    141.98 o 
  -4  10   7     4579.03     4169.62    219.72 o 
  -1  10   7     1175.72     1190.01    139.79 o 
   2  10   7     3215.80     3110.75    247.71 o 
   5  10   7      128.86       61.90    110.19 o 
   8  10   7       13.11     -159.31    159.31 o 
 -18  11   7      461.41      403.90    214.98 o 
 -15  11   7      607.02      443.08    131.60 o 
 -12  11   7     1277.85     1179.46    162.83 o 
  -9  11   7      190.43      260.81    102.23 o 
  -6  11   7    11015.71    10848.16    262.34 o 
  -3  11   7      110.82       18.19     83.96 o 
   0  11   7      128.26      -40.62     91.35 o 
   3  11   7      343.29       72.06    140.97 o 
   6  11   7      564.86      490.30    197.96 o 
   9  11   7      178.50      -95.53    316.42 o 
 -20  12   7      478.07       49.23    340.67 o 
 -17  12   7       38.46     -194.46    221.86 o 
 -14  12   7     2606.83     2718.87    207.69 o 
 -11  12   7      181.44      289.87    114.31 o 
  -8  12   7     1997.10     1705.22    163.61 o 
  -5  12   7     3007.21     3744.62    271.43 o 
  -2  12   7       21.56       89.45     88.16 o 
   1  12   7      600.66      359.61    132.46 o 
   4  12   7     2083.38     1754.98    260.92 o 
   7  12   7       83.34      -59.25    199.64 o 
 -19  13   7       43.74     -196.40    196.40 o 
 -16  13   7      413.32      431.94    148.50 o 
 -13  13   7     2109.68     2367.48    248.19 o 
 -10  13   7      789.88      577.06    113.45 o 
  -7  13   7     1046.31     1013.19    169.14 o 
  -4  13   7      766.95      839.03    139.67 o 
  -1  13   7       65.07       59.37     98.87 o 
   2  13   7     2051.97     2464.83    272.14 o 
   5  13   7      137.38     -105.76    223.21 o 
 -18  14   7      182.43      -40.81    176.76 o 
 -15  14   7      635.27      333.80    229.98 o 
 -12  14   7       30.01        8.30    123.59 o 
  -9  14   7       13.00       -1.68    100.15 o 
  -6  14   7     1309.73     1049.65    192.97 o 
  -3  14   7       43.42      -43.78    122.30 o 
   0  14   7     1625.60     1523.90    228.42 o 
   3  14   7      341.09     -141.06    175.48 o 
   6  14   7       96.69       30.79    328.88 o 
 -17  15   7      143.17        7.19    222.35 o 
 -14  15   7      169.77      624.52    180.81 o 
 -11  15   7      952.06     1206.23    186.32 o 
  -8  15   7       35.06      213.07    125.28 o 
  -5  15   7     1396.63     1473.46    212.21 o 
  -2  15   7       13.40      -49.71    135.95 o 
   1  15   7      356.32      355.11    203.37 o 
   4  15   7       30.35     -151.03    269.66 o 
 -19  16   7      282.80     -276.91    276.91 o 
 -16  16   7      159.65     -184.59    184.59 o 
 -13  16   7       81.44      100.70    142.87 o 
 -10  16   7       43.47     -126.90    130.92 o 
  -7  16   7       44.90      130.44    197.20 o 
  -4  16   7      853.91      859.43    239.14 o 
  -1  16   7        9.68       29.67    191.74 o 
   2  16   7      632.71      564.12    288.71 o 
 -18  17   7      160.34     -242.89    242.89 o 
 -15  17   7      197.72      126.15    204.88 o 
 -12  17   7     1006.71      678.11    185.96 o 
  -9  17   7      915.62      822.30    196.25 o 
  -6  17   7     1073.00      908.60    285.44 o 
  -3  17   7      496.35      340.49    237.88 o 
   0  17   7      229.87     -102.06    242.12 o 
 -17  18   7      892.54      386.41    384.59 o 
 -14  18   7      257.75     -110.01    267.39 o 
 -11  18   7      951.42     1004.67    238.95 o 
  -8  18   7     1014.87     1221.61    388.67 o 
  -5  18   7      633.64      134.72    392.49 o 
  -2  18   7       30.97     -193.57    193.57 o 
 -16  19   7     1494.49      896.84    328.93 o 
 -13  19   7      902.01     1260.72    261.07 o 
 -10  19   7      212.12      752.74    300.82 o 
  -7  19   7      266.09      -51.36    237.50 o 
  -4  19   7     1624.06     1560.91    444.88 o 
 -12  20   7       44.84     -237.53    237.53 o 
  -9  20   7       46.80     -180.08    259.34 o 
  -6  20   7      392.09     -142.90    408.45 o 
   0   1   8    62534.38    61915.66    495.40 o 
  -2   2   8    95803.87    93753.13    635.88 o 
   1   2   8    93756.30    96713.95    654.18 o 
  -4   3   8    50336.15    50426.25    464.67 o 
  -1   3   8    98438.20    98443.61    629.58 o 
   2   3   8    39823.54    39969.84    415.35 o 
  -6   4   8    66412.58    66151.09    555.19 o 
  -3   4   8    98142.89    96072.03    651.86 o 
   0   4   8   107371.18   106221.52    679.70 o 
   3   4   8    52494.64    52494.88    494.59 o 
  -8   5   8    78298.52    78953.07    656.85 o 
  -5   5   8   100205.47    99841.90    665.44 o 
  -2   5   8    37941.62    37177.03    384.45 o 
   1   5   8    73354.03    73125.34    565.43 o 
   4   5   8    46334.91    45827.22    516.69 o 
 -10   6   8    33481.10    34727.69    435.42 o 
  -7   6   8    75667.59    76155.58    614.27 o 
  -4   6   8    57985.70    57462.28    461.83 o 
  -1   6   8   107940.70   108434.66    734.78 o 
   2   6   8    37889.49    37164.36    416.92 o 
   5   6   8    50754.18    50908.89    631.86 o 
 -12   7   8    32451.18    32434.25    537.10 o 
  -9   7   8    31718.03    32147.41    418.04 o 
  -6   7   8    54383.31    55084.48    508.31 o 
  -3   7   8    78076.15    76548.66    616.25 o 
   0   7   8    31554.13    31402.84    462.18 o 
   3   7   8    37888.93    37742.74    438.81 o 
   6   7   8    22538.22    23072.25    475.50 o 
 -14   8   8    20418.17    20819.82    476.94 o 
 -11   8   8    18186.98    18969.07    390.21 o 
  -8   8   8    32879.41    32615.56    405.86 o 
  -5   8   8    31834.90    32392.52    452.81 o 
  -2   8   8    45839.08    46599.01    519.79 o 
   1   8   8    32009.51    31824.27    479.98 o 
   4   8   8    28443.90    28823.37    507.75 o 
   7   8   8    22461.19    23284.36    621.28 o 
 -16   9   8    12142.24    12650.25    484.32 o 
 -13   9   8    24510.93    24694.16    498.00 o 
 -10   9   8    40282.21    39352.09    501.52 o 
  -7   9   8    40427.79    39874.32    550.24 o 
  -4   9   8    27827.39    28504.87    482.94 o 
  -1   9   8    36431.88    37027.96    497.51 o 
   2   9   8    38021.84    39070.73    638.05 o 
   5   9   8    16612.73    16310.60    428.28 o 
   8   9   8     6719.31     6866.07    402.74 o 
 -18  10   8    12694.34    12901.57    671.94 o 
 -15  10   8    14749.69    15343.52    471.95 o 
 -12  10   8    29866.79    29321.64    522.86 o 
  -9  10   8    23497.78    23436.94    480.91 o 
  -6  10   8    50256.20    51055.08    587.57 o 
  -3  10   8    23451.15    23516.37    476.51 o 
   0  10   8    41339.15    41001.10    649.98 o 
   3  10   8    23083.46    22780.90    607.52 o 
   6  10   8    20112.21    20491.84    658.81 o 
   9  10   8     5722.77     6072.61    427.55 o 
 -20  11   8     6291.65     6234.01    487.56 o 
 -17  11   8    17153.54    16381.13    606.67 o 
 -14  11   8    20932.26    20982.43    517.82 o 
 -11  11   8    33119.04    34012.71    765.62 o 
  -8  11   8    28379.75    29605.60    643.45 o 
  -5  11   8    86755.30    86281.55   1043.09 o 
  -2  11   8    27340.47    28572.80    520.64 o 
   1  11   8    24142.74    23925.73    548.96 o 
   4  11   8    16079.34    16042.48    664.69 o 
   7  11   8    10743.17    11131.51    665.78 o 
 -19  12   8    12204.77    14707.01    687.71 o 
 -16  12   8    10864.34    10753.59    465.30 o 
 -13  12   8    30778.18    30078.68    757.54 o 
 -10  12   8    23558.70    24198.65    533.48 o 
  -7  12   8    36734.55    36820.88    544.26 o 
  -4  12   8    29726.30    30118.05    659.50 o 
  -1  12   8    29573.06    30160.05    583.41 o 
   2  12   8    15461.66    14747.84    549.41 o 
   5  12   8    17019.61    17095.99    702.28 o 
   8  12   8     9036.73     7838.48    593.07 o 
 -18  13   8    10176.26     9854.41    523.82 o 
 -15  13   8    13386.52    14452.23    593.16 o 
 -12  13   8    25927.60    25939.84    651.64 o 
  -9  13   8    21017.77    21708.89    516.62 o 
  -6  13   8    26753.78    27416.86    664.10 o 
  -3  13   8    26073.02    27062.28    624.42 o 
   0  13   8    16936.35    17232.99    526.27 o 
   3  13   8    16709.35    17934.00    822.84 o 
   6  13   8     6379.73     5356.47    537.96 o 
 -17  14   8     9765.46     9484.07    598.63 o 
 -14  14   8    12732.95    11548.84    565.00 o 
 -11  14   8    23643.03    23258.98    582.15 o 
  -8  14   8    11361.05    11599.89    524.88 o 
  -5  14   8    17114.08    17167.60    534.84 o 
  -2  14   8    18083.73    18647.92    510.84 o 
   1  14   8    10819.30    11235.14    549.98 o 
   4  14   8    10643.85    11115.87    603.59 o 
 -19  15   8     5958.89     4619.93    452.75 o 
 -16  15   8     8722.47     7769.62    484.21 o 
 -13  15   8    11872.72    11515.94    515.96 o 
 -10  15   8    16259.08    16411.40    480.51 o 
  -7  15   8    14335.42    14010.82    611.50 o 
  -4  15   8    17188.42    16341.93    621.09 o 
  -1  15   8     7229.07     7317.70    392.59 o 
   2  15   8     9243.90     9092.38    554.81 o 
 -18  16   8     7837.52     7564.06    768.50 o 
 -15  16   8     9763.47     8804.59    559.96 o 
 -12  16   8    14569.13    13963.28    540.58 o 
  -9  16   8    14196.92    16164.93    604.94 o 
  -6  16   8    12354.69    12234.16    483.09 o 
  -3  16   8    15601.02    16231.84    618.13 o 
   0  16   8     9284.05     8683.06    643.18 o 
 -17  17   8    11886.46    10618.36    671.05 o 
 -14  17   8     7457.03     6597.42    464.91 o 
 -11  17   8    12514.51    12353.69    560.72 o 
  -8  17   8    14782.23    16086.14   1016.84 o 
  -5  17   8    14638.54    15960.03    839.37 o 
  -2  17   8     8388.19     8596.22    580.93 o 
   1  17   8     6090.48     5533.49    489.95 o 
 -16  18   8     7539.26     7769.07    567.39 o 
 -13  18   8    12022.50    11505.86    575.01 o 
 -10  18   8     9627.97    10441.39    529.57 o 
  -7  18   8    12937.26    12907.86   1187.04 o 
  -4  18   8    12194.53    13335.34    728.79 o 
  -1  18   8     8673.93     8726.18    726.01 o 
 -15  19   8     8088.87     7610.86    577.45 o 
 -12  19   8    12844.18    12963.55    626.81 o 
  -9  19   8     8431.07     8651.82    731.76 o 
  -6  19   8     6289.11     5272.04    715.63 o 
  -3  19   8     6217.35     4820.43   1748.00 o 
 -11  20   8     7150.96     8118.87    841.95 o 
  -8  20   8     6129.56     5052.20    697.61 o 
   0   0   9      564.05      787.06    125.49 o 
   1   1   9     8459.35     8691.90    207.49 o 
  -1   2   9    18181.65    19080.57    272.88 o 
   2   2   9     1204.33     1445.22    101.78 o 
  -3   3   9     6802.87     7746.88    198.77 o 
   0   3   9       58.67      256.71     50.39 o 
   3   3   9      944.68      994.81     84.84 o 
  -5   4   9     2381.95     2630.39    128.48 o 
  -2   4   9     1300.66     1170.92     86.05 o 
   1   4   9    20364.25    22246.99    312.79 o 
   4   4   9      313.12      260.62     59.62 o 
  -7   5   9      628.60      433.65     62.68 o 
  -4   5   9     3740.19     3940.62    154.85 o 
  -1   5   9     1062.72      857.27     75.00 o 
   2   5   9     8813.89     8788.95    221.48 o 
   5   5   9     3117.33     3386.23    178.29 o 
  -9   6   9     2557.24     2763.52    150.77 o 
  -6   6   9     2981.15     2841.46    130.98 o 
  -3   6   9    17866.28    17880.86    267.38 o 
   0   6   9     2866.09     3095.80    132.67 o 
   3   6   9      821.99     1070.56     96.59 o 
   6   6   9     1061.93      912.48    123.63 o 
 -11   7   9     1242.65     1208.88    135.09 o 
  -8   7   9     6432.26     6792.80    205.76 o 
  -5   7   9    10793.58    11336.08    228.87 o 
  -2   7   9     3006.03     2913.54    128.49 o 
   1   7   9      206.85      395.83     72.52 o 
   4   7   9    12832.56    12825.51    306.49 o 
   7   7   9      567.99      367.16    119.17 o 
 -13   8   9      269.23      370.80    118.43 o 
 -10   8   9     7347.33     7273.38    275.12 o 
  -7   8   9       34.18       31.12     51.42 o 
  -4   8   9    19248.67    18990.16    336.38 o 
  -1   8   9     1012.16     1108.00    112.19 o 
   2   8   9     2965.05     2986.18    190.34 o 
   5   8   9      963.22      657.41    169.70 o 
   8   8   9     2869.25     2138.23    243.42 o 
 -15   9   9     1816.56     1796.19    203.16 o 
 -12   9   9     3047.94     3356.88    231.08 o 
  -9   9   9      466.55      674.10    102.62 o 
  -6   9   9      687.30      836.12     95.81 o 
  -3   9   9      542.95      693.31     89.35 o 
   0   9   9    12104.56    12422.17    355.00 o 
   3   9   9      126.65      286.87    122.59 o 
   6   9   9      442.74      238.21    132.10 o 
   9   9   9       85.79     -213.40    213.40 o 
 -17  10   9     1233.46     1139.03    255.31 o 
 -14  10   9       82.16     -102.94    102.94 o 
 -11  10   9     2131.13     2289.70    161.77 o 
  -8  10   9     3412.46     3626.19    221.89 o 
  -5  10   9      431.23      571.83     94.66 o 
  -2  10   9     1385.05     1299.30    134.20 o 
   1  10   9       60.36       18.45     90.44 o 
   4  10   9      240.31      446.19    167.55 o 
   7  10   9     1133.95      812.83    160.35 o 
  10  10   9      390.91     -266.53    266.53 o 
 -19  11   9      786.47      371.33    306.58 o 
 -16  11   9      428.14      145.81    149.31 o 
 -13  11   9      160.28       72.39    103.78 o 
 -10  11   9     1367.16     1325.61    163.85 o 
  -7  11   9     2337.11     2337.19    173.07 o 
  -4  11   9      163.93      337.77    114.81 o 
  -1  11   9      716.16      514.39    128.48 o 
   2  11   9     1896.48     2022.35    240.52 o 
   5  11   9      499.16      127.63    169.23 o 
   8  11   9       19.50     -250.10    250.10 o 
 -18  12   9      536.38      173.00    202.81 o 
 -15  12   9     1409.75     1595.42    210.14 o 
 -12  12   9      247.73      106.87    121.75 o 
  -9  12   9     4213.52     4265.70    249.68 o 
  -6  12   9      362.23      280.85    125.19 o 
  -3  12   9     1041.74      966.98    161.98 o 
   0  12   9      156.53       46.16    115.55 o 
   3  12   9      229.60      176.95    164.53 o 
   6  12   9     1515.15     1260.41    284.13 o 
 -17  13   9     1184.34     1227.01    232.01 o 
 -14  13   9      346.32      252.26    163.11 o 
 -11  13   9      488.55      510.61    147.42 o 
  -8  13   9      493.20      507.21    164.13 o 
  -5  13   9     3988.06     4114.48    290.73 o 
  -2  13   9     3658.67     3444.78    242.66 o 
   1  13   9     1167.26     1044.43    192.06 o 
   4  13   9       13.93     -151.67    230.63 o 
 -19  14   9      130.19     -189.19    241.28 o 
 -16  14   9      641.43      732.38    214.90 o 
 -13  14   9     1281.08     1073.49    207.39 o 
 -10  14   9     3937.85     4311.14    266.90 o 
  -7  14   9       22.76     -110.52    110.52 o 
  -4  14   9     1047.16      923.77    182.46 o 
  -1  14   9      964.70      724.27    164.52 o 
   2  14   9      648.93      577.91    215.63 o 
   5  14   9      421.40     -263.56    451.04 o 
 -18  15   9      159.05      -46.49    271.54 o 
 -15  15   9      607.60      699.07    204.52 o 
 -12  15   9      218.43       27.97    147.98 o 
  -9  15   9      170.56       43.80    150.67 o 
  -6  15   9     2539.09     2345.05    269.62 o 
  -3  15   9      190.99      247.10    155.18 o 
   0  15   9     1411.44     1403.35    219.63 o 
   3  15   9      639.02      420.08    298.16 o 
 -17  16   9      265.10     -238.48    238.48 o 
 -14  16   9      873.81      889.97    219.34 o 
 -11  16   9     1547.33     1308.07    184.55 o 
  -8  16   9      226.94      -77.03    158.88 o 
  -5  16   9      961.94      726.07    201.54 o 
  -2  16   9       91.23       33.12    170.61 o 
   1  16   9      894.19      724.39    287.41 o 
 -16  17   9      168.91      126.53    229.42 o 
 -13  17   9      124.31      291.14    177.01 o 
 -10  17   9      698.85      624.52    207.74 o 
  -7  17   9     2449.74     2739.65    301.38 o 
  -4  17   9       23.95     -150.53    150.53 o 
  -1  17   9      266.74     -225.43    273.93 o 
 -15  18   9      922.84      928.64    245.00 o 
 -12  18   9      882.96      706.00    320.00 o 
  -9  18   9      369.45      208.67    235.16 o 
  -6  18   9      674.48      816.80    297.37 o 
  -3  18   9      759.11     -245.46    245.46 o 
 -14  19   9      325.41     -115.43    242.26 o 
 -11  19   9       88.51     -148.99    214.36 o 
  -8  19   9      524.85      -17.46    476.39 o 
  -5  19   9      719.75       66.19    355.02 o 
 -10  20   9      839.87      199.71    282.43 o 
  -1   1  10   175352.92   173509.36    967.06 o 
  -3   2  10    69177.66    67303.87    576.78 o 
   0   2  10    89302.47    86662.45    638.07 o 
  -5   3  10    47160.42    46819.33    463.33 o 
  -2   3  10    31574.01    32084.52    383.05 o 
   1   3  10    44296.93    43767.29    490.83 o 
  -7   4  10    58462.74    58257.93    562.53 o 
  -4   4  10    43165.69    43089.47    462.37 o 
  -1   4  10    10031.04    10085.40    234.83 o 
   2   4  10    41685.25    41721.78    453.80 o 
  -9   5  10    37136.23    37874.82    497.26 o 
  -6   5  10    36613.20    37199.36    442.16 o 
  -3   5  10    53497.27    54040.05    516.52 o 
   0   5  10    78873.32    78849.51    640.44 o 
   3   5  10    44868.25    43855.22    502.09 o 
 -11   6  10    25158.02    25767.04    482.73 o 
  -8   6  10    25773.27    26361.71    377.06 o 
  -5   6  10    98724.37    95763.49    690.28 o 
  -2   6  10    23760.48    23456.08    342.56 o 
   1   6  10    60090.38    60854.89    560.80 o 
   4   6  10    22795.64    23016.22    417.70 o 
 -13   7  10    18534.28    18898.54    512.20 o 
 -10   7  10    16362.76    16133.92    373.80 o 
  -7   7  10    63195.63    64084.75    573.35 o 
  -4   7  10    41540.59    41497.79    447.39 o 
  -1   7  10    97168.15    96306.16    725.33 o 
   2   7  10    28922.56    29946.68    401.33 o 
   5   7  10    25271.82    24477.87    554.45 o 
 -15   8  10    16467.70    16025.96    476.08 o 
 -12   8  10    23687.43    24152.01    801.28 o 
  -9   8  10    64015.83    64694.10    772.14 o 
  -6   8  10    36198.68    36041.09    453.33 o 
  -3   8  10    19841.00    20276.83    338.52 o 
   0   8  10    36254.39    35528.38    560.00 o 
   3   8  10    31505.46    33041.57    486.92 o 
   6   8  10    18864.72    19664.93    488.58 o 
 -17   9  10    12877.29    12316.90    662.70 o 
 -14   9  10    10973.62    11209.23    479.02 o 
 -11   9  10    30598.34    30499.50    525.93 o 
  -8   9  10    37773.25    37898.98    524.78 o 
  -5   9  10    22096.75    23056.55    401.01 o 
  -2   9  10    53699.90    53324.74    695.24 o 
   1   9  10    34440.75    34060.22    611.05 o 
   4   9  10    18917.29    19794.01    643.86 o 
   7   9  10    13954.22    13490.93    526.56 o 
 -19  10  10     7065.50     6821.56    535.96 o 
 -16  10  10    21807.53    22022.67    611.87 o 
 -13  10  10    15904.68    16347.86    467.98 o 
 -10  10  10    36878.32    36347.04    659.54 o 
  -7  10  10    37762.95    37670.00    585.45 o 
  -4  10  10    24337.90    23969.72    575.64 o 
  -1  10  10    29712.67    29839.92    554.92 o 
   2  10  10    21666.84    21357.85    549.04 o 
   5  10  10    16464.65    16986.43    668.88 o 
   8  10  10     7030.10     6643.36    428.95 o 
 -18  11  10    13852.41    13366.69    762.21 o 
 -15  11  10    10563.42    11265.69    440.96 o 
 -12  11  10    19515.34    20137.99    675.69 o 
  -9  11  10    19679.01    19655.58    486.26 o 
  -6  11  10    42666.62    42801.54    598.40 o 
  -3  11  10    30637.99    31425.28    712.96 o 
   0  11  10    23535.10    24135.44    585.83 o 
   3  11  10     8914.15     8243.41    492.38 o 
   6  11  10    19659.14    19891.33    767.39 o 
 -17  12  10     9445.99     9708.37    632.98 o 
 -14  12  10    22950.88    23199.68    708.35 o 
 -11  12  10    16551.49    16895.63    571.85 o 
  -8  12  10    25296.97    24911.01    508.81 o 
  -5  12  10    17236.45    17570.21    568.28 o 
  -2  12  10    32583.89    33692.69    657.69 o 
   1  12  10    15682.75    15075.14    511.46 o 
   4  12  10    11339.19    11428.50    609.63 o 
   7  12  10     6061.52     6592.08    556.00 o 
 -19  13  10     6780.69     6977.92    632.65 o 
 -16  13  10     6618.37     6595.06    485.85 o 
 -13  13  10    14665.15    14330.30    736.63 o 
 -10  13  10    17898.49    17264.08    634.07 o 
  -7  13  10    19572.60    21344.90    642.54 o 
  -4  13  10    16472.58    16843.20    560.15 o 
  -1  13  10    14050.09    14543.90    469.81 o 
   2  13  10    12992.97    13539.87    591.73 o 
   5  13  10     5894.21     6224.42    534.74 o 
 -18  14  10     5952.51     6047.15    543.42 o 
 -15  14  10    12183.40    12191.32    611.89 o 
 -12  14  10    10856.18    11316.76    548.10 o 
  -9  14  10    12859.45    12677.58    492.28 o 
  -6  14  10    23683.11    23556.14   1020.59 o 
  -3  14  10     5580.86     5159.78    411.50 o 
   0  14  10    16723.94    16979.67    631.18 o 
   3  14  10     8411.51     7535.46    508.68 o 
 -17  15  10     8763.70     9026.67    615.38 o 
 -14  15  10    10878.15    10250.97    577.66 o 
 -11  15  10    14427.98    14748.88    460.23 o 
  -8  15  10    16000.99    16213.83    724.55 o 
  -5  15  10    12712.17    12811.43    653.78 o 
  -2  15  10     8240.49     8642.52    494.79 o 
   1  15  10    10037.63    10096.70    587.26 o 
 -16  16  10    14194.85    15117.83    860.91 o 
 -13  16  10     6310.97     6378.48    435.54 o 
 -10  16  10    11570.15    11548.88    539.97 o 
  -7  16  10    16869.70    16272.92    597.37 o 
  -4  16  10    12698.52    11586.51    553.02 o 
  -1  16  10    10017.65    10621.70    548.98 o 
   2  16  10     6884.55     7586.40    714.84 o 
 -15  17  10     8628.39     7601.78    540.32 o 
 -12  17  10    12025.13     9665.33    570.25 o 
  -9  17  10    14530.18    14688.15    675.81 o 
  -6  17  10    14301.79    15504.98    688.91 o 
  -3  17  10     8781.65     9234.21    565.45 o 
   0  17  10     9836.29     9666.99    675.75 o 
 -14  18  10     6779.86     6409.97    442.41 o 
 -11  18  10     9432.19     9327.63    568.34 o 
  -8  18  10    13153.13    14203.37   1038.95 o 
  -5  18  10     6776.49     8449.11    562.37 o 
  -2  18  10     7734.49     7551.08    663.61 o 
 -13  19  10    10588.69    10851.55    688.47 o 
 -10  19  10     5643.81     5649.95    525.12 o 
  -7  19  10     6142.20     5994.11    698.91 o 
   0   1  11      854.44      968.66     87.46 o 
  -2   2  11    16246.10    17052.11    308.99 o 
   1   2  11     8261.58     7985.10    213.98 o 
  -4   3  11      291.46      277.23     62.13 o 
  -1   3  11     7182.34     7399.52    237.03 o 
   2   3  11      103.59       80.69     51.75 o 
  -6   4  11      126.26      155.62     60.75 o 
  -3   4  11     4815.12     4789.34    255.90 o 
   0   4  11    11733.59    12089.51    260.73 o 
   3   4  11      281.84      190.58     67.37 o 
  -8   5  11     1810.89     2039.30    145.50 o 
  -5   5  11     3217.99     3202.36    157.80 o 
  -2   5  11    11108.31    11140.29    269.33 o 
   1   5  11       41.83      -20.29     46.54 o 
   4   5  11      916.22     1014.26    115.03 o 
 -10   6  11     5555.18     5953.42    272.02 o 
  -7   6  11     8408.67     8660.33    269.94 o 
  -4   6  11    12378.09    12887.95    264.49 o 
  -1   6  11     4680.35     5021.67    196.76 o 
   2   6  11      529.79      489.42     78.15 o 
   5   6  11     8371.79     8501.55    313.75 o 
 -12   7  11     6767.44     6861.10    363.46 o 
  -9   7  11     7490.08     7921.64    341.14 o 
  -6   7  11     1008.86     1187.62    100.32 o 
  -3   7  11     8064.55     7969.84    259.80 o 
   0   7  11     6189.05     6236.15    222.11 o 
   3   7  11    13407.85    12994.34    311.42 o 
   6   7  11     1145.58      836.89    137.01 o 
 -14   8  11     2243.75     2308.38    237.85 o 
 -11   8  11     1329.77     1175.37    143.57 o 
  -8   8  11     3834.47     4284.00    192.75 o 
  -5   8  11     5450.95     6066.50    262.00 o 
  -2   8  11     3023.19     2789.74    137.10 o 
   1   8  11     9612.13     9845.97    349.49 o 
   4   8  11      288.70      222.64    122.87 o 
   7   8  11     1729.28     1034.29    208.34 o 
 -16   9  11     3016.02     3102.97    272.58 o 
 -13   9  11      142.13      -61.98    115.02 o 
 -10   9  11     3439.82     3211.81    195.99 o 
  -7   9  11      569.97      261.47     91.90 o 
  -4   9  11     5201.16     4939.86    208.05 o 
  -1   9  11     2450.53     2518.11    219.29 o 
   2   9  11      905.00      753.65    155.10 o 
   5   9  11      206.99       56.48    153.81 o 
   8   9  11     1949.95     1675.07    328.95 o 
 -18  10  11      364.81       59.42    218.85 o 
 -15  10  11       45.85      -84.50    136.58 o 
 -12  10  11      177.73      280.03    108.20 o 
  -9  10  11     5261.62     5479.61    298.74 o 
  -6  10  11     1325.43     1248.45    134.70 o 
  -3  10  11      125.70      119.26     80.71 o 
   0  10  11     2066.29     1854.79    180.17 o 
   3  10  11       34.18       56.14    138.05 o 
   6  10  11      555.81      469.55    265.56 o 
   9  10  11       76.31      118.39    263.05 o 
 -17  11  11      952.20     1001.22    233.33 o 
 -14  11  11      140.01       79.66    128.11 o 
 -11  11  11      451.47      172.99    134.19 o 
  -8  11  11     2479.33     2543.28    216.00 o 
  -5  11  11      482.38      291.22    122.12 o 
  -2  11  11     1910.76     2043.40    182.41 o 
   1  11  11      190.58      232.68    128.62 o 
   4  11  11      530.72      727.16    221.29 o 
   7  11  11      808.39      446.31    255.96 o 
 -19  12  11      212.40     -259.98    259.98 o 
 -16  12  11     1698.57     1447.95    246.62 o 
 -13  12  11      245.51       56.76    162.85 o 
 -10  12  11     5113.55     5971.50    398.28 o 
  -7  12  11      768.86      892.34    120.86 o 
  -4  12  11     1819.52     1867.72    215.00 o 
  -1  12  11     2919.24     2703.00    251.25 o 
   2  12  11      111.51     -139.34    171.41 o 
   5  12  11     1323.35     1253.54    259.81 o 
 -18  13  11     1049.57      596.76    344.71 o 
 -15  13  11      617.78      672.29    219.26 o 
 -12  13  11     2996.63     2695.89    269.56 o 
  -9  13  11     1592.32     1491.42    181.46 o 
  -6  13  11      337.44      264.86    158.01 o 
  -3  13  11     4859.82     4730.20    338.98 o 
   0  13  11     1090.57      907.60    190.11 o 
   3  13  11      349.87      131.26    194.66 o 
   6  13  11     2263.53     1889.35    463.56 o 
 -17  14  11     1220.37     1029.87    248.03 o 
 -14  14  11      640.63      139.77    192.49 o 
 -11  14  11     3353.67     3891.15    342.90 o 
  -8  14  11      659.02       87.94    163.87 o 
  -5  14  11     2910.76     2926.79    281.58 o 
  -2  14  11     3127.22     3140.39    308.71 o 
   1  14  11     2208.30     2163.07    301.06 o 
   4  14  11      523.52      139.85    285.47 o 
 -16  15  11      486.61      -71.30    197.66 o 
 -13  15  11      876.31      487.15    217.47 o 
 -10  15  11     1496.81     1162.89    187.05 o 
  -7  15  11     1308.69     1869.66    252.16 o 
  -4  15  11     1314.52     1262.32    264.88 o 
  -1  15  11      659.00      334.61    197.96 o 
   2  15  11      634.68      373.42    236.19 o 
 -15  16  11      377.59     -239.59    239.59 o 
 -12  16  11      388.91      129.56    190.14 o 
  -9  16  11     1318.31     1491.40    258.55 o 
  -6  16  11     1222.85      787.72    208.04 o 
  -3  16  11      466.54      306.90    211.32 o 
   0  16  11      485.66      313.60    240.93 o 
 -14  17  11      928.64      778.30    240.70 o 
 -11  17  11     2038.89     1793.22    353.77 o 
  -8  17  11      252.09      123.96    234.05 o 
  -5  17  11      131.57     -123.33    191.56 o 
  -2  17  11      420.18      -22.21    243.61 o 
 -13  18  11       22.44     -199.36    215.11 o 
 -10  18  11      612.03      753.01    261.61 o 
  -7  18  11      810.78      820.91    226.82 o 
  -4  18  11      118.82      120.46    320.54 o 
 -12  19  11       62.71      -98.64    238.01 o 
  -9  19  11     1273.74     1095.30    285.33 o 
  -6  19  11      154.71     -193.07    309.72 o 
   0   0  12   129107.44   126093.95   1837.99 o 
   1   1  12    70325.91    71022.54    610.75 o 
  -1   2  12    66923.20    66714.47    589.42 o 
   2   2  12    40202.92    39208.55    467.54 o 
  -3   3  12    28677.56    29043.94    397.95 o 
   0   3  12    40183.10    39725.82    482.72 o 
   3   3  12    29294.83    29744.55    413.76 o 
  -5   4  12    47045.91    46779.28    521.74 o 
  -2   4  12    36892.98    36226.00    438.86 o 
   1   4  12    36369.20    36504.65    457.09 o 
   4   4  12    19295.49    20125.53    418.55 o 
  -7   5  12    25521.20    25931.58    397.07 o 
  -4   5  12    32484.10    33015.16    440.14 o 
  -1   5  12    36152.77    35683.60    440.39 o 
   2   5  12    36128.20    35658.34    476.05 o 
   5   5  12    21187.11    21812.21    465.82 o 
  -9   6  12    34422.55    34561.62    566.00 o 
  -6   6  12    70532.65    69990.64    650.60 o 
  -3   6  12    21843.77    22852.38    379.23 o 
   0   6  12    62020.06    62067.96    596.02 o 
   3   6  12    20302.49    21180.97    411.40 o 
   6   6  12    18464.01    18541.60    469.84 o 
 -11   7  12    12848.78    13885.14    390.60 o 
  -8   7  12    59531.70    58461.98    671.09 o 
  -5   7  12    18662.61    19034.60    321.71 o 
  -2   7  12    31631.56    31386.52    428.02 o 
   1   7  12    36360.70    37764.69    522.54 o 
   4   7  12    34745.02    35452.30    577.10 o 
   7   7  12    16996.89    17154.15    566.82 o 
 -13   8  12    18126.62    18950.82    498.33 o 
 -10   8  12    24871.20    24718.25    460.76 o 
  -7   8  12    38681.56    38644.18    506.64 o 
  -4   8  12    24748.76    25318.29    423.16 o 
  -1   8  12    58654.86    57603.69    681.74 o 
   2   8  12    25188.17    25398.27    411.24 o 
   5   8  12    13677.28    14045.85    444.68 o 
   8   8  12    13890.83    13704.07    680.26 o 
 -15   9  12    19227.07    18912.41    610.79 o 
 -12   9  12    12494.07    12613.41    411.15 o 
  -9   9  12    31591.97    32280.26    545.59 o 
  -6   9  12    23785.51    23243.86    479.18 o 
  -3   9  12    26904.92    27191.82    436.97 o 
   0   9  12    37972.71    36802.17    707.49 o 
   3   9  12    12783.39    13058.44    482.38 o 
   6   9  12     9192.64    10117.48    543.71 o 
   9   9  12     8764.99     8712.67    610.14 o 
 -17  10  12    11751.91    11776.46    608.79 o 
 -14  10  12     8825.48     8979.31    425.97 o 
 -11  10  12    21348.34    21495.11    516.08 o 
  -8  10  12    32155.79    31775.24    586.78 o 
  -5  10  12    26097.97    26135.71    635.05 o 
  -2  10  12    22076.50    23166.67    560.25 o 
   1  10  12    23706.51    22916.39    592.29 o 
   4  10  12     7900.06     7799.49    473.24 o 
   7  10  12    13555.72    13646.93    740.22 o 
 -19  11  12     5559.92     6278.94    781.75 o 
 -16  11  12    12959.83    12560.16    647.39 o 
 -13  11  12    12566.82    14052.06    606.21 o 
 -10  11  12    22682.89    23462.38    600.26 o 
  -7  11  12    27778.99    27846.00    652.94 o 
  -4  11  12    16402.15    16741.75    630.88 o 
  -1  11  12    18956.93    19100.54    524.56 o 
   2  11  12    12426.27    13645.11    613.37 o 
   5  11  12    14020.22    14934.14    690.59 o 
   8  11  12     3542.53     3604.86    578.88 o 
 -18  12  12     6558.31     6182.22    493.39 o 
 -15  12  12     9134.22     8487.77    595.71 o 
 -12  12  12    15863.67    15800.77    616.90 o 
  -9  12  12    12282.44    11966.65    425.44 o 
  -6  12  12    24398.90    24198.75    648.89 o 
  -3  12  12    13179.52    13309.38    711.70 o 
   0  12  12    15762.87    15684.52    546.83 o 
   3  12  12     9082.69     8660.11    498.51 o 
   6  12  12     8386.52     7402.16    599.07 o 
 -17  13  12     6180.36     6559.21    530.46 o 
 -14  13  12    13025.37    12578.96    567.85 o 
 -11  13  12     8146.12     8409.76    517.37 o 
  -8  13  12    18797.64    18996.79    552.28 o 
  -5  13  12    12843.77    12866.70    715.06 o 
  -2  13  12    12979.76    12382.51    464.32 o 
   1  13  12    14103.59    14521.74    573.50 o 
   4  13  12     6001.21     5355.05    474.00 o 
 -16  14  12     8264.15     7887.97    736.72 o 
 -13  14  12    11875.46    11912.59    549.55 o 
 -10  14  12     8411.59     8250.45    377.77 o 
  -7  14  12    18324.31    19664.25    739.98 o 
  -4  14  12     6972.44     6990.31    424.61 o 
  -1  14  12    13208.05    14260.69    524.66 o 
   2  14  12     7947.15     7397.88    509.17 o 
 -15  15  12    10672.25     9827.25    567.75 o 
 -12  15  12     8047.61     8409.39    565.40 o 
  -9  15  12     9787.24    10241.42    631.52 o 
  -6  15  12    17742.38    19060.41    952.30 o 
  -3  15  12     8789.97     9456.96    514.75 o 
   0  15  12    10522.97    10027.71    620.29 o 
 -17  16  12     6698.91     6471.44    592.41 o 
 -14  16  12     8584.99     7976.17    532.85 o 
 -11  16  12    13058.56    13631.43    810.24 o 
  -8  16  12    15382.42    16841.15    706.24 o 
  -5  16  12    10964.71    11640.36    627.46 o 
  -2  16  12     7038.44     7172.27    526.82 o 
   1  16  12     8167.99     7401.30    714.90 o 
 -16  17  12     7454.42     7521.94    640.00 o 
 -13  17  12     6541.79     6117.32    449.20 o 
 -10  17  12    13023.16    13268.01    765.47 o 
  -7  17  12    12776.80    12328.15    706.06 o 
  -4  17  12     5492.37     5234.03    507.46 o 
  -1  17  12     8382.62     8351.05    673.33 o 
 -12  18  12     9313.52     8319.28    537.93 o 
  -9  18  12     7138.90     8091.14    725.21 o 
  -6  18  12     7669.07     8117.11    575.13 o 
 -11  19  12     3600.04     3078.88    404.13 o 
  -8  19  12     5613.69     5663.12    620.86 o 
  -1   1  13    13425.55    13616.57    282.00 o 
  -3   2  13      777.80     1048.57    106.34 o 
   0   2  13     2345.36     2487.04    137.83 o 
  -5   3  13     3463.35     3675.02    176.42 o 
  -2   3  13     2843.50     3492.58    170.66 o 
   1   3  13     5633.97     6033.29    222.30 o 
  -7   4  13       50.89       64.25     75.88 o 
  -4   4  13     2071.46     1991.42    133.58 o 
  -1   4  13     8569.13     8906.53    334.33 o 
   2   4  13     1339.67     1753.08    133.05 o 
  -9   5  13     1904.46     1839.67    160.01 o 
  -6   5  13     5508.49     6060.51    242.45 o 
  -3   5  13     6811.18     6903.27    324.75 o 
   0   5  13      875.26      983.67    103.26 o 
   3   5  13     2036.55     1968.78    166.78 o 
 -11   6  13     5693.58     5977.00    333.93 o 
  -8   6  13     6188.77     6989.59    289.79 o 
  -5   6  13     2115.41     2389.09    150.10 o 
  -2   6  13     8354.87     8344.30    266.21 o 
   1   6  13     9256.03     9770.90    290.10 o 
   4   6  13     2797.70     2738.05    192.05 o 
 -13   7  13     1745.08     1622.20    192.94 o 
 -10   7  13     7099.24     7015.70    313.18 o 
  -7   7  13     5189.66     5464.63    246.53 o 
  -4   7  13     6963.92     6927.07    307.05 o 
  -1   7  13     1268.45     1599.30    141.25 o 
   2   7  13     6696.67     6207.61    273.05 o 
   5   7  13     2403.16     2310.84    198.58 o 
 -15   8  13     1475.09     1219.51    198.64 o 
 -12   8  13     1061.31     1068.01    168.93 o 
  -9   8  13      950.41     1207.33    140.22 o 
  -6   8  13     6869.44     7580.80    300.91 o 
  -3   8  13     6372.79     6674.08    273.98 o 
   0   8  13     3807.29     4250.99    236.76 o 
   3   8  13      636.84      618.03    112.49 o 
   6   8  13     2978.78     2680.09    231.97 o 
 -17   9  13     1303.57     1235.65    266.64 o 
 -14   9  13      393.10      442.61    160.81 o 
 -11   9  13     4296.47     4330.53    267.11 o 
  -8   9  13      114.16      -80.05     80.05 o 
  -5   9  13     6262.16     5983.14    285.52 o 
  -2   9  13       40.66      -63.77     92.13 o 
   1   9  13     1633.23     1585.92    197.21 o 
   4   9  13      645.04      677.69    197.60 o 
   7   9  13     1868.58     1755.82    298.65 o 
 -16  10  13      329.13       59.55    185.74 o 
 -13  10  13      574.44      284.83    140.84 o 
 -10  10  13     1428.65     1494.60    188.92 o 
  -7  10  13       64.15        8.16     90.78 o 
  -4  10  13      715.14      522.98    148.12 o 
  -1  10  13     5329.67     4871.11    375.66 o 
   2  10  13      236.03      320.94    131.61 o 
   5  10  13      662.39      899.69    246.28 o 
   8  10  13      945.90      -38.90    296.70 o 
 -18  11  13      777.26      208.53    240.69 o 
 -15  11  13      605.05      470.63    178.57 o 
 -12  11  13     1433.43     1485.16    215.39 o 
  -9  11  13     4831.59     4931.42    331.90 o 
  -6  11  13       40.68       45.00     89.24 o 
  -3  11  13     2275.25     2298.58    221.32 o 
   0  11  13     1450.60     1228.26    190.44 o 
   3  11  13     1191.03      884.74    198.90 o 
   6  11  13       97.43     -242.72    242.72 o 
 -17  12  13     1339.56      721.23    246.95 o 
 -14  12  13       82.83     -151.61    151.61 o 
 -11  12  13     2774.14     2926.43    264.72 o 
  -8  12  13     2462.06     2146.76    253.24 o 
  -5  12  13     1321.88     1450.80    212.59 o 
  -2  12  13     3240.96     3495.22    268.28 o 
   1  12  13      276.51      137.43    171.17 o 
   4  12  13     2395.98     2312.14    308.91 o 
 -16  13  13     2534.90     2037.15    289.68 o 
 -13  13  13     1105.93      291.57    199.65 o 
 -10  13  13     4530.36     4382.46    300.40 o 
  -7  13  13     1877.91     1435.41    225.36 o 
  -4  13  13     4818.32     4580.81    434.87 o 
  -1  13  13     2087.74     1535.24    289.76 o 
   2  13  13      962.21      983.47    286.10 o 
   5  13  13     1029.31      142.48    396.42 o 
 -15  14  13     1341.16     1390.11    244.30 o 
 -12  14  13      495.54        0.81    167.99 o 
  -9  14  13     3723.46     3623.20    391.63 o 
  -6  14  13      550.06      827.89    254.02 o 
  -3  14  13     3490.64     3206.73    310.63 o 
   0  14  13     1180.75      839.46    240.03 o 
   3  14  13      399.78     -318.09    352.35 o 
 -17  15  13     1195.40      948.95    295.18 o 
 -14  15  13      416.27      -24.81    304.66 o 
 -11  15  13     1579.18     1553.74    347.29 o 
  -8  15  13     1285.22     1009.46    258.72 o 
  -5  15  13     1750.39     1518.38    250.60 o 
  -2  15  13      788.80      159.46    227.95 o 
   1  15  13     1148.13     1000.49    309.28 o 
 -16  16  13      565.37        7.77    505.48 o 
 -13  16  13     1276.94     1555.22    286.65 o 
 -10  16  13     1147.50      809.95    274.58 o 
  -7  16  13      166.17      389.56    217.10 o 
  -4  16  13       89.35     -221.81    221.81 o 
  -1  16  13     1243.52      896.74    321.74 o 
 -15  17  13      507.92      404.95    274.67 o 
 -12  17  13      439.35      935.13    299.71 o 
  -9  17  13      556.53      301.21    266.95 o 
  -6  17  13      607.37      509.63    232.70 o 
  -3  17  13      327.18      233.68    303.96 o 
 -11  18  13      662.64       67.70    279.90 o 
  -8  18  13     1334.67      898.36    316.96 o 
  -5  18  13      166.70     -247.96    247.96 o 
   0   1  14    45224.13    44479.04    533.17 o 
  -2   2  14    50112.21    50600.75    563.69 o 
   1   2  14    31314.13    30498.28    439.23 o 
  -4   3  14     7307.57     7638.81    262.94 o 
  -1   3  14    36475.35    35878.82    470.25 o 
   2   3  14    25811.31    25972.14    435.87 o 
  -6   4  14    26563.43    27368.80    474.99 o 
  -3   4  14    29753.07    29033.21    443.35 o 
   0   4  14    43550.40    42775.70    553.65 o 
   3   4  14    33606.52    33728.18    541.43 o 
  -8   5  14    22277.17    21693.30    468.83 o 
  -5   5  14    48242.20    48921.79    618.72 o 
  -2   5  14    16951.93    17393.51    361.84 o 
   1   5  14    50078.98    49840.88    647.93 o 
   4   5  14    10234.01     9957.18    355.36 o 
 -10   6  14    13345.28    14318.73    450.29 o 
  -7   6  14    44639.38    45278.43    642.13 o 
  -4   6  14    35938.34    36390.97    541.00 o 
  -1   6  14    26796.80    27303.37    488.36 o 
   2   6  14    22906.68    22297.55    484.25 o 
   5   6  14    27861.95    28751.10    568.02 o 
 -12   7  14    25214.89    24552.00    525.25 o 
  -9   7  14    19457.39    19121.40    444.81 o 
  -6   7  14    28424.63    28664.17    515.78 o 
  -3   7  14    33896.37    34065.67    560.61 o 
   0   7  14    26883.46    27876.68    496.58 o 
   3   7  14    22728.62    22794.37    470.15 o 
   6   7  14    10989.37    10997.80    460.67 o 
 -14   8  14    14852.29    15147.66    508.11 o 
 -11   8  14    13429.44    13835.55    441.23 o 
  -8   8  14    14386.14    14368.07    378.99 o 
  -5   8  14    29312.33    30020.33    508.51 o 
  -2   8  14    19633.20    19660.30    437.15 o 
   1   8  14    18363.07    19485.55    461.47 o 
   4   8  14    14236.23    14147.12    394.34 o 
   7   8  14     9433.51    10778.76    509.62 o 
 -16   9  14     9511.24    10335.22    546.90 o 
 -13   9  14    11805.82    12607.60    534.21 o 
 -10   9  14    23942.45    24680.33    557.82 o 
  -7   9  14    10675.52    10596.78    356.23 o 
  -4   9  14    23246.44    23360.77    460.93 o 
  -1   9  14    26499.27    26585.93    678.17 o 
   2   9  14    10690.58    11192.17    473.72 o 
   5   9  14     8387.62     8314.44    506.79 o 
   8   9  14     6824.33     6977.85    538.76 o 
 -18  10  14     7454.69     7768.25    622.70 o 
 -15  10  14     6160.24     6468.07    430.81 o 
 -12  10  14    17011.05    16784.46    502.94 o 
  -9  10  14    17911.55    17236.32    492.77 o 
  -6  10  14    21291.48    21270.92    508.13 o 
  -3  10  14     8495.01     8949.28    433.96 o 
   0  10  14    16823.70    17219.21    537.00 o 
   3  10  14    15764.90    16762.80   1008.25 o 
   6  10  14     6929.62     6374.59    487.82 o 
 -17  11  14     8981.81     7862.28    516.61 o 
 -14  11  14     7527.90     7760.38    397.80 o 
 -11  11  14    12324.17    13073.56    556.78 o 
  -8  11  14    17866.70    18043.34    511.45 o 
  -5  11  14    21762.67    22528.27    664.20 o 
  -2  11  14    16300.78    16324.00    515.41 o 
   1  11  14     9778.04     9849.67    480.74 o 
   4  11  14    10699.52    10880.75    609.39 o 
   7  11  14     5895.99     5406.41    531.24 o 
 -16  12  14     7749.56     8088.99    590.65 o 
 -13  12  14    10687.22    11461.37    613.86 o 
 -10  12  14    11420.40    11494.31    472.29 o 
  -7  12  14    20630.79    21035.01    576.46 o 
  -4  12  14    13588.54    14903.81    637.76 o 
  -1  12  14    15002.23    14797.94    529.80 o 
   2  12  14     9009.42     9964.38    541.89 o 
   5  12  14     7430.82     6033.73    534.02 o 
 -15  13  14     7003.04     5941.04    545.63 o 
 -12  13  14    11496.09    12074.37    578.40 o 
  -9  13  14    12426.00    12192.08    462.57 o 
  -6  13  14    10343.47    10414.21    537.80 o 
  -3  13  14    14744.63    15281.85    642.63 o 
   0  13  14    10716.41    11184.27    618.01 o 
   3  13  14     4633.31     4500.63    434.40 o 
 -17  14  14     6608.77     7814.11    615.37 o 
 -14  14  14     9147.31     9460.13    552.35 o 
 -11  14  14     8828.41     8787.31    521.05 o 
  -8  14  14    11278.95    10734.62    694.45 o 
  -5  14  14     8261.46     7956.27    487.21 o 
  -2  14  14    13519.57    13490.19    849.63 o 
   1  14  14     9382.95     7785.54    544.38 o 
 -16  15  14     5421.77     6049.84    558.19 o 
 -13  15  14     7514.90     7808.40    529.60 o 
 -10  15  14    11637.48    11285.96    693.52 o 
  -7  15  14    10836.63    10392.28    680.73 o 
  -4  15  14     7159.06     6900.88    593.67 o 
  -1  15  14     6164.23     5231.94    460.00 o 
 -15  16  14     6418.22     5708.89    832.99 o 
 -12  16  14     7220.46     7598.56    491.04 o 
  -9  16  14    10692.46    10536.08    680.03 o 
  -6  16  14     9545.66     8937.36    647.46 o 
  -3  16  14     6053.63     6086.64    539.55 o 
 -14  17  14     5955.84     5775.90    607.26 o 
 -11  17  14    11129.62    10487.84    692.29 o 
  -8  17  14     5600.08     5716.20    590.38 o 
  -5  17  14     6739.25     6196.04    540.78 o 
 -10  18  14     2272.73      958.65    416.00 o 
  -7  18  14    10927.93    10807.96    743.42 o 
   0   0  15      150.72      128.53    112.01 o 
   1   1  15     3078.50     2861.16    153.60 o 
  -1   2  15     4696.68     5479.51    255.04 o 
   2   2  15    11570.76    12097.91    337.13 o 
  -3   3  15    16089.14    16056.02    377.84 o 
   0   3  15     3731.05     4005.92    229.59 o 
   3   3  15     2044.09     2178.00    192.80 o 
  -5   4  15    14001.93    13938.77    385.69 o 
  -2   4  15      151.70       57.53     70.54 o 
   1   4  15     9530.18     9613.50    326.20 o 
   4   4  15      718.57      822.02    132.78 o 
  -7   5  15     6556.65     6804.60    326.41 o 
  -4   5  15      130.97       30.86     94.37 o 
  -1   5  15     2534.27     2786.35    189.56 o 
   2   5  15     2436.06     2425.56    187.50 o 
   5   5  15     5511.54     5785.58    307.13 o 
  -9   6  15     2831.18     2880.25    216.74 o 
  -6   6  15     2124.41     2228.73    170.80 o 
  -3   6  15     1902.80     2318.01    185.01 o 
   0   6  15     3994.38     3999.80    238.73 o 
   3   6  15     2749.34     3042.92    219.33 o 
   6   6  15     1734.12     1736.61    193.08 o 
 -11   7  15     2028.00     1742.98    198.58 o 
  -8   7  15     4219.97     4203.99    246.22 o 
  -5   7  15     1730.97     1882.76    165.42 o 
  -2   7  15     8923.37     9228.98    360.09 o 
   1   7  15     2861.61     3063.18    218.51 o 
   4   7  15     1669.72     1508.44    170.73 o 
   7   7  15     1524.51     1157.65    211.22 o 
 -13   8  15      248.37      232.16    156.87 o 
 -10   8  15     1691.15     1402.41    192.80 o 
  -7   8  15     3647.06     3485.89    230.95 o 
  -4   8  15     6193.55     6472.54    309.00 o 
  -1   8  15      360.24      342.41    110.06 o 
   2   8  15     2065.86     1839.13    183.22 o 
   5   8  15     1576.47     1430.91    177.39 o 
   8   8  15     2600.05     2433.51    304.55 o 
 -15   9  15      845.44      269.65    200.55 o 
 -12   9  15     2832.55     2384.03    249.55 o 
  -9   9  15      441.99      305.42    136.25 o 
  -6   9  15     2731.38     2539.73    178.85 o 
  -3   9  15     3566.38     4325.79    313.46 o 
   0   9  15     5231.68     5022.94    355.33 o 
   3   9  15      378.98      231.84    177.33 o 
   6   9  15     2702.07     2980.96    362.11 o 
 -17  10  15      448.91      797.51    251.85 o 
 -14  10  15     2024.55     1499.94    282.06 o 
 -11  10  15     2096.86     2337.12    222.34 o 
  -8  10  15     2176.66     2538.11    238.02 o 
  -5  10  15     1647.09     1555.30    172.01 o 
  -2  10  15      724.18      764.14    157.94 o 
   1  10  15     1558.51     1007.06    210.85 o 
   4  10  15     1260.18      683.17    266.74 o 
   7  10  15      660.31      157.82    245.33 o 
 -16  11  15      447.38      284.74    331.48 o 
 -13  11  15     2008.89     1681.64    356.25 o 
 -10  11  15     1839.16     2007.16    229.69 o 
  -7  11  15     1491.11     1105.62    173.73 o 
  -4  11  15     3968.62     3599.27    302.93 o 
  -1  11  15     1224.25     1279.07    193.93 o 
   2  11  15     3952.67     4337.62    370.92 o 
   5  11  15      490.69     -283.97    283.97 o 
 -15  12  15     3488.38     4402.47    515.30 o 
 -12  12  15     1854.04     1545.53    254.67 o 
  -9  12  15     2703.56     2425.90    237.29 o 
  -6  12  15     5500.68     4606.31    424.93 o 
  -3  12  15      193.46     -148.55    156.44 o 
   0  12  15     2165.21     1896.94    247.14 o 
   3  12  15     2623.98     2281.32    316.94 o 
 -17  13  15     1806.39     1457.09    314.00 o 
 -14  13  15     1035.02      799.09    251.39 o 
 -11  13  15      802.67      629.58    203.03 o 
  -8  13  15     1115.41      894.96    177.17 o 
  -5  13  15     6517.60     6523.27    463.59 o 
  -2  13  15     2132.33     1625.01    290.65 o 
   1  13  15      844.48       78.06    218.36 o 
   4  13  15     1141.51      512.10    322.19 o 
 -16  14  15     1729.27     1573.99    426.70 o 
 -13  14  15      781.95      498.99    230.41 o 
 -10  14  15     2304.41     2115.81    275.13 o 
  -7  14  15     1428.44     1520.44    265.38 o 
  -4  14  15     1805.70     1231.93    258.58 o 
  -1  14  15      882.81      818.07    226.23 o 
   2  14  15     1268.61     1232.35    352.48 o 
 -15  15  15      520.81      352.17    262.14 o 
 -12  15  15      870.38      161.54    267.41 o 
  -9  15  15     1307.14     1017.69    264.54 o 
  -6  15  15      559.67      521.65    239.40 o 
  -3  15  15      444.71      479.18    338.52 o 
   0  15  15      875.24     1538.19    382.99 o 
 -14  16  15      864.75      306.45    557.50 o 
 -11  16  15      627.55     1059.28    328.48 o 
  -8  16  15      297.10      350.50    254.98 o 
  -5  16  15      433.04      294.64    290.62 o 
  -2  16  15      872.53      442.46    354.77 o 
 -13  17  15     1179.64      816.38    716.75 o 
 -10  17  15      468.15     -115.36    264.72 o 
  -7  17  15      826.55      337.16    521.06 o 
  -4  17  15      697.56     -387.00    387.00 o 
  -1   1  16    17271.14    18218.93    388.73 o 
  -3   2  16    23927.62    24065.89    461.85 o 
   0   2  16    18828.09    19421.68    408.07 o 
  -5   3  16    24187.25    24579.93    538.74 o 
  -2   3  16    28862.69    29408.76    526.85 o 
   1   3  16    32191.23    32840.91    535.07 o 
  -7   4  16    20441.26    21536.73    526.05 o 
  -4   4  16    31409.60    31397.56    574.29 o 
  -1   4  16    23511.19    24376.35    490.56 o 
   2   4  16    13049.82    13473.78    406.23 o 
  -9   5  16    18455.08    18726.02    632.33 o 
  -6   5  16    29548.50    28670.67    544.06 o 
  -3   5  16    30065.30    30311.90    557.45 o 
   0   5  16    29585.93    29163.43    526.43 o 
   3   5  16    14392.91    15503.66    517.04 o 
 -11   6  16    32749.66    33214.33    727.47 o 
  -8   6  16    13155.17    13641.62    457.85 o 
  -5   6  16    22200.47    22760.30    479.18 o 
  -2   6  16    25126.81    25042.86    514.69 o 
   1   6  16    19177.65    19303.13    554.37 o 
   4   6  16    19978.26    20975.46    528.91 o 
 -13   7  16    12631.50    12711.44    476.99 o 
 -10   7  16     6828.24     7127.18    365.86 o 
  -7   7  16    17439.52    17931.99    487.74 o 
  -4   7  16    19683.33    20206.47    460.59 o 
  -1   7  16    28738.12    29802.57    603.65 o 
   2   7  16    11949.52    11648.63    409.88 o 
   5   7  16    15405.76    15840.42    571.27 o 
 -15   8  16     5178.15     4645.91    402.47 o 
 -12   8  16    14534.11    15470.86    528.52 o 
  -9   8  16     9495.32     9962.64    396.88 o 
  -6   8  16    12567.57    12524.66    399.05 o 
  -3   8  16    24659.85    24333.00    476.46 o 
   0   8  16     7257.54     7279.16    344.31 o 
   3   8  16    11318.95    11156.48    423.04 o 
   6   8  16     6910.23     7083.40    425.68 o 
 -17   9  16     4691.79     4373.01    495.94 o 
 -14   9  16     5556.71     5328.13    419.79 o 
 -11   9  16    12237.83    12529.78    460.55 o 
  -8   9  16     7781.64     7799.95    337.42 o 
  -5   9  16    21172.04    21789.35    449.54 o 
  -2   9  16     8899.32     8795.77    419.78 o 
   1   9  16     8624.27     8382.47    484.31 o 
   4   9  16     8819.55     8371.75    492.22 o 
   7   9  16     4709.74     5155.81    488.63 o 
 -16  10  16     5424.61     5865.22    458.88 o 
 -13  10  16    10242.68    10796.23    526.15 o 
 -10  10  16    13327.90    13689.79    577.18 o 
  -7  10  16    10036.68     9769.14    435.08 o 
  -4  10  16    14899.43    15576.41    436.42 o 
  -1  10  16     9760.99     9591.97    492.76 o 
   2  10  16    12323.12    12799.32    585.45 o 
   5  10  16     5453.75     5903.95    514.64 o 
 -15  11  16     6302.85     6321.01    460.89 o 
 -12  11  16     9532.33     8945.24    512.73 o 
  -9  11  16    15283.76    15572.04    559.53 o 
  -6  11  16    18508.70    19163.86    670.85 o 
  -3  11  16     8768.49     8819.00    464.85 o 
   0  11  16    11287.24    11584.71    550.69 o 
   3  11  16     9560.66     9222.11    588.92 o 
   6  11  16     5597.66     5110.76    556.24 o 
 -14  12  16     8532.30     9202.74    743.78 o 
 -11  12  16    11522.03    11208.39    567.13 o 
  -8  12  16     9746.04     9733.67    670.83 o 
  -5  12  16    12706.56    12772.23    635.48 o 
  -2  12  16    15709.19    15275.39    533.49 o 
   1  12  16     8435.43     9159.07    768.24 o 
   4  12  16     7697.05     6587.05    629.56 o 
 -16  13  16     6349.89     6215.34    892.16 o 
 -13  13  16     8234.47     8204.54    564.28 o 
 -10  13  16    11061.06    12089.55    634.86 o 
  -7  13  16    10065.27    10718.86    716.93 o 
  -4  13  16    11353.99    12506.62    674.86 o 
  -1  13  16    12900.95    11946.90    601.76 o 
   2  13  16     4844.48     5006.61    678.23 o 
 -15  14  16     3823.05     3711.43    434.11 o 
 -12  14  16     7446.41     6870.90    507.16 o 
  -9  14  16     7154.65     6846.92    565.75 o 
  -6  14  16     8854.11     8902.71    590.59 o 
  -3  14  16     9145.84     9309.05    630.32 o 
   0  14  16     5881.83     6533.98    521.04 o 
 -14  15  16     5005.18     5263.96    627.28 o 
 -11  15  16     9273.67     8573.16    529.82 o 
  -8  15  16     8052.08     8870.45    686.46 o 
  -5  15  16     6077.82     5426.20    530.91 o 
  -2  15  16     6105.80     5482.06    511.98 o 
 -13  16  16     8060.02     7153.16    623.62 o 
 -10  16  16     6215.97     6070.20    608.62 o 
  -7  16  16     3093.46     2656.75    404.67 o 
  -4  16  16     7231.15     6643.85    575.65 o 
  -9  17  16     2694.20     2209.04    437.78 o 
  -6  17  16     7151.03     6401.52    918.07 o 
   0   1  17     3259.94     3467.55    223.25 o 
  -2   2  17     5255.02     5706.06    289.12 o 
   1   2  17     6204.62     5983.38    282.48 o 
  -4   3  17    10971.67    11344.26    475.93 o 
  -1   3  17      915.65     1008.53    135.83 o 
   2   3  17    10973.62    11058.89    427.43 o 
  -6   4  17     8418.09     9137.86    368.91 o 
  -3   4  17      226.69      169.14    103.60 o 
   0   4  17     5506.87     6445.99    333.53 o 
   3   4  17     4296.24     4354.24    280.23 o 
  -8   5  17     2705.82     2626.99    245.01 o 
  -5   5  17     1877.73     1984.01    198.42 o 
  -2   5  17     1978.50     2296.35    211.68 o 
   1   5  17     4611.09     4544.18    274.08 o 
   4   5  17     2444.65     2595.27    228.99 o 
 -10   6  17     1243.91      863.52    190.09 o 
  -7   6  17     3501.32     3290.07    248.97 o 
  -4   6  17     2977.29     3669.63    262.51 o 
  -1   6  17     3513.44     3477.31    275.57 o 
   2   6  17     1937.25     2145.71    196.27 o 
   5   6  17      154.83       -3.33    142.13 o 
 -12   7  17      320.91      229.89    165.40 o 
  -9   7  17     3088.43     3334.35    239.19 o 
  -6   7  17     3022.36     2618.80    207.83 o 
  -3   7  17     1548.10     1569.17    184.86 o 
   0   7  17     2111.06     2073.81    199.67 o 
   3   7  17     2473.31     2515.71    232.24 o 
   6   7  17     2222.94     2110.49    268.58 o 
 -14   8  17     1154.36      885.95    242.99 o 
 -11   8  17     3480.01     3205.86    299.98 o 
  -8   8  17     2858.83     3224.52    251.72 o 
  -5   8  17     4913.35     5829.78    304.98 o 
  -2   8  17      934.86      986.13    151.07 o 
   1   8  17     4799.18     4302.80    316.40 o 
   4   8  17     1363.83     1501.27    205.28 o 
   7   8  17     2108.51     2743.94    392.92 o 
 -16   9  17     1738.58     1325.87    307.15 o 
 -13   9  17     1461.24     1344.75    259.72 o 
 -10   9  17      930.17      917.63    170.78 o 
  -7   9  17     1595.65     1737.22    178.58 o 
  -4   9  17     5288.82     4848.82    261.58 o 
  -1   9  17      349.99      426.01    143.29 o 
   2   9  17     3234.13     3213.00    326.25 o 
   5   9  17     3683.70     3471.99    422.62 o 
 -15  10  17     1221.53      649.83    248.82 o 
 -12  10  17     4587.79     4746.83    368.57 o 
  -9  10  17      172.37      197.36    190.98 o 
  -6  10  17     6538.36     7017.22    372.93 o 
  -3  10  17     3485.82     3591.82    302.22 o 
   0  10  17     2468.86     2089.50    269.18 o 
   3  10  17     1255.97      972.46    262.10 o 
   6  10  17      805.86      646.75    367.10 o 
 -14  11  17     3461.54     3941.74    504.09 o 
 -11  11  17     1799.34     1533.97    284.55 o 
  -8  11  17     1456.66      962.13    206.95 o 
  -5  11  17     3768.14     4358.87    284.74 o 
  -2  11  17      670.30      703.24    201.56 o 
   1  11  17     3389.93     2609.61    342.09 o 
   4  11  17     1354.55      111.97    284.52 o 
 -16  12  17      955.74      776.01    316.05 o 
 -13  12  17     2870.97     2221.13    382.33 o 
 -10  12  17      805.32      512.55    242.59 o 
  -7  12  17     4116.85     4408.72    304.83 o 
  -4  12  17     3185.02     2730.64    321.26 o 
  -1  12  17     1294.23     1222.43    254.54 o 
   2  12  17     2034.12     2148.32    364.20 o 
 -15  13  17     1320.60      717.56    298.39 o 
 -12  13  17     1368.76     1121.15    277.10 o 
  -9  13  17     1689.46     1411.81    323.19 o 
  -6  13  17     3813.00     3766.22    399.84 o 
  -3  13  17      585.44      128.65    203.19 o 
   0  13  17      660.44       84.19    226.13 o 
 -14  14  17      771.16      305.51    293.30 o 
 -11  14  17     1455.33     1070.12    413.54 o 
  -8  14  17      919.91     1274.76    318.47 o 
  -5  14  17     1690.45     1650.13    330.20 o 
  -2  14  17      359.15       18.85    238.16 o 
 -13  15  17      351.93      217.85    286.80 o 
 -10  15  17     1097.61     1186.12    312.71 o 
  -7  15  17      183.95     -105.24    280.62 o 
  -4  15  17     1209.76     1159.22    378.66 o 
 -12  16  17      624.08      240.54    334.64 o 
  -9  16  17      215.98      208.33    280.54 o 
  -6  16  17     1270.27     1031.12    313.59 o 
   0   0  18    11796.26    13153.53    862.08 o 
   1   1  18    11157.95    11775.99    473.01 o 
  -1   2  18    21226.82    21113.45    541.06 o 
   2   2  18    14230.87    14170.82    493.85 o 
  -3   3  18    18978.05    20173.19    516.30 o 
   0   3  18    18206.30    18338.48    604.53 o 
   3   3  18    11233.76    11590.39    451.43 o 
  -5   4  18    24085.85    24026.25    563.26 o 
  -2   4  18    22311.04    22727.29    571.08 o 
   1   4  18    18100.94    18656.82    653.31 o 
   4   4  18    13526.54    13565.78    520.68 o 
  -7   5  18    14794.93    14452.31    479.15 o 
  -4   5  18    12375.82    13913.23    513.42 o 
  -1   5  18    22322.27    23181.56    520.80 o 
   2   5  18    14165.91    12849.13    450.69 o 
   5   5  18    17873.51    19106.88    605.89 o 
  -9   6  18    11393.32    11889.02    458.74 o 
  -6   6  18    18555.52    19251.82    586.90 o 
  -3   6  18    19351.46    18809.10    579.08 o 
   0   6  18    17541.78    17059.22    560.13 o 
   3   6  18    10878.66    11509.25    473.57 o 
   6   6  18    10862.36    11232.62    579.04 o 
 -11   7  18     8595.60     8523.66    457.10 o 
  -8   7  18    12975.09    13286.17    508.27 o 
  -5   7  18    10925.75    11418.02    431.66 o 
  -2   7  18    15213.04    14644.76    495.66 o 
   1   7  18     7477.59     7641.01    395.40 o 
   4   7  18    12378.15    11571.14    490.33 o 
   7   7  18     5847.56     6402.83    455.74 o 
 -13   8  18     6466.77     6266.08    656.56 o 
 -10   8  18     5123.70     5096.67    345.75 o 
  -7   8  18    10209.64    11522.64    481.76 o 
  -4   8  18    18135.32    16889.78    465.57 o 
  -1   8  18     3837.83     4523.85    398.29 o 
   2   8  18     7883.13     7964.42    428.40 o 
   5   8  18     9056.09     8891.12    503.12 o 
   8   8  18     3739.62     2598.66    442.67 o 
 -15   9  18     4388.92     4209.88    405.15 o 
 -12   9  18    12241.82    11532.10    837.79 o 
  -9   9  18     2693.93     2690.06    237.66 o 
  -6   9  18    10853.64    10978.34    395.56 o 
  -3   9  18    10559.64    10790.13    449.80 o 
   0   9  18    11222.68    11804.56    498.85 o 
   3   9  18     5243.82     5321.60    434.08 o 
   6   9  18     4372.50     3630.55    434.96 o 
 -14  10  18     5034.04     5289.75    471.29 o 
 -11  10  18    11190.52    11996.45    681.89 o 
  -8  10  18     7224.64     7459.20    397.54 o 
  -5  10  18    13119.28    13032.77    454.58 o 
  -2  10  18     5881.26     5760.39    280.20 o 
   1  10  18     9969.52     9290.83    538.63 o 
   4  10  18     5818.94     5567.25    502.17 o 
 -13  11  18     8308.18     8280.08    731.25 o 
 -10  11  18    11322.06    11968.70    638.15 o 
  -7  11  18     8689.07     8583.55    430.19 o 
  -4  11  18    12048.70    12275.40    676.65 o 
  -1  11  18    10360.59    10016.58    576.92 o 
   2  11  18     8605.28     9275.38    608.84 o 
 -15  12  18     4372.44     4606.52    465.68 o 
 -12  12  18    10795.88    11721.31    690.43 o 
  -9  12  18     7772.61     7600.04    496.71 o 
  -6  12  18    13557.64    12942.81    529.38 o 
  -3  12  18     7411.10     7290.04    531.55 o 
   0  12  18     6495.69     7376.16    535.11 o 
   3  12  18     7136.12     7413.02    734.39 o 
 -14  13  18     3638.43     3944.63    453.53 o 
 -11  13  18     6639.03     6205.37    525.24 o 
  -8  13  18     6197.46     5788.77    426.95 o 
  -5  13  18     9969.42    10403.30    652.86 o 
  -2  13  18    11487.85    11171.21    698.82 o 
   1  13  18     2169.26     1853.20    407.37 o 
 -13  14  18     5301.89     4537.99    510.37 o 
 -10  14  18     8293.55     8810.34    864.18 o 
  -7  14  18     4486.82     3815.37    445.36 o 
  -4  14  18     6006.54     6304.38    531.81 o 
  -1  14  18     4388.74     3921.48    541.30 o 
 -12  15  18     5365.63     5651.94    800.31 o 
  -9  15  18     4320.92     3139.84    519.52 o 
  -6  15  18     2421.37     2319.82    373.93 o 
  -3  15  18     6842.32     6980.10    773.91 o 
  -8  16  18     2063.86      347.48    508.22 o 
  -1   1  19     7716.06     7842.84    398.08 o 
  -3   2  19     7351.28     7155.92    386.28 o 
   0   2  19     1191.31     1498.23    205.44 o 
  -5   3  19    12061.04    11612.79    564.10 o 
  -2   3  19      433.20      268.18    135.23 o 
   1   3  19     4064.53     4177.69    308.05 o 
  -7   4  19      619.37      784.26    164.67 o 
  -4   4  19     5048.81     5096.03    319.86 o 
  -1   4  19     1671.59     1712.32    215.28 o 
   2   4  19     7010.28     6544.72    381.78 o 
  -9   5  19     1228.82     1024.97    208.44 o 
  -6   5  19     1956.55     1495.50    208.19 o 
  -3   5  19     2314.66     2536.87    246.75 o 
   0   5  19     1781.17     1340.85    189.02 o 
   3   5  19     1854.40     1732.48    211.89 o 
 -11   6  19      706.37      983.87    238.50 o 
  -8   6  19     1613.18     1451.30    211.20 o 
  -5   6  19     2859.90     2999.65    260.72 o 
  -2   6  19     4430.45     4391.44    310.26 o 
   1   6  19     3198.26     3308.15    268.29 o 
   4   6  19     2335.02     1977.37    316.63 o 
 -13   7  19      711.70      886.38    262.71 o 
 -10   7  19     7817.44     7367.49    435.63 o 
  -7   7  19     1609.34     1488.18    205.02 o 
  -4   7  19     2672.82     2572.56    232.44 o 
  -1   7  19     2267.42     2403.33    259.60 o 
   2   7  19     2475.03     2472.59    263.75 o 
   5   7  19     2719.04     3030.23    334.01 o 
 -15   8  19     1104.82      335.69    290.76 o 
 -12   8  19      524.00      -84.06    199.19 o 
  -9   8  19     1960.44     1909.59    249.45 o 
  -6   8  19     5155.95     5149.94    332.78 o 
  -3   8  19     2977.42     2920.97    260.63 o 
   0   8  19     2406.18     2627.09    268.07 o 
   3   8  19     3159.92     2489.68    322.70 o 
   6   8  19     1945.83     1416.33    314.97 o 
 -14   9  19     1461.19     1910.50    332.39 o 
 -11   9  19     2886.24     2419.45    324.12 o 
  -8   9  19     2484.47     2463.99    241.15 o 
  -5   9  19     3495.53     3869.46    271.64 o 
  -2   9  19     2300.74     1975.77    226.52 o 
   1   9  19     1723.92     1629.90    253.96 o 
   4   9  19     1811.48     1792.12    373.88 o 
 -13  10  19     1727.74     1811.04    337.83 o 
 -10  10  19      895.37      758.74    218.50 o 
  -7  10  19     2205.36     2124.88    224.05 o 
  -4  10  19     2569.75     2702.23    252.91 o 
  -1  10  19     1550.24     1667.99    309.11 o 
   2  10  19     1612.93     1995.89    316.75 o 
   5  10  19      948.04      662.57    417.74 o 
 -12  11  19     2771.39     2869.04    564.10 o 
  -9  11  19     1369.34      934.12    256.37 o 
  -6  11  19      984.39      675.54    216.40 o 
  -3  11  19     2776.75     2937.08    332.46 o 
   0  11  19     3218.20     2708.78    361.86 o 
   3  11  19      484.46     -204.18    259.78 o 
 -14  12  19      853.24      951.04    372.89 o 
 -11  12  19     1125.82      722.55    307.17 o 
  -8  12  19     3440.85     3160.59    426.74 o 
  -5  12  19     1891.15     1273.43    282.34 o 
  -2  12  19      194.81     -228.25    228.25 o 
   1  12  19     2424.53     1993.97    350.96 o 
 -13  13  19     1255.26      851.74    377.89 o 
 -10  13  19     1321.14     1011.34    320.28 o 
  -7  13  19     2286.91     2002.46    326.07 o 
  -4  13  19     1563.77     1231.94    425.57 o 
  -1  13  19      827.08      424.20    373.55 o 
 -12  14  19      755.77      496.91    311.80 o 
  -9  14  19     1230.21     1146.32    368.62 o 
  -6  14  19     1112.68      399.46    297.49 o 
  -3  14  19      775.61      475.63    381.75 o 
  -8  15  19       93.99     -299.11    299.11 o 
  -5  15  19     3243.99     2395.70    485.18 o 
   0   1  20    13341.50    12832.45    534.21 o 
  -2   2  20    24790.40    26483.95    695.05 o 
   1   2  20     7981.74     7671.50    458.75 o 
  -4   3  20    14382.16    14854.69    555.43 o 
  -1   3  20     7010.93     7080.85    431.61 o 
   2   3  20    11125.13    11886.73    552.89 o 
  -6   4  20     9132.90     9339.07    475.13 o 
  -3   4  20    10128.17    10292.72    477.52 o 
   0   4  20     9699.62    10199.19    503.87 o 
   3   4  20    11131.32    11217.38    472.85 o 
  -8   5  20     6655.38     7061.73    409.44 o 
  -5   5  20    13287.94    13988.97    823.16 o 
  -2   5  20     7314.93     7505.92    431.86 o 
   1   5  20    16551.71    16692.32    577.60 o 
   4   5  20     9630.44     9066.72    536.91 o 
 -10   6  20     7661.00     7138.04    480.56 o 
  -7   6  20    10427.77    10649.07    545.69 o 
  -4   6  20     9878.46     8767.05    476.99 o 
  -1   6  20    13535.14    13317.82    586.43 o 
   2   6  20     5302.65     5456.62    379.23 o 
   5   6  20    10480.23    11420.63    618.94 o 
 -12   7  20     4222.34     4328.65    422.62 o 
  -9   7  20     6965.91     5873.68    397.21 o 
  -6   7  20    10539.16     9925.58    476.74 o 
  -3   7  20     9956.85    10090.41    454.09 o 
   0   7  20     8515.23     8965.87    469.63 o 
   3   7  20     8370.73     8757.89    513.41 o 
   6   7  20     4301.26     3840.62    447.30 o 
 -14   8  20     3354.31     3567.43    397.83 o 
 -11   8  20     6020.71     6143.20    487.49 o 
  -8   8  20     8158.15     8643.08    450.70 o 
  -5   8  20     7964.32     8377.09    462.04 o 
  -2   8  20     8480.19     8517.85    424.79 o 
   1   8  20     5835.32     5466.89    425.81 o 
   4   8  20     5538.43     5045.04    509.14 o 
 -13   9  20     3900.37     3421.90    721.31 o 
 -10   9  20     5471.70     4918.25    403.88 o 
  -7   9  20     8143.13     7932.72    416.78 o 
  -4   9  20     6815.25     7009.29    373.52 o 
  -1   9  20     8965.23     8868.22    441.85 o 
   2   9  20     3868.84     3224.50    371.64 o 
   5   9  20     5096.30     3638.96    456.36 o 
 -12  10  20     9843.09     9964.19    622.25 o 
  -9  10  20     8035.13     9087.07    650.33 o 
  -6  10  20     5342.42     4940.09    384.25 o 
  -3  10  20     7667.46     6985.67    421.35 o 
   0  10  20     8823.83     8005.91    649.74 o 
   3  10  20     4900.77     5231.94    568.58 o 
 -11  11  20     5794.63     5739.49    612.55 o 
  -8  11  20     8243.05     8152.29    581.77 o 
  -5  11  20     6966.14     6375.02    415.95 o 
  -2  11  20     5309.18     5906.84    490.45 o 
   1  11  20     7528.49     7502.51    563.88 o 
 -13  12  20     4447.25     3494.91    473.10 o 
 -10  12  20     4579.39     3907.23    532.08 o 
  -7  12  20     7276.40     6974.37    613.14 o 
  -4  12  20     8666.76     8496.46    678.75 o 
  -1  12  20     6034.10     6513.57    531.20 o 
 -12  13  20     4383.68     4523.15    520.79 o 
  -9  13  20     4841.19     4066.16    458.26 o 
  -6  13  20     7429.50     9095.15    705.42 o 
  -3  13  20     3236.99     3282.38    484.16 o 
  -8  14  20     2758.95     2760.39    562.65 o 
  -5  14  20     3896.31     3147.50    600.73 o 
   0   0  21     6640.31     6473.59    786.49 o 
   1   1  21     3535.04     3296.33    292.59 o 
  -1   2  21     3038.98     3029.97    281.09 o 
   2   2  21     2503.24     2117.91    253.35 o 
  -3   3  21     2257.77     2539.64    269.25 o 
   0   3  21     4532.79     4892.55    357.96 o 
   3   3  21     1303.02     1445.45    229.32 o 
  -5   4  21     2133.95     2022.35    246.31 o 
  -2   4  21     2971.15     3343.62    330.75 o 
   1   4  21     3318.88     4147.95    375.20 o 
   4   4  21      247.93      178.91    185.75 o 
  -7   5  21     3385.84     3211.19    312.43 o 
  -4   5  21     2759.17     2596.27    276.15 o 
  -1   5  21     3963.00     4140.51    336.04 o 
   2   5  21     1458.06     1301.36    297.71 o 
   5   5  21     1481.63     1305.41    425.01 o 
  -9   6  21     3575.32     3699.19    369.20 o 
  -6   6  21     1720.28     1482.83    260.13 o 
  -3   6  21     4303.08     4146.20    327.97 o 
   0   6  21      865.41      466.72    201.41 o 
   3   6  21     2990.72     3305.99    347.87 o 
   6   6  21     1960.31     1590.29    370.68 o 
 -11   7  21     2389.11     1928.08    323.42 o 
  -8   7  21     2645.47     2917.30    328.76 o 
  -5   7  21     3730.08     4123.34    339.46 o 
  -2   7  21     3365.86     3350.46    341.62 o 
   1   7  21     4306.15     4218.12    383.49 o 
   4   7  21     2672.48     2733.61    367.15 o 
 -13   8  21      859.68      729.01    295.95 o 
 -10   8  21     4760.72     4783.51    435.68 o 
  -7   8  21     1922.76     1654.42    314.56 o 
  -4   8  21     2653.21     2551.94    273.45 o 
  -1   8  21     1824.00     1814.09    261.66 o 
   2   8  21     3934.03     4166.42    400.99 o 
   5   8  21     1054.34      532.88    327.37 o 
 -12   9  21      362.03      111.01    251.12 o 
  -9   9  21     2428.78     2365.21    374.46 o 
  -6   9  21     2289.43     1912.77    304.63 o 
  -3   9  21     1759.19     1953.99    359.07 o 
   0   9  21     2908.26     3268.33    409.88 o 
   3   9  21     1420.72     1359.02    324.25 o 
 -11  10  21     1649.52     1656.94    376.16 o 
  -8  10  21     1073.26      811.73    226.56 o 
  -5  10  21     1469.63     1217.95    251.69 o 
  -2  10  21     2129.31     2558.62    321.04 o 
   1  10  21     1060.53      773.19    338.58 o 
 -10  11  21     1347.88     1582.14    336.74 o 
  -7  11  21     1778.75     1295.19    357.91 o 
  -4  11  21     1096.23     1124.55    280.51 o 
  -1  11  21     1672.52     1724.27    374.75 o 
  -9  12  21     2129.02     1847.28    317.11 o 
  -6  12  21      869.63      311.14    275.16 o 
  -3  12  21      845.30      918.74    308.86 o 
  -8  13  21     1651.00      960.62    439.29 o 
  -5  13  21      724.81      796.16    406.61 o 
  -1   1  22    16783.58    16554.32    699.41 o 
  -3   2  22     8087.43     8072.36    485.45 o 
   0   2  22     5800.74     5651.81    431.54 o 
  -5   3  22     7405.71     7255.49    511.70 o 
  -2   3  22     6786.94     6536.86    426.62 o 
   1   3  22     7708.08     7824.40    458.14 o 
  -7   4  22     5002.24     4913.94    388.58 o 
  -4   4  22     6400.87     6110.61    463.46 o 
  -1   4  22     6791.24     6251.15    426.66 o 
   2   4  22     7902.95     7693.34    462.51 o 
  -9   5  22     3929.22     3374.10    371.80 o 
  -6   5  22     8480.75     7461.95    462.09 o 
  -3   5  22     6077.47     6298.54    412.89 o 
   0   5  22     7791.83     7246.30    468.87 o 
   3   5  22     4629.30     4508.54    409.48 o 
 -11   6  22     3815.44     4382.52    460.76 o 
  -8   6  22     7931.10     7073.03    495.62 o 
  -5   6  22     5939.50     5611.19    504.04 o 
  -2   6  22     6662.67     6604.51    433.51 o 
   1   6  22     7829.67     8326.15    532.06 o 
   4   6  22     5367.23     5806.15    488.67 o 
 -10   7  22     5400.07     4584.90    537.75 o 
  -7   7  22     9887.29    11666.91    600.91 o 
  -4   7  22     2632.59     2538.80    293.12 o 
  -1   7  22     8329.15     8528.57    518.15 o 
   2   7  22     6295.38     6347.13    510.04 o 
   5   7  22     3681.80     3365.17    439.73 o 
 -12   8  22     1481.01      849.80    452.75 o 
  -9   8  22     6952.82     7615.73    514.11 o 
  -6   8  22     7043.26     6838.30    469.52 o 
  -3   8  22     4656.75     4808.68    419.86 o 
   0   8  22     7062.38     7274.02    490.84 o 
   3   8  22     4661.45     4134.09    477.28 o 
 -11   9  22     4437.95     4182.22    434.87 o 
  -8   9  22     6979.09     6366.69    555.83 o 
  -5   9  22     5037.04     5120.54    402.85 o 
  -2   9  22     6028.08     6651.88    486.92 o 
   1   9  22     4928.67     5629.72    502.88 o 
 -10  10  22     3874.15     3912.39    514.39 o 
  -7  10  22     4818.74     4967.99    478.65 o 
  -4  10  22     5201.73     4215.03    408.94 o 
  -1  10  22     6431.21     5491.17    586.40 o 
  -9  11  22     4373.55     3439.02    454.83 o 
  -6  11  22     5498.01     5447.48    505.14 o 
  -3  11  22     4387.35     4477.16    481.79 o 
   0  11  22     6022.90     5039.23    822.74 o 
  -8  12  22     5094.54     5045.51    549.63 o 
  -5  12  22     4721.99     3618.27    788.62 o 
   0   1  23     5516.89     5516.72    511.96 o 
  -2   2  23     1054.64     1050.87    242.20 o 
   1   2  23     2998.93     3310.82    337.54 o 
  -4   3  23     1757.84     1681.48    260.66 o 
  -1   3  23     3161.38     2642.03    330.58 o 
   2   3  23     1325.95     1356.90    290.60 o 
  -6   4  23     2328.55     2313.14    324.84 o 
  -3   4  23     1848.89     1634.47    298.91 o 
   0   4  23     2372.84     1922.26    294.66 o 
   3   4  23      685.32      596.90    258.73 o 
  -8   5  23     1531.60     1944.37    336.49 o 
  -5   5  23     2008.04     1923.58    323.68 o 
  -2   5  23     3317.74     3399.31    341.18 o 
   1   5  23     1087.76     1157.31    285.32 o 
   4   5  23     1640.47      994.48    372.47 o 
 -10   6  23     2466.86     2260.57    456.75 o 
  -7   6  23     1428.44     1471.95    308.33 o 
  -4   6  23     5562.30     5844.32    435.67 o 
  -1   6  23     2199.49     2005.43    299.59 o 
   2   6  23     3616.26     4087.58    411.12 o 
   5   6  23     1251.73      247.35    326.28 o 
  -9   7  23     2406.54     1824.99    416.00 o 
  -6   7  23     2285.40     2349.50    306.25 o 
  -3   7  23     2430.10     2841.63    440.34 o 
   0   7  23     3128.75     3847.76    392.44 o 
   3   7  23     1697.92      954.84    321.93 o 
 -11   8  23     2798.98     2207.86    367.29 o 
  -8   8  23     2054.60     1762.11    371.99 o 
  -5   8  23     2504.62     2344.57    318.66 o 
  -2   8  23     1912.92     1896.97    303.69 o 
   1   8  23     3290.97     3296.87    407.91 o 
 -10   9  23     2703.10     2754.28    448.67 o 
  -7   9  23      854.63      821.90    338.31 o 
  -4   9  23     1350.11     1594.68    299.87 o 
  -1   9  23     1162.51     1261.03    272.06 o 
  -9  10  23     1135.25      865.69    359.63 o 
  -6  10  23     1683.65      703.06    330.40 o 
  -3  10  23     1663.72     1088.91    329.43 o 
   0  10  23      684.02      718.94    361.41 o 
  -8  11  23     1017.06      735.20    329.37 o 
  -5  11  23      250.72      450.24    376.16 o 
   0   0  24    18863.25    19932.87   1693.25 o 
   1   1  24     4896.50     4980.79    418.50 o 
  -1   2  24     7250.79     7486.42    482.83 o 
   2   2  24     3352.94     3100.21    338.36 o 
  -3   3  24     3266.33     3198.57    343.27 o 
   0   3  24     3684.79     3389.60    341.69 o 
   3   3  24     4524.36     4296.65    409.13 o 
  -5   4  24     6194.74     5529.35    461.28 o 
  -2   4  24     4001.13     3863.46    433.73 o 
   1   4  24     6585.50     7231.67    507.02 o 
   4   4  24     1514.55     1406.85    298.79 o 
  -7   5  24     4883.58     4774.72    499.48 o 
  -4   5  24     4094.19     4306.29    417.47 o 
  -1   5  24     4005.05     4229.33    397.70 o 
   2   5  24     7162.47     7178.43    634.55 o 
   5   5  24     2400.06     1597.19    477.75 o 
  -9   6  24     3304.56     3197.01    396.91 o 
  -6   6  24     5334.45     5790.37    468.62 o 
  -3   6  24     4430.55     4687.12    408.93 o 
   0   6  24     5206.38     5246.35    510.29 o 
   3   6  24     3284.89     2809.17    384.20 o 
  -8   7  24     4875.29     5193.56    483.91 o 
  -5   7  24     5009.31     5600.67    507.78 o 
  -2   7  24     3853.90     4130.85    425.91 o 
   1   7  24     6084.19     5452.17    579.34 o 
  -7   8  24     5306.05     5434.00    462.50 o 
  -4   8  24     3172.07     3423.65    410.70 o 
  -1   8  24     3322.06     3033.16    626.19 o 
  -6   9  24     4031.31     2859.79    400.61 o 
  -3   9  24     3971.84     3415.08    423.14 o 
  -5  10  24     2563.58     2814.55    425.83 o 
  -1   1  25     1199.49      827.00    327.78 o 
  -3   2  25     2814.62     2858.21    363.57 o 
   0   2  25     3460.00     3418.53    366.28 o 
  -5   3  25     3055.18     3126.56    394.36 o 
  -2   3  25     1068.12     1535.07    303.52 o 
   1   3  25     1749.18     1322.36    287.72 o 
  -7   4  25     1139.35      809.13    331.11 o 
  -4   4  25     2222.92     2214.50    401.90 o 
  -1   4  25     3376.90     3694.41    382.30 o 
   2   4  25      455.91      185.55    279.42 o 
  -6   5  25     2180.88     2300.86    345.04 o 
  -3   5  25     1332.24     1668.67    295.33 o 
   0   5  25     1620.86     1467.38    312.24 o 
   3   5  25     1459.21     1149.55    316.25 o 
  -8   6  25     1725.14     2022.97    522.65 o 
  -5   6  25     1715.44     1258.65    376.61 o 
  -2   6  25     2661.30     2312.84    343.60 o 
   1   6  25     1688.37     1394.08    460.67 o 
  -7   7  25     1622.67     1309.83    371.29 o 
  -4   7  25     1420.04      879.08    284.71 o 
  -1   7  25     2338.65     2461.57    349.50 o 
  -6   8  25     1143.55     1445.70    337.43 o 
  -3   8  25     1827.22     2149.80    385.72 o 
   0   1  26     3766.97     4122.13    432.12 o 
  -2   2  26     2984.62     2924.19    373.73 o 
   1   2  26     2334.25     2500.62    353.43 o 
  -4   3  26     3715.98     4094.42    489.83 o 
  -1   3  26     4031.54     4022.66    427.36 o 
   2   3  26     2443.21     2115.98    365.46 o 
  -6   4  26     4227.38     3446.95    455.02 o 
  -3   4  26     2367.85     2012.77    347.82 o 
   0   4  26     4079.44     4339.87    444.93 o 
  -5   5  26     3791.86     4137.89    518.36 o 
  -2   5  26     3749.21     3110.63    462.08 o 
   1   5  26     3209.56     2349.42    391.34 o 
  -4   6  26     3259.59     2314.11    393.55 o 
  -1   6  26     3762.99     3406.98    751.41 o 
   0   0  27      640.39      623.23    669.98 o 
   1   1  27     2531.63     2447.01    482.40 o 
  -1   2  27      935.33      422.07    429.36 o 
  -3   3  27     1662.51     1338.38    504.22 o 
   0   3  27     2002.62     1830.50    504.43 o 
                                                 
